# Supplementary material for: Accounting for diverse evolutionary forces reveals mosaic patterns of selection on human preterm birth loci
Source: Nat Commun. 2020 Jul 24;11:3731. doi: 10.1038/s41467-020-17258-6 (PMC7382462; doi:10.1038/s41467-020-17258-6)
Supplement: Supplementary file 5 — Supplementary Data 1 [file 41467_2020_17258_MOESM5_ESM.xlsx]

## Sheet: all_snps_clumped
LEAD SNP(chr:pos)	SNPS in LD
2:184358796	NONE
2:74207357	2:74206685(1),2:74217283(1),2:74219886(1),2:74220035(1),2:74222859(1),2:74223057(1),2:74223451(1),2:74225264(1),2:74225434(1),2:74225748(1),2:74226756(1),2:74227912(1),2:74228465(1),2:74229975(1),2:74236415(1)
2:184344438	2:184340385(1),2:184342216(1),2:184342453(1),2:184342570(1),2:184342579(1),2:184342631(1),2:184343024(1),2:184343421(1),2:184343525(1),2:184343546(1),2:184343592(1),2:184343596(1),2:184343756(1),2:184343767(1),2:184343849(1),2:184343935(1),2:184343965(1),2:184344029(1),2:184344093(1),2:184344097(1),2:184344268(1),2:184344451(1),2:184344537(1),2:184344853(1),2:184344937(1),2:184345217(1),2:1843453…
2:4733189	2:4707694(1),2:4722101(1)
2:184195617	NONE
2:174737584	2:174725237(1),2:174728274(1),2:174728889(1),2:174728965(1),2:174729601(1),2:174729704(1),2:174729706(1),2:174729832(1),2:174729833(1),2:174729993(1),2:174730072(1),2:174730305(1),2:174733001(1),2:174735315(1),2:174735566(1),2:174736931(1),2:174737000(1),2:174737360(1),2:174740080(1),2:174740573(1),2:174741180(1),2:174741769(1),2:174742265(1),2:174742626(1),2:174745230(1),2:174746543(1),2:1747475…
2:216577373	NONE
2:50434113	2:50302168(1),2:50364447(1),2:50384435(1),2:50424605(1),2:50453936(1),2:50456252(1),2:50457384(1),2:50464335(1),2:50516316(1)
2:138709808	NONE
2:59061421	2:59004083(1),2:59084611(1)
2:174857536	2:174872295(1)
2:14053471	2:14013287(1),2:14013829(1),2:14027525(1),2:14031175(1),2:14048869(1),2:14052455(1),2:14053490(1)
2:233841300	2:233835654(1),2:233835782(1),2:233836251(1),2:233836725(1),2:233837746(1),2:233838296(1),2:233838447(1),2:233838802(1),2:233838818(1),2:233839174(1),2:233840063(1),2:233840527(1),2:233840682(1),2:233840991(1),2:233841163(1),2:233841366(1),2:233841555(1),2:233841682(1),2:233841908(1),2:233841921(1),2:233842049(1),2:233842111(1),2:233842190(1),2:233842222(1),2:233842727(1),2:233842883(1),2:2338429…
2:74361290	2:74338942(1),2:74339519(1),2:74339586(1),2:74339629(1),2:74340168(1),2:74341615(1),2:74342260(1),2:74343423(1),2:74344119(1),2:74344282(1),2:74344656(1),2:74344685(1),2:74344890(1),2:74344902(1),2:74345206(1),2:74345336(1),2:74345370(1),2:74346208(1),2:74346268(1),2:74347525(1),2:74349839(1),2:74350441(1),2:74351211(1),2:74351398(1),2:74353308(1),2:74354016(1),2:74354544(1),2:74356022(1),2:74356…
2:74334790	NONE
2:194426298	2:194372194(1),2:194389463(1),2:194453827(1),2:194579816(1)
2:30875580	2:30875592(1),2:30877453(1)
2:184211084	2:184199820(1)
2:219191569	2:219119118(1),2:219121663(1),2:219122780(1),2:219122781(1),2:219132731(1),2:219133137(1),2:219134928(1),2:219136888(1),2:219138625(1),2:219142491(1),2:219142594(1),2:219142773(1),2:219143229(1),2:219143327(1),2:219144089(1),2:219144149(1),2:219144230(1),2:219144254(1),2:219144498(1),2:219144566(1),2:219146199(1),2:219146607(1),2:219146868(1),2:219148369(1),2:219149163(1),2:219149639(1),2:2191502…
14:87635715	14:87636082(1),14:87637217(1),14:87637832(1),14:87641447(1),14:87641837(1),14:87662533(1),14:87665114(1),14:87665477(1),14:87680683(1)
14:58111640	14:58114717(1),14:58119511(1),14:58148907(1),14:58168247(1)
14:34423678	14:34412889(1),14:34415358(1),14:34416561(1),14:34417716(1),14:34422396(1),14:34422421(1),14:34423927(1),14:34423953(1),14:34424125(1),14:34424300(1),14:34425471(1),14:34426323(1),14:34426894(1),14:34428218(1),14:34431558(1),14:34435772(1)
14:87733502	14:87663788(1),14:87666984(1),14:87670178(1),14:87673481(1),14:87680736(1),14:87691320(1),14:87692057(1),14:87694872(1),14:87702469(1),14:87706364(1),14:87712375(1),14:87712916(1),14:87714040(1),14:87716169(1),14:87716532(1),14:87731055(1)
14:46339929	14:46334199(1),14:46341567(1)
19:41851042	NONE
19:33000175	19:33001448(1),19:33001918(1),19:33003405(1),19:33004201(1),19:33004535(1),19:33005613(1),19:33005680(1),19:33006378(1),19:33006522(1),19:33006876(1),19:33007477(1)
19:33028014	19:33016677(1),19:33017080(1),19:33022455(1),19:33024890(1),19:33027940(1)
19:42103844	19:42104084(1),19:42110911(1),19:42113160(1),19:42117966(1),19:42121015(1),19:42124309(1),19:42126683(1),19:42127025(1),19:42127477(1),19:42128647(1)
19:11821915	NONE
13:37252922	13:37248547(1)
13:106318819	13:106300530(1),13:106311053(1),13:106319828(1),13:106320352(1),13:106324924(1),13:106328831(1),13:106329543(1),13:106330670(1),13:106332045(1),13:106332137(1),13:106334171(1),13:106337147(1),13:106339595(1),13:106342157(1)
13:46819792	13:46795917(1),13:46797756(1),13:46798068(1),13:46800640(1),13:46801107(1),13:46801970(1),13:46802177(1),13:46803693(1),13:46804188(1),13:46804327(1),13:46805432(1),13:46807814(1),13:46808516(1),13:46809348(1),13:46809778(1),13:46812514(1),13:46813749(1),13:46814167(1),13:46814349(1),13:46814676(1),13:46816230(1),13:46816787(1),13:46817151(1),13:46817265(1),13:46817366(1),13:46819131(1),13:468308…
13:96036967	13:96019789(1),13:96020276(1),13:96022925(1),13:96025550(1),13:96025911(1),13:96032920(1),13:96033051(1),13:96033175(1),13:96034516(1),13:96034974(1),13:96035156(1),13:96035230(1),13:96035290(1),13:96035733(1),13:96036136(1),13:96036631(1),13:96036634(1),13:96036943(1),13:96036952(1),13:96037026(1),13:96037257(1),13:96037553(1),13:96037791(1),13:96038090(1),13:96038139(1),13:96038345(1),13:960385…
13:34951107	NONE
17:15191024	17:15169255(1),17:15173221(1),17:15174754(1),17:15175228(1),17:15178007(1),17:15178839(1),17:15178880(1),17:15179899(1),17:15181127(1),17:15181526(1),17:15182359(1),17:15182380(1),17:15183627(1),17:15183829(1),17:15185061(1),17:15185485(1),17:15185523(1),17:15185675(1),17:15185742(1),17:15185903(1),17:15186049(1),17:15186337(1),17:15186678(1),17:15186961(1),17:15187231(1),17:15187946(1),17:151898…
17:38089973	17:37922259(1),17:37938047(1),17:37939839(1),17:37940808(1),17:37962987(1),17:37970149(1),17:38004929(1),17:38023745(1),17:38024626(1),17:38025208(1),17:38026035(1),17:38026169(1),17:38026286(1),17:38026361(1),17:38027400(1),17:38027583(1),17:38028634(1),17:38030205(1),17:38031030(1),17:38031138(1),17:38031674(1),17:38031714(1),17:38031802(1),17:38031857(1),17:38031865(1),17:38032188(1),17:380322…
17:21157126	17:21165215(1),17:21166971(1),17:21168137(1),17:21168293(1),17:21169826(1),17:21170883(1),17:21183389(1)
17:15248449	17:15197890(1),17:15198009(1),17:15199814(1),17:15201587(1),17:15201953(1),17:15202205(1),17:15202798(1),17:15204355(1),17:15204990(1),17:15206021(1),17:15207364(1),17:15207935(1),17:15211203(1),17:15218311(1),17:15247647(1),17:15259928(1),17:15261585(1),17:15261636(1),17:15261881(1),17:15264468(1)
17:21173498	17:21185631(1),17:21186360(1),17:21187683(1),17:21192905(1)
17:38216933	17:38128181(1),17:38128765(1),17:38129841(1),17:38138624(1),17:38141955(1),17:38143479(1),17:38146542(1),17:38147294(1),17:38147657(1),17:38149411(1),17:38153473(1),17:38157841(1),17:38159744(1),17:38159745(1),17:38161507(1),17:38162983(1),17:38170845(1),17:38171294(1),17:38173143(1),17:38174167(1),17:38175462(1),17:38176256(1),17:38179275(1),17:38179492(1),17:38180352(1),17:38181133(1),17:381811…
17:76229723	NONE
17:51649471	17:51598056(1),17:51638638(1)
17:32044278	17:32044778(1),17:32046982(1)
17:34156491	17:34076681(1),17:34085568(1),17:34086124(1),17:34086381(1),17:34089502(1),17:34096065(1),17:34103861(1),17:34112663(1),17:34113065(1),17:34113798(1),17:34115337(1),17:34115588(1),17:34117101(1),17:34117784(1),17:34121610(1),17:34129915(1),17:34131998(1),17:34132149(1),17:34132405(1),17:34133825(1),17:34136264(1),17:34140745(1),17:34144460(1),17:34149502(1),17:34152691(1),17:34154197(1),17:341683…
17:38215117	17:38127112(1),17:38128648(1),17:38128714(1),17:38129506(1),17:38129996(1),17:38130139(1),17:38131187(1),17:38133792(1),17:38134889(1),17:38163650(1),17:38163936(1),17:38164025(1),17:38164432(1),17:38165541(1),17:38188844(1),17:38189055(1),17:38189793(1),17:38192633(1),17:38194799(1),17:38203652(1),17:38205793(1),17:38208940(1),17:38213359(1),17:38213443(1),17:38215314(1),17:38215695(1),17:382159…
11:58748719	11:58696355(1),11:58698094(1),11:58700868(1),11:58703409(1),11:58704850(1),11:58705301(1),11:58706064(1),11:58706712(1),11:58706964(1),11:58708379(1),11:58708643(1),11:58708678(1),11:58708742(1),11:58708811(1),11:58709446(1),11:58712064(1),11:58712792(1),11:58712952(1),11:58715285(1),11:58717158(1),11:58717421(1),11:58718061(1),11:58724149(1),11:58725264(1),11:58725797(1),11:58730205(1),11:587340…
11:58850291	11:58753476(1),11:58765486(1),11:58769875(1),11:58776177(1),11:58778899(1),11:58779295(1),11:58786956(1),11:58791785(1),11:58799019(1),11:58802767(1),11:58802772(1),11:58806390(1),11:58807241(1)
11:128333016	NONE
11:34226614	NONE
11:134275636	11:134256805(1),11:134261150(1),11:134262154(1),11:134263728(1),11:134263734(1),11:134264213(1),11:134264227(1),11:134264255(1),11:134264506(1),11:134264529(1),11:134264596(1),11:134264729(1),11:134265091(1),11:134265121(1),11:134265173(1),11:134265236(1),11:134265254(1),11:134265315(1),11:134265723(1),11:134267092(1),11:134268110(1),11:134268634(1),11:134269091(1),11:134269120(1),11:134269772(1)…
11:70116632	11:70104097(1),11:70107650(1),11:70108555(1),11:70110808(1),11:70111016(1),11:70113901(1),11:70114386(1),11:70114673(1),11:70114885(1),11:70116683(1),11:70117473(1),11:70118973(1),11:70121604(1),11:70121610(1),11:70122009(1),11:70122369(1),11:70122426(1),11:70123351(1),11:70126326(1),11:70127750(1),11:70128271(1),11:70128735(1),11:70128786(1),11:70128874(1),11:70129165(1),11:70129221(1),11:701295…
15:96917459	NONE
15:100601198	15:100618233(1),15:100637827(1)
15:91281211	15:91268763(1),15:91274512(1),15:91274575(1),15:91275068(1),15:91275654(1),15:91279407(1),15:91279986(1),15:91280670(1)
15:46056181	NONE
15:61598417	NONE
4:72628969	4:72626488(1),4:72628003(1),4:72631744(1),4:72632406(1),4:72633669(1),4:72634343(1),4:72634383(1),4:72637080(1),4:72641506(1),4:72645286(1),4:72645806(1),4:72646140(1),4:72646441(1),4:72649774(1),4:72652957(1),4:72653705(1),4:72654225(1),4:72654870(1),4:72655295(1),4:72657716(1),4:72658415(1),4:72659177(1),4:72660740(1),4:72662491(1),4:72662995(1),4:72663276(1),4:72664281(1),4:72666339(1),4:72666…
4:100738592	4:100729914(1),4:100729996(1),4:100731832(1),4:100733887(1),4:100734069(1),4:100735345(1),4:100735349(1),4:100745110(1),4:100746346(1),4:100749036(1),4:100801561(1),4:100875451(1),4:100876219(1),4:100876878(1),4:100880440(1),4:100880578(1),4:100881017(1),4:100882816(1),4:100883157(1),4:100895900(1),4:100897841(1),4:100898439(1),4:100900778(1),4:100902028(1),4:100906080(1),4:100910585(1),4:1009107…
4:19830337	4:19829188(1),4:19833611(1),4:19834978(1),4:19835226(1),4:19837668(1),4:19838033(1),4:19839528(1),4:19846813(1),4:19849441(1),4:19849600(1),4:19851731(1),4:19856730(1),4:19863323(1),4:19865741(1),4:19868248(1),4:19869369(1),4:19869371(1),4:19869579(1),4:19871722(1),4:19872318(1),4:19878730(1),4:19879099(1),4:19883356(1),4:19884402(1),4:19887254(1)
4:112336287	4:112314905(1),4:112315860(1)
4:121545521	NONE
4:72634975	4:72627797(1),4:72636272(1),4:72643760(1),4:72644611(1),4:72644962(1),4:72646725(1),4:72647762(1),4:72648851(1),4:72654877(1)
4:71156838	4:71060270(1),4:71081318(1),4:71266684(1)
4:14926557	4:14934535(1),4:14935228(1),4:14938485(1),4:14940090(1),4:14940510(1),4:14941045(1),4:14941164(1),4:14944630(1),4:14946500(1),4:14948310(1),4:14953291(1),4:14953359(1),4:14959419(1),4:14960438(1),4:14962810(1),4:14963373(1),4:14963969(1),4:14964225(1),4:14973708(1),4:14983060(1),4:14986749(1),4:14987368(1),4:14989369(1),4:14989849(1),4:14992948(1),4:14992979(1),4:14993109(1),4:14993421(1),4:14995…
4:72447704	4:72695478(1)
4:1330530	4:1235643(1),4:1236182(1),4:1238836(1),4:1240091(1),4:1240450(1),4:1243573(1),4:1244416(1),4:1254930(1),4:1263521(1),4:1268129(1),4:1279781(1),4:1285910(1),4:1288781(1),4:1290281(1),4:1291337(1),4:1298122(1),4:1312732(1),4:1312908(1),4:1313777(1),4:1314202(1),4:1315123(1),4:1315172(1),4:1315183(1),4:1315917(1),4:1316695(1),4:1320023(1),4:1320092(1),4:1320968(1),4:1321516(1),4:1322908(1),4:1323070…
4:72761985	NONE
4:72718167	4:72699468(1),4:72699470(1),4:72701742(1),4:72702603(1),4:72704102(1),4:72704169(1),4:72704604(1),4:72704966(1),4:72704989(1),4:72706801(1),4:72707118(1),4:72708108(1),4:72711085(1),4:72711093(1),4:72712123(1),4:72713207(1),4:72713876(1),4:72717827(1),4:72719652(1),4:72719784(1),4:72720358(1),4:72720549(1),4:72721314(1),4:72722941(1),4:72723259(1),4:72723499(1)
8:714755	NONE
8:74025803	NONE
8:101946380	8:101930585(1),8:101934140(1),8:101937374(1),8:101937455(1),8:101939479(1),8:101943319(1),8:101943618(1),8:101944559(1),8:101946548(1),8:101947336(1),8:101947453(1),8:101950038(1),8:101952506(1),8:101954052(1),8:101958433(1),8:101958568(1),8:101959609(1),8:101961910(1),8:101962897(1),8:101962901(1),8:101967139(1),8:101968541(1),8:101968673(1),8:101968902(1),8:101969528(1),8:101969620(1),8:1019701…
8:112770043	8:112791225(1),8:112930799(1)
8:102092673	NONE
8:142091589	8:142056064(1),8:142062450(1),8:142079848(1),8:142081358(1),8:142081552(1),8:142082129(1),8:142082134(1),8:142082199(1),8:142082291(1),8:142082471(1),8:142084533(1),8:142086166(1),8:142086323(1),8:142088790(1),8:142090080(1)
8:16541513	8:16585820(1)
8:23507503	NONE
9:140435981	NONE
9:22857275	9:22779628(1),9:22782915(1),9:22834645(1),9:22834741(1),9:22840683(1),9:22842787(1),9:22843759(1),9:22852256(1),9:22852516(1),9:22852592(1),9:22852953(1),9:22857178(1),9:22860886(1),9:22861673(1),9:22871000(1),9:22871211(1),9:22880547(1),9:22880903(1),9:22886752(1)
9:14399542	NONE
9:16469191	9:16399953(1),9:16400689(1),9:16403892(1),9:16404310(1),9:16405260(1),9:16407780(1),9:16408826(1),9:16411463(1),9:16413632(1),9:16413779(1),9:16416995(1),9:16427378(1),9:16428625(1),9:16431230(1),9:16441429(1),9:16446156(1),9:16447809(1),9:16450882(1),9:16451056(1),9:16456063(1),9:16469202(1),9:16469213(1)
9:74103422	9:74095206(1),9:74095653(1),9:74099265(1),9:74100057(1),9:74100086(1),9:74101337(1),9:74101466(1),9:74108505(1)
9:91858917	9:91888972(1)
9:22864737	9:22689017(1),9:22776916(1),9:22909525(1)
9:5534243	9:5528289(1),9:5528658(1),9:5538407(1),9:5538440(1),9:5538667(1),9:5539151(1),9:5539247(1),9:5539929(1),9:5540215(1),9:5540326(1),9:5540651(1),9:5541877(1),9:5544992(1),9:5545183(1),9:5546496(1),9:5554770(1),9:5555007(1),9:5555304(1),9:5555348(1),9:5555554(1),9:5555831(1),9:5555897(1),9:5556122(1),9:5556434(1),9:5556822(1)
21:21862624	NONE
21:39955226	21:39955954(1)
3:128058617	3:127817508(1),3:127819062(1),3:127822320(1),3:127836287(1),3:127836319(1),3:127837448(1),3:127856573(1),3:127865397(1),3:127865510(1),3:127867397(1),3:127869457(1),3:127869471(1),3:127869598(1),3:127870060(1),3:127878416(1),3:127878817(1),3:127881613(1),3:127882064(1),3:127888067(1),3:127888347(1),3:127889287(1),3:127889404(1),3:127892037(1),3:127895226(1),3:127895986(1),3:127898501(1),3:1278989…
3:127808502	3:127727752(1),3:127730319(1),3:127732271(1),3:127740453(1),3:127745697(1),3:127745765(1),3:127746079(1),3:127753688(1),3:127753730(1),3:127756718(1),3:127760928(1),3:127768213(1),3:127769408(1),3:127771159(1),3:127773627(1),3:127773676(1),3:127779944(1),3:127783236(1),3:127784262(1),3:127784612(1),3:127806218(1)
3:128059610	3:127815475(1),3:127816572(1),3:127819151(1),3:127824017(1),3:127826618(1),3:127833693(1),3:127835629(1),3:127835803(1),3:127838999(1),3:127845701(1),3:127853473(1),3:127854684(1),3:127861822(1),3:127867592(1),3:127869165(1),3:127870929(1),3:127872175(1),3:127872796(1),3:127877385(1),3:127877756(1),3:127878064(1),3:127878330(1),3:127878871(1),3:127884937(1),3:127885008(1),3:127888694(1),3:1278889…
3:127710474	3:127715133(1),3:127715911(1),3:127716262(1),3:127716585(1),3:127717702(1),3:127719513(1),3:127719658(1),3:127719920(1),3:127720727(1),3:127720740(1),3:127721041(1),3:127721242(1),3:127721333(1),3:127721375(1),3:127721435(1),3:127721468(1),3:127721508(1),3:127721543(1),3:127721603(1),3:127721859(1),3:127723008(1),3:127723017(1),3:127723197(1),3:127723233(1),3:127724145(1),3:127724847(1),3:1277266…
3:155408594	3:155308872(1),3:155334844(1),3:155338605(1),3:155339261(1),3:155342980(1),3:155344630(1),3:155349753(1),3:155350082(1),3:155350133(1),3:155350786(1),3:155351036(1),3:155351178(1),3:155351409(1),3:155352033(1),3:155353631(1),3:155353632(1),3:155353923(1),3:155354195(1),3:155354549(1),3:155355103(1),3:155355152(1),3:155355295(1),3:155355575(1),3:155357370(1),3:155362691(1),3:155373805(1),3:1553750…
3:155354548	NONE
3:155339805	3:155270280(1),3:155270299(1),3:155271208(1),3:155271373(1),3:155271825(1),3:155272203(1),3:155272772(1),3:155273018(1),3:155274750(1),3:155276811(1),3:155276857(1),3:155276952(1),3:155277461(1),3:155278160(1),3:155279962(1),3:155282432(1),3:155283177(1),3:155283999(1),3:155284248(1),3:155284438(1),3:155284894(1),3:155285713(1),3:155293232(1),3:155297946(1),3:155298211(1),3:155298936(1),3:1552996…
3:123065511	3:123014904(1)
3:127713448	3:127711997(1),3:127713943(1),3:127713993(1),3:127714611(1),3:127715018(1),3:127715049(1),3:127723215(1),3:127724733(1),3:127724751(1),3:127772536(1)
3:128085090	3:127845298(1),3:127852393(1),3:127912846(1),3:127953148(1),3:127953969(1),3:127966791(1),3:127988075(1),3:128077558(1),3:128113829(1),3:128121502(1),3:128123786(1)
3:53692980	NONE
3:12194628	3:12108754(1),3:12111642(1),3:12117220(1),3:12118900(1),3:12118915(1),3:12119693(1),3:12125041(1),3:12148393(1),3:12154267(1),3:12156316(1),3:12170251(1),3:12173655(1),3:12184557(1),3:12189456(1),3:12242488(1),3:12250846(1),3:12250888(1)
3:36007391	3:36007114(1),3:36011456(1),3:36012236(1),3:36012621(1),3:36013756(1),3:36016433(1),3:36017789(1),3:36017887(1),3:36018767(1),3:36021077(1),3:36023595(1)
3:155534372	3:155523018(1),3:155526050(1),3:155528239(1),3:155547945(1),3:155551990(1),3:155570076(1),3:155573659(1),3:155590230(1),3:155596921(1),3:155596922(1),3:155602456(1),3:155609343(1),3:155617205(1),3:155625111(1),3:155626425(1),3:155634347(1),3:155651163(1),3:155652031(1),3:155652287(1),3:155666741(1),3:155672839(1),3:155673084(1),3:155675854(1),3:155677921(1),3:155680468(1),3:155686492(1),3:1556934…
3:155354340	3:155268588(1),3:155268853(1),3:155348417(1),3:155351447(1),3:155358879(1),3:155367691(1),3:155369245(1),3:155373396(1),3:155375816(1),3:155383148(1),3:155386676(1),3:155389582(1),3:155389749(1),3:155394182(1),3:155398442(1),3:155400884(1),3:155403728(1),3:155405940(1),3:155407019(1),3:155408202(1)
3:155992509	3:155915421(1),3:155933252(1),3:155944433(1),3:155947021(1),3:155948619(1),3:155949082(1),3:155958216(1),3:155963168(1),3:155963297(1),3:155985339(1),3:155985506(1)
3:127171689	NONE
3:123097988	3:123042315(1),3:123045055(1),3:123045631(1),3:123097568(1),3:123097706(1),3:123097710(1),3:123098176(1),3:123098203(1),3:123098242(1),3:123098421(1),3:123098842(1),3:123099368(1),3:123099470(1),3:123099807(1),3:123100170(1),3:123100177(1),3:123100196(1),3:123100223(1),3:123100304(1),3:123100463(1),3:123100606(1),3:123100976(1),3:123101144(1),3:123101250(1),3:123101253(1),3:123101592(1),3:1231017…
3:155188649	NONE
3:73232449	3:73166307(1),3:73166757(1),3:73167031(1),3:73184660(1),3:73186243(1),3:73188973(1),3:73189228(1),3:73215538(1),3:73215599(1),3:73215779(1),3:73216205(1),3:73216357(1),3:73216391(1),3:73217689(1),3:73217702(1),3:73218110(1),3:73218655(1),3:73220098(1),3:73221263(1),3:73222581(1),3:73222872(1),3:73228797(1),3:73239448(1)
3:4721377	3:4725619(1)
3:13829962	3:13822641(1)
3:125962554	3:125888668(1),3:125888822(1),3:125890937(1),3:125892950(1),3:125897095(1),3:125902571(1),3:125931954(1),3:125932330(1),3:125935186(1),3:125935921(1),3:125936586(1),3:125944565(1),3:125944726(1),3:125946832(1),3:125947089(1),3:125948181(1),3:125949381(1),3:125951985(1),3:125952645(1),3:125953738(1),3:125958240(1),3:125959494(1),3:125959532(1)
3:127988219	3:127857144(1),3:127867927(1),3:127923177(1),3:128063879(1),3:128101344(1)
3:123047666	3:123048243(1),3:123052018(1)
3:123068820	3:123060758(1),3:123068359(1),3:123070421(1),3:123078908(1),3:123082125(1),3:123082706(1),3:123086587(1),3:123090463(1),3:123091035(1),3:123092958(1),3:123094758(1),3:123094761(1),3:123095547(1),3:123095764(1),3:123096931(1),3:123098738(1),3:123099129(1),3:123099518(1)
1:183672732	1:183617266(1)
1:65668481	1:65636247(1),1:65637279(1),1:65638930(1),1:65640761(1),1:65641592(1),1:65642326(1),1:65644186(1),1:65650888(1),1:65652891(1),1:65654059(1),1:65654456(1),1:65661665(1),1:65662117(1),1:65662981(1),1:65663384(1),1:65664249(1),1:65665722(1),1:65667802(1),1:65667903(1),1:65668191(1),1:65668543(1),1:65670441(1),1:65672432(1),1:65673646(1),1:65674836(1),1:65675857(1),1:65676839(1),1:65676920(1),1:65677…
1:92240753	1:92240238(1),1:92240685(1)
1:58701557	NONE
1:22470451	1:22353136(1),1:22354538(1),1:22358595(1),1:22358789(1),1:22358836(1),1:22359839(1),1:22361229(1),1:22365689(1),1:22365829(1),1:22366102(1),1:22367073(1),1:22370457(1),1:22371065(1),1:22378880(1),1:22388872(1),1:22396288(1),1:22396998(1),1:22403357(1),1:22407102(1),1:22414785(1),1:22415410(1),1:22418260(1),1:22422721(1),1:22436446(1),1:22444975(1),1:22447316(1),1:22450487(1),1:22462111(1),1:22465…
1:180143112	NONE
1:96414960	1:96385539(1),1:96439199(1)
1:34296426	1:34269374(1),1:34269930(1),1:34273244(1),1:34285874(1),1:34286986(1),1:34288935(1),1:34294726(1),1:34303956(1),1:34308080(1),1:34309736(1)
1:201266271	1:201272447(1),1:201273456(1),1:201274008(1),1:201275703(1),1:201276627(1),1:201277691(1),1:201283065(1),1:201283171(1),1:201284110(1),1:201285399(1),1:201285712(1),1:201286189(1),1:201289545(1),1:201291700(1),1:201292092(1),1:201292473(1),1:201293254(1),1:201294418(1),1:201294489(1),1:201294622(1),1:201295107(1),1:201298668(1)
1:180309223	1:180498488(1)
1:163576136	1:163557314(1)
6:35621921	6:35618302(1)
6:161403062	6:161205283(1),6:161368353(1)
6:3808446	6:3796574(1),6:3798558(1),6:3810403(1),6:3811547(1),6:3811585(1),6:3812644(1),6:3817299(1),6:3818819(1),6:3819681(1)
6:56288238	6:56342136(1)
6:52209988	NONE
6:52517672	6:52514875(1),6:52516519(1),6:52518174(1),6:52520101(1),6:52520922(1),6:52521926(1),6:52522199(1),6:52522702(1),6:52524619(1),6:52525227(1),6:52526016(1),6:52526357(1),6:52527256(1),6:52527430(1),6:52528507(1),6:52528826(1),6:52528988(1),6:52532605(1),6:52534496(1),6:52534703(1),6:52541355(1),6:52543966(1),6:52547488(1),6:52556748(1),6:52556855(1),6:52557987(1),6:52560540(1),6:52565187(1),6:52567…
6:3787350	6:3786553(1),6:3787258(1),6:3789181(1)
6:25167537	6:25169492(1),6:25169926(1)
6:161251350	6:161204995(1),6:161217215(1),6:161221417(1),6:161223773(1),6:161225303(1),6:161225730(1),6:161227692(1),6:161231592(1),6:161232224(1),6:161233181(1),6:161233418(1),6:161234926(1),6:161235710(1),6:161237090(1),6:161237551(1),6:161240330(1),6:161241864(1),6:161243370(1),6:161247649(1),6:161252685(1),6:161257418(1),6:161263039(1),6:161263790(1),6:161264201(1),6:161264940(1),6:161265356(1),6:1612672…
6:52500122	6:52472928(1),6:52473179(1),6:52473976(1),6:52475980(1),6:52476683(1),6:52489792(1),6:52497553(1),6:52500843(1),6:52501233(1),6:52504425(1)
6:47068187	6:47065659(1),6:47066554(1),6:47068501(1),6:47069730(1),6:47071504(1),6:47074474(1),6:47075126(1),6:47076389(1),6:47076509(1),6:47076643(1),6:47076938(1),6:47080307(1),6:47080708(1),6:47080721(1),6:47083336(1),6:47088143(1),6:47090165(1),6:47090622(1),6:47091236(1),6:47091522(1),6:47092256(1),6:47092794(1),6:47092845(1),6:47093197(1),6:47093488(1)
6:20830665	6:20790509(1),6:20790808(1),6:20791286(1),6:20791511(1),6:20791537(1),6:20791539(1),6:20793991(1),6:20793993(1),6:20794682(1),6:20795448(1),6:20798072(1),6:20798885(1),6:20799425(1),6:20800170(1),6:20801730(1),6:20802388(1),6:20803099(1),6:20803687(1),6:20805130(1),6:20805983(1),6:20808742(1),6:20813013(1),6:20817988(1),6:20826168(1),6:20829772(1),6:20830828(1),6:20873388(1),6:20875582(1),6:20875…
7:115876435	7:115816330(1),7:115816628(1),7:115820559(1),7:115841216(1),7:115842277(1),7:115853100(1),7:115857375(1),7:115858735(1),7:115858743(1),7:115859594(1),7:115860934(1),7:115860987(1),7:115863394(1),7:115864210(1),7:115864332(1),7:115864396(1),7:115866788(1),7:115867757(1),7:115867893(1),7:115868939(1),7:115869328(1),7:115870842(1),7:115874091(1),7:115875007(1),7:115876138(1),7:115877874(1),7:1158785…
7:16397642	7:16339762(1),7:16410856(1)
7:46117498	7:46076841(1),7:46084085(1),7:46085280(1),7:46102025(1),7:46118831(1),7:46120478(1),7:46120720(1),7:46127862(1),7:46128249(1),7:46128514(1),7:46131446(1),7:46143696(1),7:46144606(1),7:46148718(1),7:46149732(1),7:46150242(1),7:46152051(1),7:46154496(1),7:46157057(1),7:46159226(1),7:46159502(1),7:46160507(1),7:46160892(1),7:46168004(1)
7:72004534	7:71950266(1),7:71964900(1),7:71979623(1),7:71979685(1),7:71979903(1),7:71981559(1),7:71981922(1),7:71982924(1),7:71995787(1),7:72002272(1),7:72002498(1),7:72002961(1),7:72003710(1),7:72003711(1),7:72006308(1),7:72008031(1),7:72009048(1),7:72017391(1),7:72018478(1),7:72019510(1)
7:114664605	7:114625939(1),7:114676254(1),7:114682589(1),7:114713111(1),7:114720531(1),7:114799352(1)
7:154133742	7:154134054(1),7:154134906(1)
7:134388518	7:134381509(1),7:134383407(1),7:134384117(1),7:134389334(1),7:134390473(1)
7:95743918	7:95735910(1),7:95735924(1),7:95736998(1),7:95737004(1),7:95737672(1),7:95738148(1),7:95738346(1),7:95738625(1),7:95739431(1),7:95740153(1),7:95740409(1),7:95742412(1),7:95743036(1),7:95744793(1),7:95745411(1)
7:50487534	7:50411178(1),7:50509272(1),7:50509710(1),7:50585629(1),7:50620021(1)
7:115715094	7:115717553(1),7:115728606(1),7:115728881(1),7:115732922(1),7:115736195(1),7:115742884(1),7:115745446(1),7:115747757(1),7:115752949(1),7:115754451(1),7:115756888(1),7:115758839(1),7:115760815(1),7:115764258(1),7:115766049(1),7:115767796(1),7:115770659(1),7:115778018(1),7:115778916(1),7:115783939(1),7:115786469(1),7:115786614(1),7:115787054(1),7:115795892(1),7:115796254(1),7:115796568(1),7:1157965…
7:138464557	7:138463724(1),7:138464219(1),7:138467140(1)
7:78175862	NONE
7:83815372	7:83801953(1),7:83815550(1),7:83818108(1),7:83819123(1),7:83819143(1),7:83819515(1),7:83823400(1),7:83824208(1),7:83824442(1),7:83827031(1),7:83829803(1),7:83831938(1),7:83832525(1),7:83832616(1),7:83833255(1),7:83833731(1),7:83835219(1),7:83836044(1)
7:62724596	7:62637024(1),7:62664015(1),7:62664196(1),7:62664201(1),7:62664232(1),7:62664395(1),7:62664709(1),7:62666007(1),7:62667548(1),7:62668804(1),7:62669041(1),7:62671969(1),7:62672049(1),7:62672894(1),7:62673049(1),7:62674103(1),7:62674634(1),7:62674747(1),7:62674763(1),7:62675155(1),7:62675857(1),7:62676084(1),7:62676843(1),7:62678350(1),7:62681731(1),7:62682070(1),7:62683443(1),7:62683455(1),7:62684…
10:78962152	10:78937077(1),10:78938337(1),10:78938880(1),10:78941290(1),10:78941628(1),10:78944796(1),10:78945205(1),10:78949281(1),10:78954008(1),10:78961173(1),10:78962815(1),10:78962910(1),10:78963079(1),10:78967952(1),10:78971012(1),10:78973986(1),10:78974650(1),10:78974872(1),10:78976028(1),10:78978070(1),10:78978222(1),10:78978242(1),10:78979307(1),10:78983092(1)
10:5591553	10:5591935(1),10:5593361(1)
10:68582161	10:68587558(1)
10:104476292	10:104414221(1),10:104415093(1),10:104418228(1),10:104418350(1),10:104421679(1),10:104422046(1),10:104425471(1),10:104428716(1),10:104429746(1),10:104432053(1),10:104434630(1),10:104440050(1),10:104444615(1),10:104448939(1),10:104453024(1),10:104454113(1),10:104456310(1),10:104456725(1),10:104456794(1),10:104456838(1),10:104459897(1),10:104462187(1),10:104462981(1),10:104463301(1),10:104463840(1)…
10:44061360	10:44026005(1),10:44037177(1),10:44045197(1),10:44047407(1),10:44049745(1),10:44050715(1),10:44051819(1),10:44054967(1),10:44057392(1),10:44063812(1)
10:131939729	NONE
10:126751600	NONE
10:26378319	10:26368152(1),10:26455090(1),10:26584603(1),10:26596146(1)
10:28312450	10:28311172(1),10:28311523(1),10:28312824(1),10:28312990(1),10:28313000(1),10:28313025(1),10:28314473(1),10:28314843(1),10:28315671(1),10:28324141(1),10:28324643(1),10:28326775(1),10:28331757(1),10:28331968(1)
10:28337017	10:28311621(1),10:28312848(1),10:28313627(1),10:28316456(1),10:28317632(1),10:28330642(1),10:28335832(1)
10:82463258	10:82462346(1)
20:62690925	20:62692060(1),20:62695931(1),20:62696024(1)
20:62960292	NONE
20:45669123	NONE
20:62711459	20:62706105(1),20:62707527(1),20:62709274(1),20:62712053(1)
18:22377567	18:22143180(1),18:22149149(1),18:22153710(1),18:22154235(1),18:22159869(1),18:22162734(1),18:22163139(1),18:22163999(1),18:22165373(1),18:22173650(1),18:22177459(1),18:22178186(1),18:22178234(1),18:22179994(1),18:22180820(1),18:22183746(1),18:22184421(1),18:22184485(1),18:22205000(1),18:22221900(1),18:22360222(1),18:22402325(1),18:22421503(1)
18:36020174	NONE
18:58502421	18:58444130(1)
18:53749596	18:53707835(1),18:53709083(1),18:53722555(1),18:53749710(1),18:53752193(1),18:53755524(1),18:53760629(1),18:53760752(1)
18:5737088	18:5724882(1),18:5727190(1),18:5729161(1),18:5730186(1),18:5730456(1),18:5730579(1),18:5736109(1),18:5743066(1),18:5745074(1)
18:5751941	18:5749496(1),18:5751575(1),18:5751711(1),18:5751853(1),18:5752768(1),18:5753559(1)
18:73900094	NONE
18:35622077	18:35623399(1),18:35623866(1),18:35624040(1),18:35625112(1),18:35626474(1),18:35626522(1),18:35628496(1),18:35628804(1),18:35629222(1),18:35630407(1),18:35630764(1),18:35632012(1),18:35632200(1),18:35632747(1),18:35634319(1),18:35635254(1),18:35635447(1),18:35636057(1),18:35636827(1),18:35637791(1),18:35639629(1),18:35640317(1),18:35640599(1),18:35642183(1),18:35642291(1),18:35643150(1)
18:35996659	NONE
18:36160017	18:36131093(1),18:36131831(1),18:36132929(1),18:36132983(1),18:36132984(1),18:36136399(1),18:36139909(1),18:36141797(1),18:36142935(1),18:36143767(1),18:36144518(1),18:36145323(1),18:36145999(1),18:36146120(1),18:36148409(1),18:36149412(1),18:36149674(1),18:36151812(1),18:36151925(1),18:36151953(1),18:36153062(1),18:36153464(1),18:36153612(1),18:36153702(1),18:36153889(1),18:36155893(1),18:361730…
18:36021598	18:36000404(1),18:36005511(1),18:36005536(1),18:36015043(1),18:36019017(1),18:36021822(1),18:36021928(1),18:36023146(1),18:36023210(1),18:36023758(1),18:36027763(1),18:36030037(1),18:36033623(1),18:36033972(1),18:36036431(1),18:36037878(1),18:36046867(1),18:36047965(1),18:36048719(1),18:36053643(1),18:36054212(1),18:36055904(1)
16:27098684	NONE
16:29906342	NONE
16:74188300	16:74175779(1)
16:81834977	16:81821271(1),16:81821282(1),16:81825994(1),16:81826009(1),16:81826790(1),16:81826879(1),16:81827246(1),16:81827465(1),16:81827551(1),16:81827778(1),16:81832830(1),16:81834116(1)
16:70984826	16:71067070(1),16:71073183(1)
16:67784405	16:67988921(1)
16:4462897	16:4447771(1),16:4450421(1),16:4453319(1),16:4453352(1),16:4454170(1),16:4455675(1),16:4457907(1),16:4459834(1),16:4460049(1),16:4460114(1),16:4460133(1),16:4462619(1),16:4462832(1),16:4462836(1),16:4463846(1),16:4464015(1),16:4464617(1),16:4467533(1),16:4469284(1),16:4469400(1),16:4470027(1),16:4470964(1),16:4471291(1),16:4472087(1),16:4472609(1),16:4473077(1),16:4473081(1),16:4475868(1),16:4476…
22:47765729	22:47750724(1)
22:37310269	22:37304409(1),22:37304410(1),22:37305680(1),22:37306664(1),22:37309916(1),22:37310046(1),22:37310217(1),22:37319009(1),22:37319081(1)
22:33337895	NONE
22:26798266	22:26798092(1),22:26800799(1),22:26800802(1),22:26801751(1),22:26802063(1),22:26802915(1),22:26803206(1),22:26803927(1),22:26804053(1),22:26804303(1),22:26805043(1),22:26805582(1),22:26806000(1),22:26806186(1),22:26806429(1),22:26808038(1),22:26809873(1),22:26810506(1),22:26812756(1),22:26815417(1),22:26817610(1),22:26825350(1)
22:26781429	22:26785020(1)
5:157895049	5:157884160(1),5:157884706(1),5:157886627(1),5:157886953(1),5:157887508(1),5:157887966(1),5:157888115(1),5:157891878(1),5:157892530(1),5:157894741(1),5:157894747(1),5:157895013(1),5:157895459(1),5:157896786(1),5:157897238(1),5:157897437(1),5:157901024(1),5:157904839(1),5:157907974(1),5:157908966(1),5:157913840(1),5:157916714(1),5:157918342(1),5:157918940(1),5:157918959(1),5:157919072(1),5:1579219…
5:158027436	5:157985730(1),5:157988244(1),5:157989980(1),5:157990181(1),5:157990290(1),5:157991026(1),5:157992223(1),5:157992664(1),5:157992694(1),5:157993895(1),5:157994544(1),5:157994805(1),5:157995803(1),5:157996026(1),5:157996329(1),5:157998570(1),5:157998764(1),5:157999022(1),5:157999059(1),5:157999755(1),5:158000226(1),5:158000835(1),5:158000844(1),5:158001136(1),5:158001309(1),5:158003020(1),5:1580053…
5:157909469	5:157900829(1),5:157904066(1),5:157936921(1),5:157937183(1),5:157937347(1),5:157937426(1),5:157937522(1),5:157937610(1),5:157937655(1),5:157937687(1),5:157938502(1),5:157938870(1),5:157939327(1),5:157939402(1),5:157939583(1),5:157940174(1),5:157940293(1),5:157940896(1),5:157942696(1),5:157942974(1),5:157943221(1),5:157943229(1),5:157943476(1),5:157943996(1),5:157973399(1),5:157975970(1)
5:157990431	5:157981985(1),5:157982330(1),5:157982756(1),5:157982779(1),5:157983321(1),5:157983772(1),5:157984479(1),5:157986556(1),5:157987219(1),5:157987248(1),5:157994762(1),5:158029550(1)
5:163840717	5:163849330(1)
5:136680656	5:136641052(1),5:136714779(1)
5:157685341	5:157624012(1),5:157624647(1),5:157626854(1),5:157631085(1),5:157633709(1),5:157637185(1),5:157654925(1),5:157657606(1),5:157660413(1),5:157666736(1),5:157668711(1),5:157674514(1),5:157675160(1),5:157676319(1),5:157678735(1),5:157679241(1),5:157680709(1),5:157680915(1),5:157683577(1),5:157683585(1),5:157686743(1),5:157687063(1),5:157691214(1),5:157691749(1),5:157694277(1),5:157694278(1),5:1576957…
5:174025864	5:174017541(1),5:174018266(1),5:174020823(1),5:174021949(1),5:174026875(1),5:174026876(1),5:174028474(1),5:174028849(1),5:174031189(1),5:174031887(1),5:174031938(1),5:174033032(1),5:174034842(1),5:174035712(1),5:174038255(1)
5:113584859	5:113473279(1),5:113478114(1),5:113479343(1),5:113480989(1),5:113481273(1),5:113481732(1),5:113485369(1),5:113486550(1),5:113487964(1),5:113488521(1),5:113488571(1),5:113488598(1),5:113489245(1),5:113489353(1),5:113489789(1),5:113491738(1),5:113491832(1),5:113492155(1),5:113492508(1),5:113492671(1),5:113492865(1),5:113493324(1),5:113495981(1),5:113496557(1),5:113498132(1),5:113498907(1),5:1134989…
5:172781420	5:172768479(1),5:172774674(1),5:172781138(1),5:172781704(1),5:172782578(1),5:172785895(1)
5:157968677	5:157928196(1),5:157928381(1),5:157928415(1),5:157928587(1),5:157928624(1),5:157929729(1),5:157930333(1),5:157930567(1),5:157930644(1),5:157931998(1),5:157932125(1),5:157932558(1),5:157932881(1),5:157933065(1),5:157933433(1),5:157933592(1),5:157933777(1),5:157934493(1),5:157934530(1),5:157938824(1),5:157938905(1),5:157943967(1),5:157946790(1),5:157948477(1),5:157952647(1),5:157953813(1),5:1579553…
5:72877579	5:72839024(1),5:72840063(1),5:72841821(1),5:72842739(1),5:72843621(1),5:72843825(1),5:72844214(1),5:72844486(1),5:72844500(1),5:72847081(1),5:72854092(1),5:72854633(1),5:72857346(1),5:72860354(1),5:72861967(1),5:72862190(1),5:72862314(1),5:72864940(1),5:72865103(1),5:72869138(1),5:72870517(1),5:72873925(1),5:72874801(1),5:72875635(1),5:72876682(1),5:72882128(1),5:72891758(1),5:72895871(1),5:72904…
5:163950485	5:164049618(1)
5:157879507	NONE
5:157918528	5:157881647(1),5:157884540(1),5:157901746(1),5:157914667(1),5:157918946(1),5:157923885(1),5:157925224(1),5:157925297(1)
5:72850395	5:72838222(1),5:72842177(1),5:72843184(1),5:72844148(1),5:72845175(1),5:72845981(1),5:72847601(1),5:72847877(1),5:72848225(1),5:72849775(1),5:72850282(1),5:72851535(1),5:72852900(1),5:72853774(1),5:72854519(1),5:72854979(1),5:72856317(1),5:72857611(1),5:72857986(1),5:72857999(1),5:72858191(1),5:72858918(1),5:72859424(1),5:72859588(1),5:72859798(1),5:72872766(1),5:72878731(1),5:72878759(1),5:72879…
5:72983218	5:72917439(1),5:72919127(1),5:72919578(1),5:72919887(1),5:72926514(1),5:72928034(1),5:72928620(1),5:72932820(1),5:72935015(1),5:72936117(1),5:72942296(1),5:72942732(1),5:72944839(1),5:72946717(1),5:72947068(1),5:72947076(1),5:72950536(1),5:72954007(1),5:72957362(1),5:72958766(1),5:72963948(1),5:72964226(1),5:72964548(1),5:72965751(1),5:72967078(1),5:72970638(1),5:72971425(1),5:72979436(1),5:72980…
5:166000491	5:166009017(1),5:166010888(1),5:166010925(1)
5:113613455	5:113637974(1)
5:149541421	NONE
5:149442548	5:149431025(1),5:149459574(1)
12:110203175	NONE
12:102044140	12:102018794(1),12:102023829(1),12:102026559(1),12:102026585(1),12:102027083(1),12:102031905(1),12:102032125(1),12:102037269(1),12:102038028(1),12:102040050(1),12:102040227(1),12:102040959(1),12:102041967(1),12:102043683(1),12:102044155(1),12:102046171(1),12:102047934(1),12:102050198(1),12:102051067(1),12:102051547(1),12:102051936(1),12:102052454(1),12:102062822(1),12:102064518(1),12:102065278(1)…
12:15825901	12:15821613(1),12:15830326(1),12:15830483(1),12:15831507(1),12:15831730(1),12:15834835(1),12:15836388(1)
12:61442467	12:61403645(1),12:61409845(1),12:61428363(1),12:61439964(1)
12:96062399	NONE
12:81879183	12:81867436(1),12:81869549(1),12:81871069(1),12:81875224(1),12:81876657(1),12:81877770(1),12:81878400(1),12:81878505(1),12:81883260(1),12:81887006(1),12:81887990(1),12:81889999(1),12:81890156(1),12:81892426(1),12:81903484(1),12:81905505(1),12:81910277(1),12:81915600(1),12:81915602(1),12:81915604(1),12:81917493(1),12:81939484(1),12:81947653(1),12:81980542(1),12:81981136(1),12:81981949(1),12:819819…
12:123155263	12:122960886(1),12:122962286(1),12:122980162(1),12:122991279(1),12:123000055(1),12:123003278(1),12:123006408(1),12:123129304(1),12:123135240(1),12:123152363(1),12:123153825(1)
