# Supplementary material for: Accounting for diverse evolutionary forces reveals mosaic patterns of selection on human preterm birth loci
Source: Nat Commun. 2020 Jul 24;11:3731. doi: 10.1038/s41467-020-17258-6 (PMC7382462; doi:10.1038/s41467-020-17258-6)
Supplement: Supplementary file 6 — Supplementary Data 2 [file 41467_2020_17258_MOESM6_ESM.csv]

rsID	argweave	beta_score	fst_eas_afr	fst_eur_afr	fst_eur_eas	gerp	iES_sabeti_eur	linsight	phastcon100	phyloP100	syn_age	xpehh_afr2_eas	xpehh_afr2_eur	xpehh_eas_eur
rs3849531	-0.19380466768053028	-0.7213282809885178	0.4032057652154483	2.7959494221323595	0.027930965391651203	0.3832270394316357	2.6404334915500782	-0.05400318698785411	-0.270705978708768	0.3642076263300023	0.21796002701193207	-0.19982465305531366	-1.3993425342754024	-1.1278689407037048
rs1735558	-0.3026006229989935	-0.052302534084927695	-0.5409907773239256	0.002176955355676776	-0.7710263439427961	0.2844050158977521	3.0231005835274978	0.4567530353371011	-0.3292385611926953	-0.3537928323748553	-0.014812154569833112	-0.3763229982550552	-0.8018927196164041	-0.4092969081747237
rs7222154	-0.4682630431964489	0.08843542173713588	-0.6825949877618072	-0.9090743638226044	-0.6534553372914341	0.6930031736734211	0.5542690168528882	-0.1847049548354611	-0.3440968771773469	0.06266641727278194	-0.10287381964322682	-0.8833602717658715	-0.2968371134059297	0.8309324296312323
rs2276461	-0.6676042633419375	-0.5865015770643045	-0.6526280090912937	0.07297433847304112	1.1780081448749375	0.4615833830311988	1.0250258660855145	-0.2941654171600524	-0.23622558814091965	0.2832096434170718	0.1224260077625178	0.0955539654588466	-1.4832083679628616	-1.748948491811832
rs7248203	-0.734172087866516	-0.3403594334570059	0.18817260479747724	1.0499128340160977	-0.7788190208569155	1.2519250070300532	-0.9330433754528552	0.4554692933890902	2.6441799594201343	0.7181414252636172	-0.4697795117135308	1.8689354717669997	1.71155700966335	-0.32133424833735913
rs358913	2.670697281578521	0.8651256376834431	-0.9619628774097976	-0.2336071751177384	-0.3223208018029926	-0.10127692197703768	1.5321581750392257	-0.1211619325837358	-0.3054866048655801	-0.09917013779324084	0.4708424580932741	-0.8740237261357963	-1.8884481844109635	-0.7883919792617613
rs35641542	7.0286627823873	-0.8127143734682425	-0.8425288704318047	1.3768648375133608	1.3532861905206124	1.353380829047262	1.052365496159657	-0.30607284432294524	0.05035144100906272	0.06212018962963936	0.980362197386936	-0.22632913581839625	0.03295270707691633	0.2952344366533747
rs75110318	-0.5528294158580085	0.1663841287862509	-0.8613893919992963	-0.040198767980709794	0.10446196928583687	-1.5796895271061715	-0.18386803061300586	0.11088509313960287	-0.30228185392049883	0.08028530180451633	-0.018147873964657252	1.0547594200653418	1.9166203508578197	0.6488257851644604
rs1344550	-0.2243780649503557	-0.3655016116978144	0.37744269524034796	-0.8441979852697965	0.6042653860541237	0.4645846154275212	0.44226699351698223	-0.2119336920388169	-0.3458809104657418	0.4316449218171723	-0.10305696849830123	0.5476562459608674	-0.7833229322684069	-1.6376249736707629
rs145800817	1.2404694885126686	0.2598180235468993	-0.6060353342556359	2.4597689188031544	1.7356514635506102	0.3498862690384009	0.4700215471827722	-0.1467521660537738	0.33113501609171964	1.0573047289822288	-2.020220135055916	0.2711620427081773	-1.4990128344357785	-2.069068464865361
rs17614642	-0.5956190935187224	-0.3508289531377399		0.0175785241122292	0.2620096524630456	-1.0388178109051254	0.07756955751989282	-0.1467326123794028	-0.1871741596461744	1.6645608265677918	-0.18975985682057814	1.1122129135475511	0.7406050434079974	-0.3669198920217231
rs11208607	-0.6299451642957964	-0.06538847921349195	-0.7309745817133837	1.063137636847763	1.429567429493526	0.4160459412303803	3.452100672503661	-0.28430723904116817	-0.2408236522421309	0.11465217048316045	-0.09222424797133508	-0.6152437010297224	-2.0912469484355425	-1.4599873315121543
rs62029903	-0.6987568058509398	-0.11569315693478495	-0.6749525333973299	-0.16131335282128093	0.11406413769775013	-0.11956383580427632	-0.6939611594690449	-0.2298365506491423	-0.3564633910321598	-0.6027343550711219	-0.19518370534539095	0.27556155178642816	0.929030224168632	0.6768386655562496
rs4658267	1.4968259513699729	1.1545064550290456	0.4193579708769131	-0.913604585571766	0.7452501608793933	1.2325982094751096	-0.2757877915822343	-0.1977618812529064	-0.32335034569495125	0.2602310065410344	-0.059109363205498436	-0.847785027992509	-1.1282213948650843	-0.16980613275861758
rs78519666	-0.4801485240556218	-0.6097351925758002	-0.6386416561863411	-0.3255444500867455	0.3610987474450947	-2.7713336494713965	0.10099799913428413	-0.11972396244520657	-0.3488816335899981	-0.05279318821645942	-0.0661973181845998	-1.0089123196251462	-1.261965510760536	-0.21418485027683307
rs9898636	0.1528586880917875	-0.11931545897250485	-0.7116411998161362	-0.9268599343449634	-0.5982171257570947	-1.5390411341920829	-0.5119888575405139	-0.059000029718608675	-0.3682416350253477	-0.8422267669614424	-0.3082818358122666	-0.3602519647742911	0.5169172166992634	1.069445954625765
rs11083092	-0.9480953955102138	-0.1521479724687554	-0.14025080132289208	0.3027812651780928	-0.8079791338728595	-1.801212994424561	0.2653061415177826	-0.23420043456734194	-0.3400482043755817	-0.2265935790866423	-0.06362642107544396	1.2844913402945677	0.46213116756647105	-0.9458222888482574
rs148543868	1.115821354647645	-0.37544173816282334		-0.10773630864409077	0.02643650261289847	-1.500168331492424	-0.3147742464815984	0.7645630239339826	-0.35873804271213805	-1.0583731223529975	-0.07838427480103619	0.10114960761730317	-0.6101303858150668	-0.8450298496729094
rs4460133	-0.6406720441527973	-0.9640654385361124	1.9988496948906824	-0.7563581295602791	1.4739314098610767	-0.35189290421585034	-1.3051409511580223	-0.22011237795458666	-0.1602516666752142	0.4501645381258352	0.2984571431322832	-1.9858805454997508	0.19127145946720486	2.3389341145700584
rs112897328	2.3950774799632413	-2.3311007232539067		-0.15549038106683655	0.021486186090929484	-1.022251086971263	-0.5780118780153789	-0.22267315276902103	-0.35479071690784386	0.31302099264078426	0.05732578412079903	-0.05291493459368896	0.4066675057626957	0.5117667492468169
rs17710017	-0.2876199720419164	-0.3344845358281953	-0.7331747308521953	-0.043765464819748086	0.16267290947561547	-0.35530237070845744	-0.4811061900003996	-0.1901054954326805	-0.3378082757222467	0.5534523652381924	0.8768124700954704	0.9250751797831512	0.8687246099531589	-0.11764479958755332
rs35981966	-0.026295547382934874	-0.4079752365106625		-0.16516783772780885	-0.06143692342474447	1.4735630650399976	-0.5479058852743409	-0.25363481496223894	-0.3751045999863781	0.053582601977046576	0.8198446748312342	-0.1176424719708649	1.4368649905549795	1.869326309761385
rs11728879	-0.022831373863578253	-0.0411808964599319	0.7220158767402736	0.2925294411307832	-0.7350646991647591	1.7572644040299137	-0.08001508657204454	7.347304373289492	-0.01829585795721546	2.766858755308501	0.14456295297368446	0.1477669760171786	0.42394099089870296	0.23835099747406696
rs7085134	-0.08770426169943464	-0.3818281631324577	-0.8249235800388097	-0.544476199318592	-0.015469249952798069	0.4158743796264975	-0.4882753801471595	-0.1348517002592272	-0.2763609830403357	1.6641548239999475	0.06565895380995174	0.09300825386603603	-1.1018593933809009	-1.3292237532218405
rs6753162	1.4767316097469234	1.9739272366345308	-0.42459709265521417	-0.4365702673047947	-0.8718903228546645	-0.07157139943972309	-0.5094184677307271	0.28201831094447993	0.2925055119043193	0.5903605206623348	-2.867343264686799	0.51929016208292	0.028963987126952414	-0.7171878724439583
rs6926157	-0.6513291337145652	0.6702715463726784	1.7336648804597998	1.093376233582927	-0.3896024727427342	-2.249408396273072	-0.42159175781080815	-0.1749050853129274	-0.35881211659888324	0.2409856650837561	0.056655996984722165	-0.9881153568443364	-0.03558327222557358	1.1619166094322801
rs78793192	-0.7593677795619653	-0.8204387589483919	-0.5429694956934976	-0.2259504147624749	-0.2190168305817584	-1.5191828635726667	-0.1930887760572288	-0.25343932683743536	-0.3729961055098134	-2.880261914035936	-0.10054848169417684	0.8838649179480785	1.537629956506532	0.6872513855001557
rs1108313	0.13455937469520468	-0.7043409903916994	1.2580139181946948	2.479035997481374	-0.6940604093987952	0.04713502025156092	2.6334377455661686	-0.17926734969968774	-0.23731720168588755	-0.5428019908611417	0.02535875149733664	0.5110417240847259	-0.05567345948682871	-0.7794236016379105
rs10500261	0.32192103150230583	0.8076434427865145	-0.9620649216579678	3.250312410725901	3.941718043656669	0.3562923555112997	0.7745132804026597	-0.2580238693152346	-0.4051248146237981	0.17046941803278415	0.08642128321691707	0.7642701622828083	0.2610081100754038	-0.546852935355866
rs146058268	-0.3746986733153992	-0.0363637073206772		-0.3097095235197509	-0.2816835539222729	-4.4548951646433945	0.19412261081703264	-0.2206197440149004	-0.35526311588725706	-1.7435626421472714	0.6251789703759406	0.2650655364187903	-0.5539000380419966	-0.936967535631369
rs75729346	1.6283382631386756	-0.8960200908369541	-0.6059724907663425	-0.7008417949699038	-0.18322514277684693	0.4367828268326071	-0.5281901958642377	-0.036876401839669434	-0.28826242730093843	0.9780555479354902	0.10635367317423082	-0.07431028487090813	0.4772432831923025	0.6163174077440619
rs77439417	0.00047191240305643117	-0.4881564996139367	0.5368691833522706	-0.16322613235151207	-0.029998458515086125	1.5073766517874374	-0.5250547470700092	0.2727599690203404	2.242608493171536	0.4844303731558965	1.3211789241682417	0.5284184737711218	0.9510480897526598	0.37355954751398895
rs1756649	-0.05700119521726129	0.366304386051405	-0.5584631313989321	-0.7816594791232775	0.28431645011866097	0.2954128731495723	1.7903928525729669	-0.1837994747467256	-0.24801091316860066	0.4469142642124199	-0.8085172212549636	0.2673739012886692	-1.5590227673537724	-1.93304247835114
rs35787687	-0.2393045095913241	-0.7045591296234543	-0.3912273046471933	-0.2095498051567417	0.004035695679871081	0.3456058689147584	2.8933219016692635	-0.340891644623622	2.2467494790074247	1.1243473544108529	-1.1670079610746462	-0.6685069823349913	-2.1326890541524257	-1.6374523510441352
rs148782293	0.7108270701025442	-0.7101923132202757		0.427289513651563	1.5853316293620174	0.34156438454858346	-0.5193382406419743	-0.3196659805529796	-0.03138561847367237	-0.2429772088380973	-0.8006137906168376	0.4919599454610504	-0.1047251983660289	-0.6155467384898278
rs2852979	0.17480587926105373	0.17565180465036134	-0.4152655620706173	1.5684972657453886	0.07966028719699424	0.9741579833255772	-0.5048421726677922	-0.0039010530348290756	-0.2488215424689388	0.6460560262800401	0.02482647815494119	-0.3966509754793652	0.7877365050392284	1.5204742057723126
rs146344226	-1.370854373454459	-0.5352287133904343	-0.5263347860358845	-0.24468407296087885	-0.1636729846645458	0.13645385322330214	0.2338400722425888	-0.2172751888430588	3.9421547081056167	0.060857990139241376	-0.4857444564512752	0.5415542193215372	0.288242832311092	-0.3569945619995389
rs116995387	0.20187477102702034	-0.22940902212293054		-0.2363965497322988	-0.17911746371933746	1.8097481853609487	-0.3810647608829669	-0.16924797254492802	-0.20403321155524934	0.3059084155172572	0.5954982586239339	1.804304912403968	2.2987800184598584	0.3664994399415854
rs1769621	1.488983218169182	2.6032426409798624	-0.8509610573635722	-0.8314083623559131	-0.6737697975473377	-0.1597989454128887	0.1308455607842	-0.12962454261337564	-0.25433500967632056	-0.025555139215237152	-0.022006883679598584	-0.5052089589528882	-1.5583304505574762	-1.0915662112772586
rs1404161	2.294851405067541	-0.8004326081492962	-0.7054996067061647	-0.8515284363417668	-0.8683010076741359	0.3758516169310616	-0.15451808926758331	0.6701077861127979	-0.10437957094005372	0.8245811817650456	0.039046570061431266	1.468947891901195	1.3516120062533754	-0.6620125890444708
rs114276102	-1.181932219593914	0.7395409060744992		-0.2794043358913293	-0.251624386356728	2.574695322188622	-0.08569792686743416	8.884035978144414	4.843694880277353	4.123813770103329	-0.07558632234512229	0.6154355421456733	0.5253187107586469	-0.0980827157939017
rs4798403	-0.39252365890478796	-0.9369850827664329	0.1512503274782474	3.0440886464676464	0.5633558293364921	1.0247617834177123	0.2788174003519948	-0.3335096278767388	-0.32593875716627585	0.3806206759186476	0.15257611894265158	0.1205244319894004	-0.7141830836249966	-0.9765853805934104
rs6957305	-0.7861010224738557	-0.8481853515333989	0.3854311191073005	-0.7038636745655659	-0.21271814659599092	-0.16755520267042834	1.0285358185915463	-0.13139772493212448	-0.22217973231053892	-0.8997783076172823	-1.0553344649127765	-0.8692485911234946	-1.7965326926392733	-0.8063520844006636
rs9951714	0.4413206082993392	1.8107201318229083	0.4607068935277258	3.170824952964791	0.33484749732322105	-0.4433044101889921	-0.7100900332300335	-0.42009593326213895	-0.22132208060884592	2.447099017775741	0.0100215421768424	0.7293366803084854	0.3960831035689816	-0.3758058105018642
rs33958706	0.13440164439880525	0.4585029893803296	-0.7637805026693208	2.1541116765389856	3.6932722426679274	1.2361226342072862	-0.12136933871942995	-0.1859478797819948	-0.3611223231653523	0.2616733404997553	0.0497530101196729	-1.2598116341176528	-0.8491237299536565	0.5401321188707814
rs148784565	-0.5980918828090469	-0.8766965842882243	2.149926721324197	0.936283390379452	-0.032524181559290745	-0.26110176043934463	1.4472967070142932	0.2662053506255638	-0.2709873286915188	-0.6135857166966449	0.2794257803172405	-0.8434233146868738	-0.9790800738219	-0.06372701976998932
rs11647603	-0.5667123020050512	2.074593904966551	0.28902766677106884	-0.8831103370797336	1.1704460837420794	0.0014954396330841286	-0.7787762435328679	-0.12017525100209055	-0.3158845635132731	-1.0655746721025388	-0.06191007759497962	-0.6990296432415939	0.7656310554058651	1.6336718819445533
rs144323251	-0.17127613774602016	-0.07171950997057429		-0.2784526656793346	-0.21956255194543411	-4.076620080946947	-0.3299697559102561	0.11506591617218127	-0.3809958301993751	-1.416308032392969	0.5850112458510501	-0.11681785300587955	-0.013002120928361144	0.11702705665278583
rs55938609	-0.6304536507090367	0.17566514825494148	3.137709179092092	0.6445998283038531	1.7858554137696927	-0.21855771143758	-0.03008317951304808	0.17441771066690415	-0.2437572643187607	-0.730522055107567	-0.2224959904224408	1.3991810917968928	0.9791967876140288	-0.3469897185709808
rs3897712	-0.21202506826862794	-1.9402626621763712	4.703859264824231	-0.19551076770741255	7.2089981537714145	-0.5866443202422121	-0.0795017072209841	0.12446851723292185	-0.3621999330615721	0.18710562725110272	-0.08935755279818029	0.964236209459663	0.888797296114452	-0.13081304275126193
rs34670005	0.2798157142941379	-0.5006234463549359	-0.8997602460209235	-0.9308228479892448	-0.846939005653626	0.6788481578176729	0.2961286737592342	-0.2685593432784589	-0.3431743356117025	0.23652685703081544	0.2276951197167357	-0.7809780506187576	-1.2199521604605903	-0.36992510235577597
rs8126001	-0.50043232782025	-0.37398661783090303	0.5219108021011527	-0.5639754746391477	-0.14655809861822536	1.2291242702902057	0.0791383960458257	-0.3027161520562646	-0.4536735510617124	-0.3436493732222552	0.14970697309466954	-0.41941489730536624	-0.260214888792884	0.2282141607169189
rs11664783	-0.25311883793601336	0.4733277727893303	0.3195272186374889	0.8912936037383306	-0.8122583369165192	0.6741513039461298	0.30520378954202343	-0.08305516151066936	-0.31245662282115805	0.9133571266261185	-0.18289698566877452	-0.5210489141626407	-1.5189275120353989	-0.9450979843045096
rs222016	-0.8078539066648559	-0.6930774481007197	0.3078749606482904	2.8264114318757327	0.6030513617253469	-0.4102008370680449	1.2832906945954399	-0.2542887339155787	-0.3165580439652224	-0.4420257318681353	0.1412863286305797	-0.15183431685850635	-1.7727620501732926	-1.7466913443908378
rs72860358	1.8584580398533947	-1.6135602234360433	-0.6348202194440961	-0.1588254410288451	0.1112801007851938	0.07225149258288201	-0.19990706246379525	0.0014961890287717658	-0.3574336840930197	-0.8354340340586766	0.08550761129341597	-0.17110056141314822	-0.2791999109882258	-0.14510368486984065
rs6807845	-0.8595573926061508	-0.5896080690008427	0.860524240601603	-0.7028236103436789	0.27792953333226417	-0.7280902664172694	0.5662250046294461	-0.26825941631187794	-0.32031686861509323	0.5390521917779375	0.3389303593290033	1.0570637484731482	0.9450987730069788	-0.3542692670559449
rs76955468	1.4502035199076622	-0.26565845792989085	-0.5741487286510379	-0.1620644899793155	-0.09937517225779924	1.6212115224572479	0.1309631348099893	0.1420316054017365	-0.3654127818160603	0.01933353544260886	-0.09454665535358113	-0.2614891491256469	-0.9405487706586556	-0.7435083376060134
rs55662848	0.1541377767046006	-0.6962360725489416	1.6987764151551437	2.185133218839209	-0.8779570619177056	0.9942946657803058	0.11355318875107605	1.0941491389980855	-0.3975957098994995	1.1482330070982607	2.1582291443099986	0.22835274113362666	-0.2453649117732037	-0.4812663723052966
rs8087234	1.3446556903296445	-0.6444451710968933	-0.8642774451662383	-0.8095074447259583	-0.6867513185489937	-2.2506132728596993	0.35173500082644044	-0.19592268751722655	-0.3259410683544348	-0.9516711577077704	0.9244051487419404	-1.26577890645573	-1.1738294819221249	0.2038200403731124
rs2746634	-1.5010702825227495	-0.015615670584509382	-0.658578465485949	-0.8319684820604449	-0.9217436950489668	-2.8173095937240573	-0.2730547584116287	0.07913775945334127	-0.34798103809183545	-0.7302916297765434	-0.07632373808604846	-0.18035940488869626	-0.4339207000376039	-0.2541299016495324
rs35370161	-0.5738276270587902	1.5049496714854838	-0.8738797855686977	-0.2652333136069227	-0.4944034644056916	-0.2724703826390483	-0.3669836909954867	0.3831235362968724	-0.4272650286296689	-0.10568095159557196	0.38250818240693707	-0.4647953391127267	0.4108341176698404	0.9499667463477744
rs112464089	0.21298145779458652	0.5117613608947383	0.005124956712460829	-0.08251079422889655	-0.31259557847662056	-2.624526973120889	0.034291987660828915	-0.21714243541269085	-0.37189050668153184	-0.7536409206998764	-0.0871853359136233	-1.0789166232255951	-0.2666094548392717	0.9027020361449394
rs749857	0.07930400483877835	-0.7589774107832009	1.0781751012528584	1.6204929292010055	-0.8594021226668224	0.07788656232118035	0.6142835370042099	-0.2673479172546596	-0.3350030653352851	0.13714158959197506	-0.6610478801848481	-0.018883542264746183	0.06576642850283111	0.0881579746755752
rs73194552	3.954319335995292	0.8128714536140187	-0.5094749864721716	1.5314839949998074	1.958737503666668	-0.1822778411220589	-0.0581356883763435	-0.3338466636585412	-0.4892262951018767	-0.4924824508535055	-0.4108416921846402	0.0016845975986590912	-1.1290233019270612	-1.2253695560595097
rs938572	1.3781765393650358	0.43253885997634456	2.7036199590687784	-0.4770985143941051	2.0432837628908835	-3.1563187850652517	-1.0605580075718384	0.05840952576367042	-0.3341212513366882	-1.7767095144150444	0.2573922857981876	0.3049186224052701	0.8629716826346903	0.5066263557655595
rs67428377	1.1413862249563913	-0.3254425672195293	-0.7514715880940759	0.2560825051431345	0.9984483949879036	0.5846756895319599	1.3170648855766731	-0.2739369539219242	-0.3116489177395338	0.16813783839374474	-0.11252057787972307	-0.35245603377530765	-1.5066423215995643	-1.1689475954341384
rs72899894	0.21970768749288253	-0.6515976693624548	-0.5861335948097076	-0.8902303125658884	-0.4877429707120944	0.183129702647584	-0.4402052304565107	-0.19320561328284214	-0.34903539342309503	-0.33310667709060426	-0.4708054298431957	0.27861484267973274	0.6074521859196178	0.40602154248492894
rs6972896	-0.952432347923266	-0.7925232209424614	-0.7811007254893643	-0.5759591772975241	-0.7784900146495308	-0.5597810060244207	-0.16046689639661066	-0.13546075730074675	-0.2753577921219752	-1.5927766202545337	0.20055305187847275	1.1717484387589028	0.12460630821116135	-1.397973525955787
rs34780402	0.188544502007288	-0.4843574676542494	-0.6771835759486983	-0.11614174598590125	0.4847504600394963	-2.1175545483517206	-0.3857662656004309	-0.18259882141672115	-0.35685887897218144	-1.7748236717506864	-0.12231098685362295	0.31858981863804864	1.3297929260873609	1.0838200541853165
rs73370933	-0.6964955872181757	-0.8825142682238483	-0.7112816047314412	-0.4977752931286227	0.02371691755423224	-1.8113739462772376	-0.0017429511573446848	-0.2740674845271959	-0.2814115504000699	-0.3283150237783693	0.17866201780960875	1.766372415187028	0.5511826750491474	-1.1892763033366216
rs10222673	0.030008270211442326	0.19841963117382627	2.152078664695994	0.24045495813193374	0.5813840381328187	1.2295704888752237	1.7674406389714212	-0.15579108317572124	-0.24220577357809886	0.1624812855807301	-0.030137831997218294	-0.7760124685902171	0.059347504404752185	0.9547832358192012
rs2894729	-0.16243886547725253	0.4113949341670516	0.12543038785182392	0.9154489516844057	-0.7759527108559776	-1.0757949171846493	-0.012565577542016084	-0.05060111816103465	-0.2417055524144045	-1.1443265477003497	0.11099962465611103	-0.2113982925176769	0.375047959493549	0.6821215463085907
rs72731851	-0.7523583144497111	-0.12711528922002294	0.853657096426173	-0.7915680983173607	1.2470991940023028	1.7257391091635343	-0.12071814315363424	-0.2719249743292895	-0.3532521632117773	0.1890213788361996	0.8431890761701756	0.3048858351560502	0.5889058100411434	0.3288436224841249
rs11245487	-1.10623336455453	-0.02106369909236208	1.3476018519814112	-0.26568564664760064	0.6312287182764817	-2.1362753956905918	-0.3636128182744918	-0.058390837051602335	-0.34363270189563044	-1.3446516886947708	-0.09292753448975727	0.5389119378823138	-0.11366821969392288	-0.8259097115831441
rs73220352	-0.8080240378450867	-0.4298121228775961		-0.1693817505040062	-0.0008679373332043727	0.3872338336943738	-0.05068523779074256	0.6117566585018777	4.532119100726531	0.35918560023511364	-0.09402105249889132	1.5379447448885573	1.228210233593756	-0.5096830715971834
rs57963876	-1.3104966081789504	-0.6771134460116504	-0.7734631058479773	-0.8892619533033671	-0.800468718897297	-2.247095677452505	2.285021342115601	-0.15867964901813736	-0.32599115321889266	-0.3230654171091064	-0.0960885429037932	-1.5640815843753215	-1.5626617987734168	0.0896465051127369
rs79232103	-0.1029486497824352	-0.8248688410618507	-0.540296255051115	-0.19257320214002396	-0.15577222850325706	1.975644644797154	-0.06158573214010416	1.900339270696916	4.537619687631052	1.8156622693053608	0.9536070305277924	0.09537694026803216	0.5205720468516142	0.5261128053828145
rs16834218	2.341816903040136	2.1481537737750527	-0.880045634756159	-0.002132038353918764	0.3384469754307728	0.7252625967939116	0.8627896759578924	3.825024746177977	-0.38389045625363705	-0.5157463837444659	0.6412946212450917	-0.5820883472609482	-2.1940506447056882	-1.5997757704223263
rs11947780	0.08661105096517875	-0.15578647230593706	0.05611014023142535	-0.11071111167332044	-0.7160325956692485	-1.253605286958102	-0.09675547430214128	-0.2089878306636672	-0.373107671120097	-0.7324388879901162	0.5781499849563585	-1.826718313192144	-0.9677885252376436	1.1287295501336083
rs11147999	-0.510085401813149	-0.603960044022362	-0.7244633807553864	0.11227158134469399	0.0301706914969141	0.2356126907409108	0.24946880398764595	-0.04659794496058351	4.180003326427573	0.9531894795715584	-0.35035130145430393	0.9377103859034608	-0.412525418020866	-1.5456072774219036
rs2514616	-0.1676454162332934	-0.3196147651250902	1.0089116342680693	-0.2419412550311893	-0.019005750598366608	1.9289391583009885		-0.07812488763379348	-0.3122194397806979	0.9756898747611408	0.07758020962193002	-0.3015838202343516	0.07326339292337193	0.4475909915545019
rs113551605	0.5098133249946077	-0.3441199022841826		-0.20569696569522092	-0.1109303950523604	2.6543438000889568	-0.06804806018215306	9.017861485768346	5.382443042847644	3.527916199688671	0.049157305839815736	0.7057560235976229	1.0722477295789736	0.4236810107579938
rs7209819	-0.4136187357798413	1.7279512659524323	1.0969659497580106	2.667977608011161	-0.5633414604474659	0.3201127842200705	0.6492102478196237	-0.2211468239150396	-0.24682503060746494	-0.18590373189967674	0.8956046910850075	0.10081980012528544	-0.963570494609238	-1.2172828626088226
rs10953804	-1.0776168433219215	-0.7030444156590567	-0.5194891736887733	-0.804214004018316	-0.38888810741898	2.5442792327344472	0.2724225880396248	-0.3798389076600305	-0.27100217584148323	1.7237274986682705	0.3252884898945903	0.3903992599723583	0.009175334698214814	-0.5064850026819233
rs2309932	-0.4785033405066086	0.08958139350713391	-0.7813909117138298	2.902469846261309	3.8106806099348165	0.6054490909552782	1.5983603979041314	-0.23228268518756	-0.38600956509952894	0.3724922317514983	0.2634409060957181	0.33788460582705343	-1.6545683999222331	-2.017292125678822
rs6546891	0.09263612390961903	-0.20405310087461886	-0.7933351354823569	-0.1733436258463159	0.6092096539176585	2.9946531361211504	0.6312692921584814	7.924078479899674	5.2427105619677645	3.0685148550455787	2.325976601240811	0.03795086573579491	-1.123803093593656	-1.275539131580394
rs343105	0.16911131671813096	-0.2788604721173602	-0.647134625876813	-0.8732647235645211	-0.6765083437125873	0.4377896221304887	1.0270251817204763	-0.19744564051931066	-0.3418943370499558	0.012334221431972452	2.1337616529441368	-0.774974907160362	-0.8727205489506894	-0.12740319554909235
rs145387532	0.6110160783614779	-1.0466249311420366	2.306255466134525	1.6769502552497209	-0.15804798384251692	-1.6100345093594026	0.3428196314094282	-0.02256207466895836	-0.30826585433634074	-1.3627898771816056	0.1084634679931482	-1.2577321703558684	-0.7954689135238838	0.5027529798078689
rs9870859	-0.6378263172123722	-0.7988170501775876	0.6409016765690083	-0.6228330381429001	1.9065816568934717	0.2443409231116618	-0.9029654570465498	-0.7083711465130049	-0.21269995185219484	-0.09915440026645203	-0.4170654918692408	0.4734844543604893	0.7539949883530316	0.1848510560930536
rs12999917	1.3344002027369422	-0.2030163272487832	-0.8176774995019422	-0.7496047862566936	-0.8228079299439096	1.839286717386691	-0.8640660610857813	-0.03755705798136647	-0.26379523361036505	1.0587964967497725	0.15275530682355	0.5660647192580975	0.7266696985005467	0.13944982677656398
rs12646130	-0.3731871942365404	-0.8377865664919898	0.4537845926933885	-0.5441750619082666	-0.03460375754135245	-1.2757846895331575	-0.8507178251086409	0.9448424953424984	-0.2973623317009854	-2.838949576416286	0.30750424984427177	-0.3503977623556097	-0.09267574334428537	0.22280293895551265
rs6786687	-0.16696533200362176	-0.6397950229439033	0.07044118195744854	-0.7665081678592146	1.3949208701113103	-2.0115483371278904	-1.0499022675072585	-0.30161834289023104	-0.4200490446705137	-0.7623471036365129	2.3847110833962257	-1.0731040963039546	0.6106618547167318	1.833273113492651
rs143108650	-0.8115123091127296	1.2128863676475137		-0.3065139398324095	-0.2144133167654179	0.032961576421562284	0.11521873974858468	-0.2155358493887978	-0.3762615955635168	-1.1189920830912492	-0.14434462862540598	-1.7351826349113464	-0.7229347894497494	1.2119053784570533
rs137890324	-0.19520961410750715	0.7287254238817865	-0.7508801341437736	-0.4148374854769925	-0.5666612810662895	0.4248418738749354	-0.9812619786620742	-0.3736799905043178	0.9555286145802394	1.0970087876973509	-0.600263799060557	1.055225707342	1.0304590801394171	-0.09429477178526563
rs7227273	-0.9538138876839736	-0.03550774897723895	1.6237561729598975	0.4036095882710047	0.1302691960347994	-1.731469815388253	1.6156842270996772	-0.7441641920803048	-0.4750901859040866	0.0781469941890365	0.327453745196683	-1.540925837892945	-1.8315464693919568	-0.3954538822087394
rs10626327	-1.0082486170967349	-0.8747926863916241	-0.8479509480696343	-0.8704574799626573	-0.5561441749182304	-3.976017796310989	0.7421462335059109	1.2539591272600688	-0.4975623751840436	-3.2222538413458675	0.2679444104179818	-0.6879095743619087	-0.9705144637061832	-0.32334515683174164
rs2192651	-1.1666153889003728	-0.5798543771949122	0.12907203776114126	1.1799491291876776	-0.6599647624898342	1.1879436360805065	-1.072579911767082	1.2800333033100433	5.2747589061992315	1.5319285242107694	-0.07178543233068478	0.18249213056904606	-0.7441950245736424	-0.9408511084696072
rs1880447	0.4808546187393807	-0.463360128175816	1.3045795931786266	0.2559173326614007	0.04768901718837938	-4.64186959200013	0.1301585418414604	1.064394496517164	-0.4752736829167212	-1.7915125144299564	0.2629033044156505	-0.8095798782990392	-1.1605801509618765	-0.6226736774632569
rs9847994	3.140216389532444	-1.2347487502420706	-0.4933864078774488	-0.5687071064367382	0.6464226758925441	-0.07543508986447885	-0.15611762360562229	-0.2937895926673161	1.6379677955564422	0.6621966318590106	-0.06756526291254197	-0.22641345902590015	-0.9720091099373104	-0.7319267843232017
rs59039117	-0.5005795996071614	0.6680126766648405	-0.0714944295238329	-0.8284875403920553	0.7072762934842065	-3.635385620418833	-0.0874259842367433	-0.2319154512492024	-0.34440020726635256	-2.9970159082892134	0.6512517919608508	-0.8503086100315381	0.04567654243204013	1.107261665119897
rs4470541	0.3003714269626255	-0.7477697643696626		-0.3042448774823119	-0.20182579378074086	-0.3929285973848751	1.3998514133143565	-0.1167501123536319	-0.3470711533712615	-1.7463876325223835	-0.09021717177000456	-0.27777060918585983	-0.8894321798416066	-0.3973459635637391
rs10862317	-1.3088020404431542	-0.5838268903401292	0.6128501862700055	0.06063801944712013	-0.3016367475748513	-0.8454365234838517	0.2578402779803945	0.0513016222054897	-0.3292731923271228	-0.0526723102438906	0.39495069079240375	1.7981622514226363	1.0646225452417664	-0.892427762788067
rs2368284	1.1618586115991305	0.20018619343526656	0.5289218574220699	-0.7456688913270721	2.332755945023632	1.3421398487425331	-0.3008936514916076	-0.2650700470961077	-0.2920584967984034	0.2975948895534331	0.05021958464570195	-1.056438372959418	-0.12615337643167898	1.038552219529006
rs73709587	0.19676518490517544	-0.0516277334479099	-0.8551181679224252	-0.4153726557287162	-0.3779503029269254	1.0640321672141433	-0.6072622606966654	3.238744604486281	-0.4670212984565935	0.3393002140378821	3.3254439212623637	1.4876910823827432	1.2554561636219943	-0.6779642400424725
rs2253165	-0.4533099375868669	-0.5612409968880983	0.3111309117942832	-0.9896427714202206	1.0072462124871662	-0.5767154477662599	0.08085315580652704	-0.19993700900186426	-0.3171762007510186	0.3485668354294569	-0.0912164586889873	-2.1468628346685987	-1.782877716537456	0.780055157146596
rs9855969	-0.31086111568481606	-0.5656944309489301	-0.8222832036445596	-0.4820596738635692	0.12185825352294655	-2.2516243212362657	-0.02805955420056569	2.5778067188549314	3.042839840884928	-0.08798084665864396	2.7267941101207267	0.3680177272450854	0.7940804741090732	0.494497117134033
rs4474982	-0.38645268598382215	1.815851721782284	-0.7512545958704671	-0.2735921126609043	0.4986708363950011	-2.221559915959579	0.2452284118323844	0.07306763220721545	-0.329153484794026	-3.9743054244262273	-0.07653288447918644	-1.084772123639709	-1.3827405986421275	-0.23781991283322124
rs67478970	-0.15880717497618113	-0.2575580484815118	-0.9432432521005264	-0.7725793876191894	-0.8629066192253163	0.25145718523520866	-1.0315585354968644	-0.99624938831646	-0.04836613167696605	0.892739055068896	0.3339428829055995	0.4557645592262099	0.262879816012709	-0.16967640515581975
rs9305653	-0.17874166242624204	3.9006945470188703	-0.2874254711827098	0.42492824812147945	-0.7323726545263382	-0.3136176602865644	-0.6467277901370583	-0.2337767239700967	-0.3262815787684586	-0.3196903740654796	-0.05961088954421126	2.1442707218537493	1.4068553455944934	-0.9492449960030934
rs145216203	-1.4359808772691476	-0.03875181129265065		-0.20908434811419305	-0.14310652534766266	0.8133474304816569	0.011033883827352228	-0.19793151864884093	0.8336346601883707	2.3231815637578834	0.09630777358510292	0.33750039788081904	-0.2770609102749386	-0.6948124114155145
rs4821559	1.3202461136838162	0.5067370886998889	1.3528229118822168	1.8121828267365008	-0.8620490398572132	-0.11154994329435572	-0.04116232686856665	0.3906904461213252	-0.32523972154744685	-0.4177873293029195	-0.12200067853822327	-0.4280536602336168	0.11098764064453574	0.6889235905052976
rs71483318	-0.4551842380277889	-0.11406167726313295	-0.5062716760271011	0.2975919440352377	-0.4863223817215662	1.1606923615701878	0.11460804642156873	3.238539122103496	5.876838673663857	0.7224848117918928	0.08155164867389518	0.5429166699579492	0.7285046414562953	0.13089308265204516
rs3112751	-1.3655944995795106	-0.4994793582556609	-0.7295237035368367	0.871236014593658	2.266173594577377	0.2544121401245728	-0.4220682336406676	-0.19078684237498847	0.4747997829629144	0.3697068841517028	-0.8361128119083716	-1.8948983709691027	-0.20475899153995988	1.9573242408339588
rs112399370	-1.2544872554274498	1.7288812402901	-0.7255414062184525	-0.6764647436981982	-0.3834038711882865	0.04425265231026288		0.593199447674724	-0.2645587847321273	0.41269368664745465	-1.2805921190088183	-1.2733648620639764	-1.6274680879397183	-0.3013408823783751
rs10932774	2.0720989535775813	2.5422398502383565	-0.5844154552910898	-0.409496784827955	-0.9364239341235012	2.0285423513346137	1.2060550070678724	1.318190853261632	-0.3333675398127289	0.4775588203945483	0.41527945613191203	-1.7801056545050717	-2.433805280917821	-0.42626156759624656
rs2209373	0.7825917266362197	0.2621708627966095	2.9859828569469165	0.5103219660862381	1.5918187212914958	-0.16312977384634608	-0.1812977570138504	-0.2116045413891127	-0.30796472381417195	0.8494308018340481	0.6350865434171178	-2.6160340544807403	-0.5325330644512071	2.645534066679751
rs9788287	-0.5047871424160771	-0.4843127357292314	0.8365436494318597	0.2157453207360868	-0.544306291755723	0.3150710799935109	-0.2739581169365975	-0.1923308141021026	-0.326906003007453	-0.23537618046321265	-0.7815236777678375	0.21679526058647325	0.5323230287976288	0.3104334841463192
rs148945239	3.6764975525491246	-2.288284977610704	-0.5322653306892466	-0.33338822656027656	-0.2310908042063205	0.225259099070314	-0.6262945385894001	-0.2979741082352148	0.5520539974235955	-0.5053931170130281	-1.0606081841568316	-0.4962539558714192	0.786579119814162	1.361156801463368
rs11372961	0.20255119250761236	-0.6251946327298924	2.9317991078323837	1.7204752115192488	-0.3993769589445363	-2.8245989246044423	0.07439050987415707	0.7828982555579674	-0.7905656832899445	-3.582626852477304	0.5433515903541976	-2.245045905842302	-1.5552157530935036	0.8976208904519473
rs13057267	5.125044661839207	-1.0528751246243548	2.671492032155333	-0.4502784433219459	2.7905473176027007	0.2522600026844876	-0.1793921579849852	-0.21253450272482285	1.2619968382702398	0.490360310917289	-0.7210476421118571	0.22446963497740632	0.4519049556300003	0.2579142858395579
