# Supplementary material for: Accounting for diverse evolutionary forces reveals mosaic patterns of selection on human preterm birth loci
Source: Nat Commun. 2020 Jul 24;11:3731. doi: 10.1038/s41467-020-17258-6 (PMC7382462; doi:10.1038/s41467-020-17258-6)
Supplement: Supplementary file 7 — Supplementary Data 3 [file 41467_2020_17258_MOESM7_ESM.csv]

rsID	argweave	beta_score	fst_eas_afr	fst_eur_afr	fst_eur_eas	gerp	iES_sabeti_eur	linsight	phastcon100	phyloP100	syn_age	xpehh_afr2_eas	xpehh_afr2_eur	xpehh_eas_eur
rs3849531	0.93237	0.79106	0.26777	0.02536	0.36393000000000003	0.28481999999999996	0.01842	0.40539000000000003	0.73857	0.85559	1.93196	0.59759	0.9176	0.8684799999999999
rs1735558	0.8618	0.38406	0.59927	0.35535	0.7520600000000001	0.37037	0.01187	0.08092	1.0	0.60842	1.6944400000000002	0.66776	0.79896	0.6584
rs7222154	0.71501	0.22424000000000002	0.67392	0.92266	0.65747	0.13265	0.13935999999999998	0.39566	1.0	0.8386600000000001	1.6872	0.8220700000000001	0.63364	0.18896
rs2276461	0.52184	0.7504	0.68929	0.24919000000000002	0.09702000000000001	0.22202	0.11684000000000001	0.6310399999999999	0.50222	0.89851	1.9162599999999999	0.48391999999999996	0.9272799999999999	0.95463
rs7248203	0.45524	0.50483	0.31346999999999997	0.15502	0.77008	0.06582	0.88307	0.07166	0.042	0.36779	0.54088	0.02121	0.03601	0.61351
rs358913	0.04198	0.1399	0.93476	0.4538	0.48299	0.80958	0.08982000000000001	0.49537	0.79006	0.67713	1.9730299999999998	0.8223600000000001	0.96629	0.80052
rs35641542	0.00081	0.9269299999999999	0.8103100000000001	0.10128999999999999	0.11560999999999999	0.055760000000000004	0.06299	0.6832	0.1844	0.9683200000000001	0.17365	0.60639	0.51848	0.37044
rs75110318	0.6396	0.25	0.96946	0.31789	0.28767	0.9408200000000001	0.6530100000000001	0.23188000000000003	1.0	0.89815	1.79791	0.13572	0.017830000000000002	0.24825999999999998
rs1344550	0.94584	0.6095	0.24818	0.91176	0.12447000000000001	0.21699000000000002	0.17812	0.45638	0.6544	0.44798999999999994	1.69002	0.29664	0.7983	0.94775
rs145800817	0.281	0.28563	0.66868	0.045110000000000004	0.09084	0.2965	0.04967	0.594	0.12299000000000002	0.11192	0.31723	0.43716000000000005	0.9208200000000001	0.9772
rs17614642	0.49031	0.6413		0.27004	0.2149	0.88446	0.31561	0.26108000000000003	0.22179000000000001	0.05917000000000001	0.88218	0.11796	0.23244	0.65676
rs11208607	0.5763199999999999	0.38023	0.71653	0.15841	0.09967999999999999	0.29247	0.00725	0.6411600000000001	0.35388000000000003	0.9937600000000001	0.92915	0.74843	0.97485	0.93445
rs62029903	0.39353	0.49638000000000004	0.9477200000000001	0.4068	0.28226	0.70008	0.9325	0.99477	1.0	0.40549	0.7378600000000001	0.40949	0.17396	0.23031
rs4658267	0.13954	0.08292999999999999	0.2571	0.90856	0.19714	0.06522	0.54411	0.46729	1.0	0.81803	1.7229700000000001	0.81395	0.8671	0.56301
rs78519666	0.67461	0.82488	0.63913	0.58558	0.25116	0.9786600000000001	0.31987	0.21455	1.0	0.7729699999999999	1.7016900000000001	0.8412200000000001	0.89205	0.59344
rs9898636	0.6807	0.27536	0.69438	0.98188	0.62022	0.9273299999999999	0.7352	0.22375	1.0	0.26216	1.4986899999999999	0.66335	0.30654000000000003	0.14812
rs11083092	0.22433000000000003	0.37017	0.39866999999999997	0.3175	0.79569	0.94324	0.2437	0.80381	0.64903	0.6210399999999999	1.71003	0.08671	0.34825	0.8405299999999999
rs148543868	0.20343	0.70431		0.27553	0.24566999999999997	0.91948	0.67683	0.04862	1.0	0.1938	1.7009900000000002	0.48813999999999996	0.75535	0.8158
rs4460133	0.64452	0.97303	0.07508	0.77395	0.11556	0.8919100000000001	0.97624	0.66506	0.30856999999999996	0.6751199999999999	0.99235	0.9846600000000001	0.4357	0.009890000000000001
rs112897328	0.06302	0.99175		0.3791	0.32978	0.8794299999999999	0.79714	0.99477	1.0	0.7217600000000001	1.7754	0.5363899999999999	0.35697	0.29581
rs17710017	0.89849	0.57528	0.93085	0.29147	0.24074	0.75684	0.9496899999999999	0.53684	0.61455	0.38545	0.24063	0.16933	0.18725999999999998	0.55316
rs35981966	0.84564	0.7167899999999999		0.34193	0.31326	0.05173	0.8407899999999999	0.70417	1.0	0.93515	0.236	0.56519	0.06372	0.03248
rs11728879	0.82609	0.41848	0.20189000000000001	0.30676	0.7097399999999999	0.029789999999999997	0.44373	0.0038200000000000005	0.19777999999999998	0.00645	1.8993400000000003	0.46041000000000004	0.33644	0.3969
rs7085134	0.92156	0.67975	0.82988	0.57097	0.35134	0.23853000000000002	0.6914	0.27436	0.33299	0.05905	1.7985900000000001	0.47598	0.87285	0.91759
rs6753162	0.15258	0.060989999999999996	0.53674	0.54086	0.89654	0.80737	0.60263	0.35346	0.14936	0.55515	0.0153	0.31287	0.51715	0.75805
rs6926157	0.4323	0.16566	0.0703	0.08939	0.71728	0.9583299999999999	0.93715	0.36655	1.0	0.8786700000000001	0.9929399999999999	0.8501799999999999	0.55098	0.11665999999999999
rs78793192	0.33744	0.84924	0.66577	0.43827	0.57019	0.9221	0.93363	0.8406799999999999	1.0	0.01915	1.69875	0.18961	0.04963	0.24001
rs1108313	0.71299	0.7961	0.13285	0.0147	0.68029	0.6358699999999999	0.01489	0.48249	1.0	0.46641000000000005	1.8268900000000001	0.3009	0.51793	0.78985
rs10500261	0.60234	0.1874	0.99698	0.00805	0.00403	0.35628000000000004	0.16219	0.72122	0.78586	0.95693	0.91579	0.22854000000000002	0.41431	0.70814
rs146058268	0.8336399999999999	0.54771		0.76993	0.7642399999999999	0.9981899999999999	0.2097	0.5534100000000001	1.0	0.08201	0.31594	0.4127	0.73014	0.8399
rs75729346	0.131	0.94505	0.6523800000000001	0.89915	0.38393	0.20994000000000002	0.7095600000000001	0.33052	0.72821	0.20133	1.90215	0.5453600000000001	0.32516999999999996	0.25703000000000004
rs77439417	0.8269200000000001	0.74517	0.18488	0.31401	0.25926	0.04408	0.90648	0.10482000000000001	0.0705	0.52418	0.16324	0.30534	0.16235	0.33841
rs1756649	0.88987	0.14915	0.5934699999999999	0.7369600000000001	0.28720999999999997	0.33676	0.011640000000000001	0.469	0.29777	0.53819	0.46365	0.4109	0.9318299999999999	0.97424
rs35787687	0.9316399999999999	0.79589	0.5155	0.44163	0.38386	0.32347	0.015019999999999999	0.64493	0.03664	0.15300999999999998	0.22182	0.76793	0.9791	0.9516600000000001
rs148782293	0.34656	0.80616		0.08556	0.03825	0.33494	0.70293	0.70536	0.22888000000000003	0.70918	0.22043000000000001	0.3253	0.57171	0.7478199999999999
rs2852979	0.6762	0.30717	0.52347	0.07568	0.3934	0.08635	0.65786	0.23913	1.0	0.41541999999999996	1.8481400000000001	0.67232	0.215	0.0685
rs146344226	0.053770000000000005	0.77053	0.99682	0.47312	0.44769	0.6097	0.16222	0.40584000000000003	0.03444	0.9248	0.48641	0.30861	0.40881999999999996	0.64341
rs116995387	0.5976199999999999	0.64271		0.50493	0.48671000000000003	0.026369999999999998	0.77581	0.2609	0.2232	0.61965	0.32353000000000004	0.024640000000000002	0.00732	0.33374000000000004
rs1769621	0.1317	0.013890000000000001	0.86488	0.85444	0.67305	0.6855899999999999	0.32261	0.30696	1.0	0.8277700000000001	1.79581	0.70428	0.93381	0.87019
rs1404161	0.07085	0.9267299999999999	0.719	0.75121	0.90215	0.34722	0.52179	0.1097	0.26777	0.40628000000000003	0.79485	0.07006	0.10128	0.76951
rs114276102	0.07905	0.18035		0.6894899999999999	0.67713	0.00543	0.44263	0.0014199999999999998	0.014490000000000001	0.006940000000000001	1.6967700000000001	0.26666999999999996	0.31554	0.53808
rs4798403	0.7574	0.9500799999999999	0.30901999999999996	0.02496	0.22191	0.09802999999999999	0.28513	0.9998	0.7872100000000001	0.75168	0.972	0.45636000000000004	0.77579	0.8387
rs6957305	0.39944	0.81139	0.273	0.66546	0.42873999999999995	0.69887	0.11579	0.43981000000000003	0.45333	0.31788	0.37165	0.8174	0.9597399999999999	0.79297
rs9951714	0.5151100000000001	0.06542	0.24753000000000003	0.02235	0.2961	0.7806	0.78573	0.9996	0.65813	0.01734	1.8188400000000002	0.23826	0.37266	0.6453
rs33958706	0.73224	0.1872	0.80838	0.046939999999999996	0.01351	0.05757	0.43812	0.54167	1.0	0.90965	0.97604	0.89161	0.81996	0.2842
rs148784565	0.56606	0.87379	0.05275	0.18865	0.38816	0.7965	0.07247	0.2494	0.77793	0.46225	1.9553099999999999	0.78517	0.8458600000000001	0.5126
rs11647603	0.58826	0.04086	0.28396	0.9017700000000001	0.13577999999999998	0.65499	0.91354	0.23933000000000001	1.0	0.22344	1.7248700000000001	0.75738	0.21986999999999998	0.05552000000000001
rs144323251	0.9998	0.5581699999999999		0.6392	0.61306	0.9953700000000001	0.75697	0.13405999999999998	1.0	0.12492	0.32937	0.57525	0.5312	0.43631000000000003
rs55938609	0.6048600000000001	0.30032	0.035230000000000004	0.15761	0.06341000000000001	0.72182	0.38	0.19344	1.0	0.3442	1.6868	0.08628	0.1768	0.6581600000000001
rs3897712	0.9963700000000001	0.97645	0.0041600000000000005	0.33139	0.00302	0.81139	0.42493000000000003	0.09715	1.0	0.8446100000000001	1.68707	0.16019	0.18565	0.55594
rs34670005	0.5694100000000001	0.8731899999999999	0.95852	0.94744	0.8714700000000001	0.14473	0.21222	0.51383	0.41788000000000003	0.7429	0.45773	0.8016399999999999	0.8844700000000001	0.63584
rs8126001	0.7083699999999999	0.52073	0.23515	0.57902	0.39545	0.07468	0.31101	0.48238000000000003	1.0	0.56029	0.56804	0.6753600000000001	0.60675	0.37995
rs11664783	0.9074	0.16324	0.27763000000000004	0.18076	0.8795799999999999	0.13567	0.29298	0.17915	0.48186999999999997	0.18941	0.73137	0.72195	0.9315399999999999	0.83954
rs222016	0.40129000000000004	0.7184	0.27401	0.03182	0.23786999999999997	0.76188	0.0737	0.52677	1.0	0.55574	1.8293099999999998	0.58758	0.9532299999999999	0.9592700000000001
rs72860358	0.09109	0.96759	0.92163	0.34776	0.24547	0.64936	0.56297	0.15419000000000002	0.67206	0.30971	0.96939	0.5879800000000001	0.65899	0.56248
rs6807845	0.36191999999999996	0.69424	0.18320999999999998	0.64875	0.29173000000000004	0.8434	0.20459000000000002	0.6292300000000001	0.77509	0.63442	1.94518	0.13285999999999998	0.17243	0.61463
rs76955468	0.13201	0.64372	0.9225899999999999	0.34629	0.36065	0.03865	0.2605	0.10026	1.0	0.85039	1.6892099999999999	0.6292800000000001	0.8337899999999999	0.7872899999999999
rs55662848	0.6886	0.6775399999999999	0.08295	0.0461	0.9359799999999999	0.1091	0.32447	0.052289999999999996	0.45702	0.14834	0.11312	0.42716000000000004	0.60431	0.68097
rs8087234	0.17321	0.92774	0.96598	0.77684	0.68929	0.9633700000000001	0.24045999999999998	0.72625	1.0	0.27263000000000004	0.21913000000000002	0.89354	0.87987	0.39116
rs2746634	0.02299	0.3899	0.67711	0.9355600000000001	0.90294	0.97987	0.56452	0.10148	1.0	0.33626999999999996	1.7009299999999998	0.5976199999999999	0.68828	0.60969
rs35370161	0.60407	0.09802999999999999	0.8713299999999999	0.46768999999999994	0.6198899999999999	0.78462	0.55067	0.24899000000000002	1.0	0.7653	1.96659	0.6998800000000001	0.34738	0.16101
rs112464089	0.59199	0.24638000000000002	0.27313000000000004	0.17693	0.80153	0.97504	0.3482	0.47993	1.0	0.31343000000000004	1.7030599999999998	0.8595299999999999	0.6301399999999999	0.17603
rs749857	0.76799	0.79408	0.14757	0.06402000000000001	0.8747	0.5766899999999999	0.18873	0.47291000000000005	0.36358	0.9354399999999999	0.31045	0.52954	0.49988999999999995	0.45905
rs73194552	0.0121	0.15942	0.5173300000000001	0.05878	0.03926	0.66345	0.55777	0.84496	1.0	0.50649	0.61805	0.52666	0.8770899999999999	0.9001299999999999
rs938572	0.19372	0.19263	0.02617	0.56634	0.06462999999999999	0.9873200000000001	0.88216	0.35668	1.0	0.11312	1.9601400000000002	0.4	0.20956999999999998	0.30271
rs67428377	0.2279	0.5382399999999999	0.75307	0.2579	0.09462000000000001	0.20410999999999999	0.061689999999999995	0.66163	0.75812	0.94452	0.9017700000000001	0.65887	0.91951	0.88194
rs72899894	0.60957	0.94183	0.60956	0.9949600000000001	0.56221	0.60568	0.7854399999999999	0.33483	1.0	0.55637	0.51017	0.40901	0.2729	0.32804
rs6972896	0.26465	0.78965	0.76349	0.60701	0.76807	0.80072	0.51081	0.46035	1.0	0.11417999999999999	1.8465599999999998	0.11299000000000001	0.4375	0.9244899999999999
rs34780402	0.6318600000000001	0.76147	0.6971	0.47331999999999996	0.18755	0.9561200000000001	0.8281200000000001	0.35331	1.0	0.08825	1.67472	0.39546	0.0791	0.13283
rs73370933	0.42311000000000004	0.8899	0.73221	0.5927100000000001	0.21104	0.9500799999999999	0.28531999999999996	0.9989899999999999	1.0	0.63866	1.91012	0.03587	0.29359	0.8854700000000001
rs10222673	0.79742	0.41465	0.04287	0.33293	0.22775	0.06582	0.05135	0.33702	1.0	0.99879	1.76892	0.79025	0.4765	0.15579
rs2894729	0.9806799999999999	0.23531	0.33213000000000004	0.17495	0.74779	0.8890899999999999	0.415	0.19626	1.0	0.24352	1.8498400000000002	0.59606	0.36926	0.2368
rs72731851	0.33885	0.46981000000000006	0.1552	0.91759	0.0697	0.03221	0.44787	0.88625	1.0	0.91543	0.23359000000000002	0.40373000000000003	0.29607	0.36701
rs11245487	0.08929	0.32548	0.10057999999999999	0.59162	0.09536	0.9573299999999999	0.78769	0.17327	1.0	0.14862999999999998	1.6941400000000002	0.30806999999999995	0.5823	0.79913
rs73220352	0.30943000000000004	0.73249		0.32796	0.28822	0.26106999999999997	0.57262	0.04815	0.02469	0.5616300000000001	1.69553	0.0483	0.09187000000000001	0.70507
rs57963876	0.05516	0.71699	0.76548	0.9667899999999999	0.76067	0.96296	0.03397	0.28885	1.0	0.5603899999999999	0.88235	0.9353600000000001	0.9337	0.45651
rs79232103	0.92684	0.84259	0.9194100000000001	0.42013999999999996	0.4572	0.01852	0.6483399999999999	0.02707	0.01548	0.045610000000000005	0.21026999999999998	0.48523999999999995	0.31103000000000003	0.28731
rs16834218	0.04267	0.02516	0.90717	0.36816	0.23051999999999997	0.11192	0.20708000000000001	0.0149	0.9204899999999999	0.5942	1.9991900000000002	0.73551	0.98236	0.9446
rs11947780	0.7442	0.59521	0.25793	0.28870999999999997	0.9452200000000001	0.9058	0.9159799999999999	0.4068	1.0	0.31035999999999997	0.30754000000000004	0.96119	0.83885	0.12734
rs11147999	0.66251	0.72605	0.76268	0.24566999999999997	0.33192	0.45491000000000004	0.32055	0.37359000000000003	0.020730000000000002	0.22746	0.40137	0.17712999999999998	0.68497	0.94401
rs2514616	0.9991899999999999	0.48791999999999996	0.15563	0.43225	0.36080999999999996	0.019119999999999998		0.16485999999999998	0.53642	0.17262	1.79299	0.63325	0.48241999999999996	0.31146
rs113551605	0.41768999999999995	0.68378		0.3907	0.35799000000000003	0.00503	0.69555	0.004229999999999999	0.00945	0.007390000000000001	1.75055	0.24298000000000003	0.12596	0.32724000000000003
rs7209819	0.7648	0.058570000000000004	0.13214	0.03583	0.62352	0.33897	0.18487	0.74426	1.0	0.69509	0.20901999999999998	0.47612	0.84596	0.89671
rs10953804	0.10346	0.77657	0.57028	0.98711	0.52457	0.01047	0.2868	0.73128	0.51932	0.02134	1.9661799999999998	0.37005	0.50117	0.6825600000000001
rs2309932	0.6928300000000001	0.30274	0.82455	0.02899	0.0155	0.18116	0.07886	0.53845	1.0	0.8285	1.89694	0.39483	0.94575	0.9772
rs6546891	0.74985	0.43538999999999994	0.8211299999999999	0.45048	0.22719	0.00443	0.1121	0.00648	0.01083	0.01799	0.11154000000000001	0.50808	0.8660700000000001	0.90175
rs343105	0.65927	0.4688	0.64853	0.8998799999999999	0.6744	0.23006999999999997	0.05741	0.43583999999999995	1.0	0.79894	0.13889	0.7953100000000001	0.81201	0.5421699999999999
rs145387532	0.41563999999999995	0.97444	0.041569999999999996	0.07431	0.40693	0.94545	0.279	0.31461	1.0	0.17999	1.87037	0.9005700000000001	0.8013600000000001	0.29551
rs9870859	0.57448	0.76349	0.17914000000000002	0.76167	0.06361	0.50725	0.8427600000000001	0.9152600000000001	0.19605	0.87721	1.4818799999999999	0.31936	0.24583000000000002	0.40929
rs12999917	0.16865	0.47463999999999995	0.97239	0.93296	0.886	0.02516	0.8713299999999999	0.19626	0.6402399999999999	0.15615	1.8594400000000002	0.29928	0.24331	0.44142
rs12646130	0.73285	0.98631	0.23455	0.6158600000000001	0.41289	0.9213	0.8912899999999999	0.07146	1.0	0.008459999999999999	1.96337	0.65641	0.56943	0.39644
rs6786687	0.99698	0.6221800000000001	0.34656	0.77572	0.07006	0.9597399999999999	0.9570700000000001	0.6422100000000001	1.0	0.35813	0.09022999999999999	0.85906	0.27976	0.03662
rs143108650	0.32272	0.08394		0.44485	0.40085	0.5766899999999999	0.04841	0.32816	0.39237	0.2088	0.9516700000000001	0.95235	0.7791	0.11381
rs137890324	0.9899399999999999	0.12299000000000002	0.75631	0.44816000000000006	0.8282700000000001	0.25322	0.8819100000000001	0.59159	0.09863	0.13446	0.34058	0.1344	0.13685999999999998	0.5533600000000001
rs7227273	0.18277000000000002	0.34702	0.07146	0.1814	0.24522	0.9402200000000001	0.09137	0.8550700000000001	1.0	0.8957299999999999	1.9677900000000002	0.93027	0.9600299999999999	0.65082
rs10626327	0.23671	0.83696	0.80632	0.85709	0.61031	0.9945700000000001	0.15705	0.0626	1.0	0.01127	1.9601400000000002	0.7552800000000001	0.8240299999999999	0.63648
rs2192651	0.10919000000000001	0.9017700000000001	0.32736	0.14519	0.6672	0.07287	0.9309299999999999	0.026680000000000002	0.01202	0.06929	1.71009	0.45208999999999994	0.78271	0.83905
rs1880447	0.52023	0.60628	0.11695	0.20234000000000002	0.40395	0.9951700000000001	0.357	0.10507000000000001	1.0	0.10305999999999998	1.9706099999999998	0.79992	0.8593299999999999	0.732
rs9847994	0.0318	0.99295	0.56617	0.7192	0.11614000000000001	0.7983100000000001	0.46142	0.58494	0.055760000000000004	0.52818	0.72705	0.609	0.83547	0.78756
rs59039117	0.6733899999999999	0.15841	0.37296999999999997	0.83625	0.21011999999999997	0.99195	0.5998100000000001	0.72753	1.0	0.01759	0.26309	0.8056	0.5190899999999999	0.12547
rs4470541	0.57189	0.8387700000000001		0.43233999999999995	0.39988	0.7504	0.044	0.29777	0.79096	0.09282	0.94686	0.62752	0.8251700000000001	0.6675300000000001
rs10862317	0.0544	0.70813	0.19529000000000002	0.26475	0.55166	0.8798299999999999	0.29754	0.38527	0.55374	0.79187	1.97101	0.02845	0.12916	0.82015
rs2368284	0.23068000000000002	0.33132	0.22725	0.73128	0.0302	0.05777	0.57109	0.6405	0.75478	0.8347100000000001	1.79227	0.85449	0.5632699999999999	0.14515
rs73709587	0.63164	0.33736	0.99859	0.55797	0.5911	0.06884	0.68308	0.02053	1.0	0.8852700000000001	0.01329	0.05131	0.08346	0.75027
rs2253165	0.70685	0.5159	0.28663	0.97785	0.16029000000000002	0.80495	0.31942	0.5018199999999999	1.0	0.59048	1.70974	0.9762200000000001	0.9587	0.20869000000000001
rs9855969	0.86544	0.58454	0.82211	0.60254	0.37101999999999996	0.97162	0.4753	0.03128	0.03905	0.84157	0.06401	0.37406999999999996	0.21706999999999999	0.30935999999999997
rs4474982	0.78299	0.041260000000000005	0.75747	0.48107	0.26018	0.96055	0.22826	0.10949	1.0	0.0061200000000000004	1.71607	0.8581	0.91028	0.6008899999999999
rs67478970	0.9427399999999999	0.44706	0.9684	0.76107	0.83494	0.4225	0.90195	1.0	0.25121	0.28663	1.9706099999999998	0.33748	0.42507	0.58623
rs9305653	0.9780399999999999	0.00564	0.4548	0.26616	0.7269399999999999	0.75644	0.7461300000000001	0.77404	1.0	0.56671	1.7334900000000002	0.008329999999999999	0.0677	0.84429
rs145216203	0.05294	0.48873		0.37096999999999997	0.36078000000000005	0.14634	0.19150999999999999	0.28422	0.11550999999999999	0.02653	0.86216	0.38594	0.64005	0.77212
rs4821559	0.16569	0.2186	0.11051	0.07508	0.9899399999999999	0.6439199999999999	0.43128999999999995	0.11977	0.7551899999999999	0.58076	1.62319	0.69139	0.46126999999999996	0.22221999999999997
rs71483318	0.69187	0.30878	0.5689	0.30755	0.54698	0.06742999999999999	0.28862	0.01027	0.0057399999999999994	0.29163	0.9816799999999999	0.30006	0.23884	0.44763000000000003
rs3112751	0.04518	0.79167	0.71512	0.18217	0.0471	0.39936	0.62148	0.69545	0.10016	0.65279	0.37027	0.96649	0.60601	0.035769999999999996
rs112399370	0.09704	0.05032	0.75671	0.87155	0.53484	0.69022		0.11494000000000001	0.71115	0.77617	0.19364	0.89031	0.9383299999999999	0.61993
rs10932774	0.08778	0.04308	0.6211	0.51299	0.9581200000000001	0.01027	0.10592	0.08977	0.76912	0.70209	1.9533	0.96905	0.99467	0.67683
rs2209373	0.29833000000000004	0.18478	0.01753	0.24824000000000002	0.09291	0.70894	0.5082399999999999	0.71044	0.51888	0.20615999999999998	0.27059	0.9883700000000001	0.7125	0.008879999999999999
rs9788287	0.66694	0.77456	0.17773	0.33823000000000003	0.5887899999999999	0.32488	0.58577	0.46437	0.52989	0.62505	0.43487	0.43296999999999997	0.31429	0.36214
rs148945239	0.01616	0.98893	0.62768	0.75337	0.52858	0.42089	0.9262799999999999	0.99416	0.14618	0.50102	0.16976	0.7159800000000001	0.21004	0.08261
rs11372961	0.77951	0.65942	0.04388	0.08252999999999999	0.58253	1.0	0.29103	0.20994000000000002	0.95491	0.03663	0.70813	0.9969899999999999	0.92625	0.18354
rs13057267	0.00771	0.94485	0.03159	0.6190100000000001	0.025789999999999997	0.37218	0.5045	0.70652	0.06496	0.4668	0.45702	0.44286000000000003	0.35191	0.39831
