# Supplementary material for: Accounting for diverse evolutionary forces reveals mosaic patterns of selection on human preterm birth loci
Source: Nat Commun. 2020 Jul 24;11:3731. doi: 10.1038/s41467-020-17258-6 (PMC7382462; doi:10.1038/s41467-020-17258-6)
Supplement: Supplementary file 8 — Supplementary Data 4 [file 41467_2020_17258_MOESM8_ESM.xlsx]

## Sheet: Sheet1
Individual	Population
HG00403	EAS
HG00404	EAS
HG00406	EAS
HG00407	EAS
HG00409	EAS
HG00410	EAS
HG00419	EAS
HG00421	EAS
HG00422	EAS
HG00428	EAS
HG00436	EAS
HG00437	EAS
HG00442	EAS
HG00443	EAS
HG00445	EAS
HG00446	EAS
HG00448	EAS
HG00449	EAS
HG00451	EAS
HG00452	EAS
HG00457	EAS
HG00458	EAS
HG00463	EAS
HG00464	EAS
HG00472	EAS
HG00473	EAS
HG00475	EAS
HG00476	EAS
HG00478	EAS
HG00479	EAS
HG00500	EAS
HG00513	EAS
HG00524	EAS
HG00525	EAS
HG00530	EAS
HG00531	EAS
HG00533	EAS
HG00534	EAS
HG00536	EAS
HG00537	EAS
HG00542	EAS
HG00543	EAS
HG00556	EAS
HG00557	EAS
HG00559	EAS
HG00560	EAS
HG00565	EAS
HG00566	EAS
HG00580	EAS
HG00581	EAS
HG00583	EAS
HG00584	EAS
HG00589	EAS
HG00590	EAS
HG00592	EAS
HG00593	EAS
HG00595	EAS
HG00596	EAS
HG00598	EAS
HG00599	EAS
HG00607	EAS
HG00608	EAS
HG00610	EAS
HG00611	EAS
HG00613	EAS
HG00614	EAS
HG00619	EAS
HG00620	EAS
HG00622	EAS
HG00623	EAS
HG00625	EAS
HG00626	EAS
HG00628	EAS
HG00629	EAS
HG00631	EAS
HG00632	EAS
HG00634	EAS
HG00650	EAS
HG00651	EAS
HG00653	EAS
HG00654	EAS
HG00656	EAS
HG00657	EAS
HG00662	EAS
HG00663	EAS
HG00671	EAS
HG00672	EAS
HG00674	EAS
HG00675	EAS
HG00683	EAS
HG00684	EAS
HG00689	EAS
HG00690	EAS
HG00692	EAS
HG00693	EAS
HG00698	EAS
HG00699	EAS
HG00701	EAS
HG00704	EAS
HG00705	EAS
HG00707	EAS
HG00708	EAS
HG00717	EAS
HG00728	EAS
HG00729	EAS
HG00759	EAS
HG00766	EAS
HG00844	EAS
HG00851	EAS
HG00864	EAS
HG00867	EAS
HG00879	EAS
HG00881	EAS
HG00956	EAS
HG00978	EAS
HG00982	EAS
HG01028	EAS
HG01029	EAS
HG01031	EAS
HG01046	EAS
HG01595	EAS
HG01596	EAS
HG01597	EAS
HG01598	EAS
HG01599	EAS
HG01600	EAS
HG01794	EAS
HG01795	EAS
HG01796	EAS
HG01797	EAS
HG01798	EAS
HG01799	EAS
HG01800	EAS
HG01801	EAS
HG01802	EAS
HG01804	EAS
HG01805	EAS
HG01806	EAS
HG01807	EAS
HG01808	EAS
HG01809	EAS
HG01810	EAS
HG01811	EAS
HG01812	EAS
HG01813	EAS
HG01815	EAS
HG01816	EAS
HG01817	EAS
HG01840	EAS
HG01841	EAS
HG01842	EAS
HG01843	EAS
HG01844	EAS
HG01845	EAS
HG01846	EAS
HG01847	EAS
HG01848	EAS
HG01849	EAS
HG01850	EAS
HG01851	EAS
HG01852	EAS
HG01853	EAS
HG01855	EAS
HG01857	EAS
HG01858	EAS
HG01859	EAS
HG01860	EAS
HG01861	EAS
HG01862	EAS
HG01863	EAS
HG01864	EAS
HG01865	EAS
HG01866	EAS
HG01867	EAS
HG01868	EAS
HG01869	EAS
HG01870	EAS
HG01871	EAS
HG01872	EAS
HG01873	EAS
HG01874	EAS
HG01878	EAS
HG02016	EAS
HG02017	EAS
HG02019	EAS
HG02020	EAS
HG02023	EAS
HG02025	EAS
HG02026	EAS
HG02028	EAS
HG02029	EAS
HG02031	EAS
HG02032	EAS
HG02035	EAS
HG02040	EAS
HG02047	EAS
HG02048	EAS
HG02049	EAS
HG02050	EAS
HG02057	EAS
HG02058	EAS
HG02060	EAS
HG02061	EAS
HG02064	EAS
HG02067	EAS
HG02069	EAS
HG02070	EAS
HG02072	EAS
HG02073	EAS
HG02075	EAS
HG02076	EAS
HG02078	EAS
HG02079	EAS
HG02081	EAS
HG02082	EAS
HG02084	EAS
HG02085	EAS
HG02086	EAS
HG02087	EAS
HG02088	EAS
HG02113	EAS
HG02116	EAS
HG02121	EAS
HG02122	EAS
HG02127	EAS
HG02128	EAS
HG02130	EAS
HG02131	EAS
HG02133	EAS
HG02134	EAS
HG02136	EAS
HG02137	EAS
HG02138	EAS
HG02139	EAS
HG02140	EAS
HG02141	EAS
HG02142	EAS
HG02151	EAS
HG02152	EAS
HG02153	EAS
HG02154	EAS
HG02155	EAS
HG02156	EAS
HG02164	EAS
HG02165	EAS
HG02166	EAS
HG02178	EAS
HG02179	EAS
HG02180	EAS
HG02181	EAS
HG02182	EAS
HG02184	EAS
HG02185	EAS
HG02186	EAS
HG02187	EAS
HG02188	EAS
HG02190	EAS
HG02250	EAS
HG02351	EAS
HG02353	EAS
HG02355	EAS
HG02356	EAS
HG02360	EAS
HG02364	EAS
HG02367	EAS
HG02371	EAS
HG02373	EAS
HG02374	EAS
HG02375	EAS
HG02379	EAS
HG02380	EAS
HG02382	EAS
HG02383	EAS
HG02384	EAS
HG02385	EAS
HG02386	EAS
HG02389	EAS
HG02390	EAS
HG02391	EAS
HG02392	EAS
HG02394	EAS
HG02395	EAS
HG02396	EAS
HG02397	EAS
HG02398	EAS
HG02399	EAS
HG02401	EAS
HG02402	EAS
HG02406	EAS
HG02407	EAS
HG02408	EAS
HG02409	EAS
HG02410	EAS
HG02512	EAS
HG02513	EAS
HG02521	EAS
HG02522	EAS
NA18525	EAS
NA18526	EAS
NA18528	EAS
NA18530	EAS
NA18531	EAS
NA18532	EAS
NA18533	EAS
NA18534	EAS
NA18535	EAS
NA18536	EAS
NA18537	EAS
NA18538	EAS
NA18539	EAS
NA18541	EAS
NA18542	EAS
NA18543	EAS
NA18544	EAS
NA18545	EAS
NA18546	EAS
NA18547	EAS
NA18548	EAS
NA18549	EAS
NA18550	EAS
NA18552	EAS
NA18553	EAS
NA18555	EAS
NA18557	EAS
NA18558	EAS
NA18559	EAS
NA18560	EAS
NA18561	EAS
NA18562	EAS
NA18563	EAS
NA18564	EAS
NA18565	EAS
NA18566	EAS
NA18567	EAS
NA18570	EAS
NA18571	EAS
NA18572	EAS
NA18573	EAS
NA18574	EAS
NA18577	EAS
NA18579	EAS
NA18582	EAS
NA18591	EAS
NA18592	EAS
NA18593	EAS
NA18595	EAS
NA18596	EAS
NA18597	EAS
NA18599	EAS
NA18602	EAS
NA18603	EAS
NA18605	EAS
NA18606	EAS
NA18608	EAS
NA18609	EAS
NA18610	EAS
NA18611	EAS
NA18612	EAS
NA18613	EAS
NA18614	EAS
NA18615	EAS
NA18616	EAS
NA18617	EAS
NA18618	EAS
NA18619	EAS
NA18620	EAS
NA18621	EAS
NA18622	EAS
NA18623	EAS
NA18624	EAS
NA18625	EAS
NA18626	EAS
NA18627	EAS
NA18628	EAS
NA18629	EAS
NA18630	EAS
NA18631	EAS
NA18632	EAS
NA18633	EAS
NA18634	EAS
NA18635	EAS
NA18636	EAS
NA18637	EAS
NA18638	EAS
NA18639	EAS
NA18640	EAS
NA18641	EAS
NA18642	EAS
NA18643	EAS
NA18644	EAS
NA18645	EAS
NA18646	EAS
NA18647	EAS
NA18648	EAS
NA18740	EAS
NA18745	EAS
NA18747	EAS
NA18748	EAS
NA18749	EAS
NA18757	EAS
NA18939	EAS
NA18940	EAS
NA18941	EAS
NA18942	EAS
NA18943	EAS
NA18944	EAS
NA18945	EAS
NA18946	EAS
NA18947	EAS
NA18948	EAS
NA18949	EAS
NA18950	EAS
NA18951	EAS
NA18952	EAS
NA18953	EAS
NA18954	EAS
NA18956	EAS
NA18957	EAS
NA18959	EAS
NA18960	EAS
NA18961	EAS
NA18962	EAS
NA18963	EAS
NA18964	EAS
NA18965	EAS
NA18966	EAS
NA18967	EAS
NA18968	EAS
NA18969	EAS
NA18970	EAS
NA18971	EAS
NA18972	EAS
NA18973	EAS
NA18974	EAS
NA18975	EAS
NA18976	EAS
NA18977	EAS
NA18978	EAS
NA18979	EAS
NA18980	EAS
NA18981	EAS
NA18982	EAS
NA18983	EAS
NA18984	EAS
NA18985	EAS
NA18986	EAS
NA18987	EAS
NA18988	EAS
NA18989	EAS
NA18990	EAS
NA18991	EAS
NA18992	EAS
NA18993	EAS
NA18994	EAS
NA18995	EAS
NA18997	EAS
NA18998	EAS
NA18999	EAS
NA19000	EAS
NA19001	EAS
NA19002	EAS
NA19003	EAS
NA19004	EAS
NA19005	EAS
NA19006	EAS
NA19007	EAS
NA19009	EAS
NA19010	EAS
NA19011	EAS
NA19012	EAS
NA19054	EAS
NA19055	EAS
NA19056	EAS
NA19057	EAS
NA19058	EAS
NA19059	EAS
NA19060	EAS
NA19062	EAS
NA19063	EAS
NA19064	EAS
NA19065	EAS
NA19066	EAS
NA19067	EAS
NA19068	EAS
NA19070	EAS
NA19072	EAS
NA19074	EAS
NA19075	EAS
NA19076	EAS
NA19077	EAS
NA19078	EAS
NA19079	EAS
NA19080	EAS
NA19081	EAS
NA19082	EAS
NA19083	EAS
NA19084	EAS
NA19085	EAS
NA19086	EAS
NA19087	EAS
NA19088	EAS
NA19089	EAS
NA19090	EAS
NA19091	EAS
HG02922	AFR
HG02923	AFR
HG02938	AFR
HG02941	AFR
HG02943	AFR
HG02944	AFR
HG02946	AFR
HG02947	AFR
HG02952	AFR
HG02953	AFR
HG02968	AFR
HG02970	AFR
HG02971	AFR
HG02973	AFR
HG02974	AFR
HG02976	AFR
HG02977	AFR
HG02979	AFR
HG02981	AFR
HG03099	AFR
HG03100	AFR
HG03103	AFR
HG03105	AFR
HG03108	AFR
HG03109	AFR
HG03111	AFR
HG03112	AFR
HG03114	AFR
HG03115	AFR
HG03117	AFR
HG03118	AFR
HG03120	AFR
HG03121	AFR
HG03123	AFR
HG03124	AFR
HG03126	AFR
HG03127	AFR
HG03129	AFR
HG03130	AFR
HG03132	AFR
HG03133	AFR
HG03135	AFR
HG03136	AFR
HG03139	AFR
HG03157	AFR
HG03159	AFR
HG03160	AFR
HG03162	AFR
HG03163	AFR
HG03166	AFR
HG03168	AFR
HG03169	AFR
HG03172	AFR
HG03175	AFR
HG03189	AFR
HG03190	AFR
HG03193	AFR
HG03195	AFR
HG03196	AFR
HG03198	AFR
HG03199	AFR
HG03202	AFR
HG03265	AFR
HG03267	AFR
HG03268	AFR
HG03270	AFR
HG03271	AFR
HG03279	AFR
HG03280	AFR
HG03291	AFR
HG03294	AFR
HG03295	AFR
HG03297	AFR
HG03298	AFR
HG03300	AFR
HG03301	AFR
HG03303	AFR
HG03304	AFR
HG03311	AFR
HG03313	AFR
HG03342	AFR
HG03343	AFR
HG03351	AFR
HG03352	AFR
HG03354	AFR
HG03363	AFR
HG03366	AFR
HG03367	AFR
HG03369	AFR
HG03370	AFR
HG03372	AFR
HG03499	AFR
HG03511	AFR
HG03514	AFR
HG03515	AFR
HG03517	AFR
HG03518	AFR
HG03520	AFR
HG03521	AFR
HG02461	AFR
HG02462	AFR
HG02464	AFR
HG02465	AFR
HG02561	AFR
HG02562	AFR
HG02568	AFR
HG02570	AFR
HG02571	AFR
HG02573	AFR
HG02574	AFR
HG02582	AFR
HG02583	AFR
HG02585	AFR
HG02586	AFR
HG02588	AFR
HG02589	AFR
HG02594	AFR
HG02595	AFR
HG02610	AFR
HG02611	AFR
HG02613	AFR
HG02614	AFR
HG02620	AFR
HG02621	AFR
HG02623	AFR
HG02624	AFR
HG02628	AFR
HG02629	AFR
HG02634	AFR
HG02635	AFR
HG02642	AFR
HG02643	AFR
HG02645	AFR
HG02646	AFR
HG02666	AFR
HG02667	AFR
HG02675	AFR
HG02676	AFR
HG02678	AFR
HG02679	AFR
HG02702	AFR
HG02703	AFR
HG02715	AFR
HG02716	AFR
HG02721	AFR
HG02722	AFR
HG02756	AFR
HG02757	AFR
HG02759	AFR
HG02760	AFR
HG02763	AFR
HG02768	AFR
HG02769	AFR
HG02771	AFR
HG02772	AFR
HG02798	AFR
HG02799	AFR
HG02804	AFR
HG02805	AFR
HG02807	AFR
HG02808	AFR
HG02810	AFR
HG02811	AFR
HG02813	AFR
HG02814	AFR
HG02816	AFR
HG02817	AFR
HG02819	AFR
HG02820	AFR
HG02836	AFR
HG02837	AFR
HG02839	AFR
HG02840	AFR
HG02851	AFR
HG02852	AFR
HG02854	AFR
HG02855	AFR
HG02860	AFR
HG02861	AFR
HG02870	AFR
HG02878	AFR
HG02879	AFR
HG02881	AFR
HG02882	AFR
HG02884	AFR
HG02885	AFR
HG02887	AFR
HG02888	AFR
HG02890	AFR
HG02891	AFR
HG02895	AFR
HG02896	AFR
HG02982	AFR
HG02983	AFR
HG03024	AFR
HG03025	AFR
HG03027	AFR
HG03028	AFR
HG03039	AFR
HG03040	AFR
HG03045	AFR
HG03046	AFR
HG03048	AFR
HG03049	AFR
HG03240	AFR
HG03241	AFR
HG03246	AFR
HG03247	AFR
HG03258	AFR
HG03259	AFR
HG03538	AFR
HG03539	AFR
NA19017	AFR
NA19019	AFR
NA19020	AFR
NA19023	AFR
NA19024	AFR
NA19025	AFR
NA19026	AFR
NA19027	AFR
NA19028	AFR
NA19030	AFR
NA19031	AFR
NA19035	AFR
NA19036	AFR
NA19037	AFR
NA19038	AFR
NA19041	AFR
NA19042	AFR
NA19043	AFR
NA19307	AFR
NA19308	AFR
NA19309	AFR
NA19310	AFR
NA19312	AFR
NA19314	AFR
NA19315	AFR
NA19316	AFR
NA19317	AFR
NA19318	AFR
NA19319	AFR
NA19320	AFR
NA19321	AFR
NA19323	AFR
NA19324	AFR
NA19327	AFR
NA19328	AFR
NA19331	AFR
NA19332	AFR
NA19334	AFR
NA19338	AFR
NA19346	AFR
NA19347	AFR
NA19350	AFR
NA19351	AFR
NA19355	AFR
NA19360	AFR
NA19372	AFR
NA19374	AFR
NA19375	AFR
NA19376	AFR
NA19377	AFR
NA19378	AFR
NA19379	AFR
NA19380	AFR
NA19383	AFR
NA19384	AFR
NA19385	AFR
NA19390	AFR
NA19391	AFR
NA19393	AFR
NA19394	AFR
NA19395	AFR
NA19397	AFR
NA19399	AFR
NA19401	AFR
NA19403	AFR
NA19404	AFR
NA19428	AFR
NA19429	AFR
NA19430	AFR
NA19431	AFR
NA19434	AFR
NA19435	AFR
NA19436	AFR
NA19437	AFR
NA19438	AFR
NA19439	AFR
NA19440	AFR
NA19443	AFR
NA19445	AFR
NA19446	AFR
NA19448	AFR
NA19449	AFR
NA19451	AFR
NA19452	AFR
NA19454	AFR
NA19455	AFR
NA19456	AFR
NA19457	AFR
NA19461	AFR
NA19462	AFR
NA19463	AFR
NA19466	AFR
NA19467	AFR
NA19468	AFR
NA19471	AFR
NA19472	AFR
NA19473	AFR
NA19474	AFR
NA19475	AFR
HG03052	AFR
HG03054	AFR
HG03055	AFR
HG03057	AFR
HG03058	AFR
HG03060	AFR
HG03061	AFR
HG03063	AFR
HG03064	AFR
HG03066	AFR
HG03069	AFR
HG03072	AFR
HG03073	AFR
HG03074	AFR
HG03077	AFR
HG03078	AFR
HG03079	AFR
HG03081	AFR
HG03082	AFR
HG03084	AFR
HG03085	AFR
HG03086	AFR
HG03088	AFR
HG03091	AFR
HG03095	AFR
HG03096	AFR
HG03097	AFR
HG03209	AFR
HG03212	AFR
HG03224	AFR
HG03225	AFR
HG03376	AFR
HG03378	AFR
HG03380	AFR
HG03382	AFR
HG03385	AFR
HG03388	AFR
HG03391	AFR
HG03394	AFR
HG03397	AFR
HG03401	AFR
HG03410	AFR
HG03419	AFR
HG03428	AFR
HG03432	AFR
HG03433	AFR
HG03436	AFR
HG03437	AFR
HG03439	AFR
HG03442	AFR
HG03445	AFR
HG03446	AFR
HG03449	AFR
HG03451	AFR
HG03452	AFR
HG03455	AFR
HG03457	AFR
HG03458	AFR
HG03460	AFR
HG03461	AFR
HG03464	AFR
HG03469	AFR
HG03470	AFR
HG03472	AFR
HG03473	AFR
HG03476	AFR
HG03478	AFR
HG03479	AFR
HG03484	AFR
HG03485	AFR
HG03547	AFR
HG03548	AFR
HG03556	AFR
HG03557	AFR
HG03558	AFR
HG03559	AFR
HG03563	AFR
HG03565	AFR
HG03567	AFR
HG03571	AFR
HG03572	AFR
HG03575	AFR
HG03577	AFR
HG03578	AFR
HG03583	AFR
NA18486	AFR
NA18488	AFR
NA18489	AFR
NA18498	AFR
NA18499	AFR
NA18501	AFR
NA18502	AFR
NA18504	AFR
NA18505	AFR
NA18507	AFR
NA18508	AFR
NA18510	AFR
NA18511	AFR
NA18516	AFR
NA18517	AFR
NA18519	AFR
NA18520	AFR
NA18522	AFR
NA18523	AFR
NA18853	AFR
NA18856	AFR
NA18858	AFR
NA18861	AFR
NA18864	AFR
NA18865	AFR
NA18867	AFR
NA18868	AFR
NA18870	AFR
NA18871	AFR
NA18873	AFR
NA18874	AFR
NA18876	AFR
NA18877	AFR
NA18878	AFR
NA18879	AFR
NA18881	AFR
NA18907	AFR
NA18908	AFR
NA18909	AFR
NA18910	AFR
NA18912	AFR
NA18915	AFR
NA18916	AFR
NA18917	AFR
NA18923	AFR
NA18924	AFR
NA18933	AFR
NA18934	AFR
NA19092	AFR
NA19093	AFR
NA19095	AFR
NA19096	AFR
NA19098	AFR
NA19099	AFR
NA19102	AFR
NA19107	AFR
NA19108	AFR
NA19113	AFR
NA19114	AFR
NA19116	AFR
NA19117	AFR
NA19118	AFR
NA19119	AFR
NA19121	AFR
NA19129	AFR
NA19130	AFR
NA19131	AFR
NA19137	AFR
NA19138	AFR
NA19141	AFR
NA19143	AFR
NA19144	AFR
NA19146	AFR
NA19147	AFR
NA19149	AFR
NA19152	AFR
NA19153	AFR
NA19159	AFR
NA19160	AFR
NA19171	AFR
NA19172	AFR
NA19175	AFR
NA19184	AFR
NA19185	AFR
NA19189	AFR
NA19190	AFR
NA19197	AFR
NA19198	AFR
NA19200	AFR
NA19201	AFR
NA19204	AFR
NA19206	AFR
NA19207	AFR
NA19209	AFR
NA19210	AFR
NA19213	AFR
NA19214	AFR
NA19222	AFR
NA19223	AFR
NA19225	AFR
NA19235	AFR
NA19236	AFR
NA19238	AFR
NA19239	AFR
NA19247	AFR
NA19248	AFR
NA19256	AFR
NA19257	AFR
HG00096	EUR
HG00097	EUR
HG00099	EUR
HG00100	EUR
HG00101	EUR
HG00102	EUR
HG00103	EUR
HG00105	EUR
HG00106	EUR
HG00107	EUR
HG00108	EUR
HG00109	EUR
HG00110	EUR
HG00111	EUR
HG00112	EUR
HG00113	EUR
HG00114	EUR
HG00115	EUR
HG00116	EUR
HG00117	EUR
HG00118	EUR
HG00119	EUR
HG00120	EUR
HG00121	EUR
HG00122	EUR
HG00123	EUR
HG00125	EUR
HG00126	EUR
HG00127	EUR
HG00128	EUR
HG00129	EUR
HG00130	EUR
HG00131	EUR
HG00132	EUR
HG00133	EUR
HG00136	EUR
HG00137	EUR
HG00138	EUR
HG00139	EUR
HG00140	EUR
HG00141	EUR
HG00142	EUR
HG00143	EUR
HG00145	EUR
HG00146	EUR
HG00148	EUR
HG00149	EUR
HG00150	EUR
HG00151	EUR
HG00154	EUR
HG00155	EUR
HG00157	EUR
HG00158	EUR
HG00159	EUR
HG00160	EUR
HG00171	EUR
HG00173	EUR
HG00174	EUR
HG00176	EUR
HG00177	EUR
HG00178	EUR
HG00179	EUR
HG00180	EUR
HG00181	EUR
HG00182	EUR
HG00183	EUR
HG00185	EUR
HG00186	EUR
HG00187	EUR
HG00188	EUR
HG00189	EUR
HG00190	EUR
HG00231	EUR
HG00232	EUR
HG00233	EUR
HG00234	EUR
HG00235	EUR
HG00236	EUR
HG00237	EUR
HG00238	EUR
HG00239	EUR
HG00240	EUR
HG00242	EUR
HG00243	EUR
HG00244	EUR
HG00245	EUR
HG00246	EUR
HG00250	EUR
HG00251	EUR
HG00252	EUR
HG00253	EUR
HG00254	EUR
HG00255	EUR
HG00256	EUR
HG00257	EUR
HG00258	EUR
HG00259	EUR
HG00260	EUR
HG00261	EUR
HG00262	EUR
HG00263	EUR
HG00264	EUR
HG00265	EUR
HG00266	EUR
HG00267	EUR
HG00268	EUR
HG00269	EUR
HG00271	EUR
HG00272	EUR
HG00273	EUR
HG00274	EUR
HG00275	EUR
HG00276	EUR
HG00277	EUR
HG00278	EUR
HG00280	EUR
HG00281	EUR
HG00282	EUR
HG00284	EUR
HG00285	EUR
HG00288	EUR
HG00290	EUR
HG00304	EUR
HG00306	EUR
HG00308	EUR
HG00309	EUR
HG00310	EUR
HG00311	EUR
HG00313	EUR
HG00315	EUR
HG00318	EUR
HG00319	EUR
HG00320	EUR
HG00321	EUR
HG00323	EUR
HG00324	EUR
HG00325	EUR
HG00326	EUR
HG00327	EUR
HG00328	EUR
HG00329	EUR
HG00330	EUR
HG00331	EUR
HG00332	EUR
HG00334	EUR
HG00335	EUR
HG00336	EUR
HG00337	EUR
HG00338	EUR
HG00339	EUR
HG00341	EUR
HG00342	EUR
HG00343	EUR
HG00344	EUR
HG00345	EUR
HG00346	EUR
HG00349	EUR
HG00350	EUR
HG00351	EUR
HG00353	EUR
HG00355	EUR
HG00356	EUR
HG00357	EUR
HG00358	EUR
HG00360	EUR
HG00361	EUR
HG00362	EUR
HG00364	EUR
HG00365	EUR
HG00366	EUR
HG00367	EUR
HG00368	EUR
HG00369	EUR
HG00371	EUR
HG00372	EUR
HG00373	EUR
HG00375	EUR
HG00376	EUR
HG00378	EUR
HG00379	EUR
HG00380	EUR
HG00381	EUR
HG00382	EUR
HG00383	EUR
HG00384	EUR
HG01334	EUR
HG01500	EUR
HG01501	EUR
HG01503	EUR
HG01504	EUR
HG01506	EUR
HG01507	EUR
HG01509	EUR
HG01510	EUR
HG01512	EUR
HG01513	EUR
HG01515	EUR
HG01516	EUR
HG01518	EUR
HG01519	EUR
HG01521	EUR
HG01522	EUR
HG01524	EUR
HG01525	EUR
HG01527	EUR
HG01528	EUR
HG01530	EUR
HG01531	EUR
HG01536	EUR
HG01537	EUR
HG01602	EUR
HG01603	EUR
HG01605	EUR
HG01606	EUR
HG01607	EUR
HG01608	EUR
HG01610	EUR
HG01612	EUR
HG01613	EUR
HG01615	EUR
HG01617	EUR
HG01618	EUR
HG01619	EUR
HG01620	EUR
HG01623	EUR
HG01624	EUR
HG01625	EUR
HG01626	EUR
HG01628	EUR
HG01630	EUR
HG01631	EUR
HG01632	EUR
HG01668	EUR
HG01669	EUR
HG01670	EUR
HG01672	EUR
HG01673	EUR
HG01675	EUR
HG01676	EUR
HG01678	EUR
HG01679	EUR
HG01680	EUR
HG01682	EUR
HG01684	EUR
HG01685	EUR
HG01686	EUR
HG01694	EUR
HG01695	EUR
HG01697	EUR
HG01699	EUR
HG01700	EUR
HG01702	EUR
HG01704	EUR
HG01705	EUR
HG01707	EUR
HG01708	EUR
HG01709	EUR
HG01710	EUR
HG01746	EUR
HG01747	EUR
HG01756	EUR
HG01757	EUR
HG01761	EUR
HG01762	EUR
HG01765	EUR
HG01766	EUR
HG01767	EUR
HG01768	EUR
HG01770	EUR
HG01771	EUR
HG01773	EUR
HG01775	EUR
HG01776	EUR
HG01777	EUR
HG01779	EUR
HG01781	EUR
HG01783	EUR
HG01784	EUR
HG01785	EUR
HG01786	EUR
HG01789	EUR
HG01790	EUR
HG01791	EUR
HG02215	EUR
HG02219	EUR
HG02220	EUR
HG02221	EUR
HG02223	EUR
HG02224	EUR
HG02230	EUR
HG02231	EUR
HG02232	EUR
HG02233	EUR
HG02235	EUR
HG02236	EUR
HG02238	EUR
HG02239	EUR
NA06984	EUR
NA06985	EUR
NA06986	EUR
NA06989	EUR
NA06994	EUR
NA07000	EUR
NA07037	EUR
NA07048	EUR
NA07051	EUR
NA07056	EUR
NA07347	EUR
NA07357	EUR
NA10847	EUR
NA10851	EUR
NA11829	EUR
NA11830	EUR
NA11831	EUR
NA11832	EUR
NA11840	EUR
NA11843	EUR
NA11881	EUR
NA11892	EUR
NA11893	EUR
NA11894	EUR
NA11918	EUR
NA11919	EUR
NA11920	EUR
NA11930	EUR
NA11931	EUR
NA11932	EUR
NA11933	EUR
NA11992	EUR
NA11994	EUR
NA11995	EUR
NA12003	EUR
NA12004	EUR
NA12005	EUR
NA12006	EUR
NA12043	EUR
NA12044	EUR
NA12045	EUR
NA12046	EUR
NA12058	EUR
NA12144	EUR
NA12154	EUR
NA12155	EUR
NA12156	EUR
NA12234	EUR
NA12249	EUR
NA12272	EUR
NA12273	EUR
NA12275	EUR
NA12282	EUR
NA12283	EUR
NA12286	EUR
NA12287	EUR
NA12340	EUR
NA12341	EUR
NA12342	EUR
NA12347	EUR
NA12348	EUR
NA12383	EUR
NA12399	EUR
NA12400	EUR
NA12413	EUR
NA12414	EUR
NA12489	EUR
NA12546	EUR
NA12716	EUR
NA12717	EUR
NA12718	EUR
NA12748	EUR
NA12749	EUR
NA12750	EUR
NA12751	EUR
NA12760	EUR
NA12761	EUR
NA12762	EUR
NA12763	EUR
NA12775	EUR
NA12776	EUR
NA12777	EUR
NA12778	EUR
NA12812	EUR
NA12813	EUR
NA12814	EUR
NA12815	EUR
NA12827	EUR
NA12828	EUR
NA12829	EUR
NA12830	EUR
NA12842	EUR
NA12843	EUR
NA12872	EUR
NA12873	EUR
NA12874	EUR
NA12878	EUR
NA12889	EUR
NA12890	EUR
NA20502	EUR
NA20503	EUR
NA20504	EUR
NA20505	EUR
NA20506	EUR
NA20507	EUR
NA20508	EUR
NA20509	EUR
NA20510	EUR
NA20511	EUR
NA20512	EUR
NA20513	EUR
NA20514	EUR
NA20515	EUR
NA20516	EUR
NA20517	EUR
NA20518	EUR
NA20519	EUR
NA20520	EUR
NA20521	EUR
NA20522	EUR
NA20524	EUR
NA20525	EUR
NA20527	EUR
NA20528	EUR
NA20529	EUR
NA20530	EUR
NA20531	EUR
NA20532	EUR
NA20533	EUR
NA20534	EUR
NA20535	EUR
NA20536	EUR
NA20538	EUR
NA20539	EUR
NA20540	EUR
NA20541	EUR
NA20542	EUR
NA20543	EUR
NA20544	EUR
NA20581	EUR
NA20582	EUR
NA20585	EUR
NA20586	EUR
NA20587	EUR
NA20588	EUR
NA20589	EUR
NA20752	EUR
NA20753	EUR
NA20754	EUR
NA20755	EUR
NA20756	EUR
NA20757	EUR
NA20758	EUR
NA20759	EUR
NA20760	EUR
NA20761	EUR
NA20762	EUR
NA20763	EUR
NA20764	EUR
NA20765	EUR
NA20766	EUR
NA20767	EUR
NA20768	EUR
NA20769	EUR
NA20770	EUR
NA20771	EUR
NA20772	EUR
NA20773	EUR
NA20774	EUR
NA20775	EUR
NA20778	EUR
NA20783	EUR
NA20785	EUR
NA20786	EUR
NA20787	EUR
NA20790	EUR
NA20792	EUR
NA20795	EUR
NA20796	EUR
NA20797	EUR
NA20798	EUR
NA20799	EUR
NA20800	EUR
NA20801	EUR
NA20802	EUR
NA20803	EUR
NA20804	EUR
NA20805	EUR
NA20806	EUR
NA20807	EUR
NA20808	EUR
NA20809	EUR
NA20810	EUR
NA20811	EUR
NA20812	EUR
NA20813	EUR
NA20814	EUR
NA20815	EUR
NA20818	EUR
NA20819	EUR
NA20821	EUR
NA20822	EUR
NA20826	EUR
NA20827	EUR
NA20828	EUR
NA20832	EUR
