# Supplementary material for: Accounting for diverse evolutionary forces reveals mosaic patterns of selection on human preterm birth loci
Source: Nat Commun. 2020 Jul 24;11:3731. doi: 10.1038/s41467-020-17258-6 (PMC7382462; doi:10.1038/s41467-020-17258-6)
Supplement: Supplementary file 9 — Supplementary Data 5 [file 41467_2020_17258_MOESM9_ESM.xlsx]

## Sheet: Sheet1
						From Zhang et al 2018.							| Zscores | >= 1.5 for Selection Measures																	RegulomeDB data
Heirarchical Clustering	rsID of Variant	Variant Position (hg19)	Nearest Gene	Variant is Lead in region?	Position of Lead Variant (hg19)	AlleleA	AlleleB	Freq of B	Effect of B	se	p	p.adj	ARGweaver	Beta Score	Fst EAS v AFR	Fst EUR vs AFR	Fst EUR vs EAS	gerp	iES Sabeti EUR	iHS AFR2	iHS EAS	iHS EUR	linsight	phastcons 100	phyloP 100	Syntenic Age	xpehh AFR v EAS	xpehh AFR v EUR	xpehh EAS v EUR	Promoter histone marks	Enhancer histone marks	DNAse	Proteins bound	Motifs changed	NHGRI/EBI GWAS hits	GRASP QTL hits	Selected eQTL hits	GENCODE genes	dbSNP functional annotation	Promotor Histone Marks (phm) Total	phm total in Placenta	phm total in ovry	phm total in Cervix	Enahncer Histone marks (ehm) Total	ehm total in Placenta	ehm total in Ovary	ehm total in Cervix	dnase total	dnase total in Placenta
E1	rs114470295	1_163557314	NUF2(8.44e-05)	N	1_163576136	C	G	0.0205	0.63	0.13	0.00017	0.000204	NA	NA	NA	NA	NA	NA	NA	NA	NA	NA	NA	NA	NA	NA	NA	NA	NA		ESDR			RBP-Jkappa				78kb 3' of RN5S63		0	0	0	0	1	0	0	0	0	0
E1	rs145216203	1_163576136	NUF2(8.44e-05)	Y	1_163576136	G	T	0.0198	0.608	0.133	6.88e-05	8.44e-05	NA	NA	NA	NA	NA	NA	NA	NA	NA	NA	NA	NA	2.32318	NA	NA	NA	NA			BRN		AFP1,Dbx1,E4BP4,Foxa,Hlx1,Lhx3,Ncx,Nkx6-1,Nkx6-2,Pax-4,Pou2f2,SIX5				97kb 3' of RN5S63		0	0	0	0	0	0	0	0	1	0
D1	rs76955468	1_180143112	QSOX1(4.83e-05)	Y	1_180143112	A	G	0.0381	0.738	0.0771	3.89e-05	4.83e-05	NA	NA	NA	NA	NA	1.62121	NA	NA	NA	NA	NA	NA	NA	NA	NA	NA	NA	GI, MUS	LNG, FAT, STRM, BRST, MUS, BRN, SKIN, GI, ADRL, HRT, THYM, OVRY, PANC, SPLN, BONE	SKIN,ADRL,BRN,BRN,HRT,LNG,GI,GI,OVRY,PANC,GI,MUS,SKIN		Pax-6				QSOX1	intronic	2	0	0	0	15	0	1	0	13	0
A2	rs17436878	1_183617266	RGL1(3.46e-06)	N	1_183672732	C	G	0.259	0.853	0.0342	2.72e-06	3.59e-06	NA	NA	NA	NA	NA	NA	NA	NA	NA	NA	NA	NA	NA	NA	NA	NA	NA	PANC	ESDR, FAT, SKIN, ADRL, HRT	SKIN		Zfp691			5 hits	APOBEC4	synonymous	1	0	0	0	5	0	0	0	1	0
A2	rs35641542	1_183672732	RGL1(3.46e-06)	Y	1_183672732	C	T	0.266	0.856	0.0333	2.61e-06	3.46e-06	7.02866	NA	NA	NA	NA	NA	NA	NA	NA	NA	NA	NA	NA	NA	NA	NA	NA					CDP,Mef2			7 hits	RGL1	intronic	0	0	0	0	0	0	0	0	0	0
C1	rs1880447	1_201266271	PKP1(7.72e-05)	Y	1_201266271	A	T	0.904	0.844	0.0416	6.28e-05	7.72e-05	NA	NA	NA	NA	NA	-4.64187	NA	NA	NA	NA	NA	NA	-1.79151	NA	NA	NA	NA		BRST, SKIN, GI, PLCNT			AP-3,Bbx,Irf,STAT				PKP1	intronic	0	0	0	0	4	1	0	0	0	0
C1	rs61374661	1_201272447	PKP1(7.72e-05)	N	1_201266271	A	G	0.908	0.864	0.0422	0.000622	0.000725	NA	NA	NA	NA	NA	NA	NA	NA	NA	NA	NA	NA	NA	NA	NA	NA	NA		BRST, SKIN, GI, MUS, CRVX			Foxm1,SIX5,Smad,THAP1,YY1,Znf143				PKP1	intronic	0	0	0	0	5	0	0	1	0	0
C1	rs1829998	1_201273456	PKP1(7.72e-05)	N	1_201266271	C	T	0.905	0.862	0.0421	0.000503	0.00059	NA	NA	NA	NA	NA	NA	NA	NA	NA	NA	NA	NA	NA	NA	NA	NA	NA		BRST, SKIN, GI, PLCNT	BLD		AP-4,HEN1,LBP-1,RP58,Sin3Ak-20		1 hit		PKP1	intronic	0	0	0	0	4	1	0	0	1	0
C1	rs77714515	1_201274008	PKP1(7.72e-05)	N	1_201266271	A	C	0.0921	1.16	0.0422	0.00063	0.000735	NA	NA	NA	NA	NA	NA	NA	NA	NA	NA	NA	NA	NA	NA	NA	NA	NA		BRST, SKIN, GI			Hsf,Nanog				PKP1	intronic	0	0	0	0	3	0	0	0	0	0
C1	rs7556140	1_201275703	PKP1(7.72e-05)	N	1_201266271	C	T	0.909	0.863	0.0424	0.000636	0.000741	NA	NA	NA	NA	NA	NA	NA	NA	NA	NA	NA	NA	NA	NA	NA	NA	NA		BRST, SKIN, MUS, PLCNT, LNG, CRVX			Pbx-1,Pbx3				PKP1	intronic	0	0	0	0	6	1	0	1	0	0
C1	rs10920169	1_201276627	PKP1(7.72e-05)	N	1_201266271	A	G	0.909	0.863	0.0424	0.000656	0.000763	NA	NA	NA	NA	NA	NA	NA	NA	NA	NA	NA	NA	NA	NA	NA	NA	NA			BRST,SKIN,CRVX,BRST,MUS,MUS,SKIN,SKIN	POL2	Myb		1 hit		PKP1	intronic	0	0	0	0	0	0	0	0	8	0
C1	rs9287109	1_201277691	PKP1(7.72e-05)	N	1_201266271	G	T	0.0912	1.16	0.0423	0.000506	0.000592	NA	NA	NA	NA	NA	NA	NA	NA	NA	NA	NA	NA	NA	NA	NA	NA	NA	CRVX	ESDR, FAT, BRST, STRM, SKIN, GI, MUS, PLCNT, THYM, HRT, LNG, BLD	SKIN		E2A,Mrg1__Hoxa9,Mrg,Mxi1,Myf,TAL1				PKP1	intronic	1	0	0	1	12	1	0	0	1	0
C1	rs12120467	1_201283065	PKP1(7.72e-05)	N	1_201266271	C	T	0.0911	1.16	0.0422	0.000505	0.000592	NA	NA	NA	NA	NA	NA	NA	NA	NA	NA	NA	NA	NA	NA	NA	NA	NA		ESC, IPSC, BRST			LUN-1,STAT,UF1H3BETA				PKP1	intronic	0	0	0	0	3	0	0	0	0	0
C1	rs6669708	1_201283171	PKP1(7.72e-05)	N	1_201266271	A	G	0.909	0.862	0.0422	0.000563	0.000658	NA	NA	NA	NA	NA	NA	NA	NA	NA	NA	NA	NA	NA	NA	NA	NA	NA		ESC, IPSC, BRST			YY1				PKP1	intronic	0	0	0	0	3	0	0	0	0	0
C1	rs12136453	1_201284110	PKP1(7.72e-05)	N	1_201266271	A	G	0.909	0.863	0.0423	0.000616	0.000718	NA	NA	NA	NA	NA	NA	NA	NA	NA	NA	NA	NA	NA	NA	NA	NA	NA		SKIN			AP-4,GATA,LBP-1,RP58,TCF12				PKP1	intronic	0	0	0	0	1	0	0	0	0	0
C1	rs41269937	1_201285399	PKP1(7.72e-05)	N	1_201266271	A	G	0.908	0.864	0.0422	0.000628	0.000732	NA	NA	NA	NA	NA	NA	NA	NA	NA	NA	NA	NA	NA	NA	NA	NA	NA		SKIN, LNG		GABP	CIZ,Foxa,NF-AT,STAT,ZNF263				PKP1	intronic	0	0	0	0	2	0	0	0	0	0
C1	rs7514146	1_201285712	PKP1(7.72e-05)	N	1_201266271	C	T	0.0917	1.16	0.0422	0.000571	0.000667	NA	NA	NA	NA	NA	NA	NA	NA	NA	NA	NA	NA	NA	NA	NA	NA	NA		SKIN, LNG			SREBP,VDR,Zbtb3				PKP1	synonymous	0	0	0	0	2	0	0	0	0	0
C1	rs7528833	1_201286189	PKP1(7.72e-05)	N	1_201266271	C	T	0.908	0.863	0.0422	0.000587	0.000686	NA	NA	NA	NA	NA	NA	NA	NA	NA	NA	NA	NA	NA	NA	NA	NA	NA		SKIN			BDP1,PU.1,SP1,ZNF263				PKP1	intronic	0	0	0	0	1	0	0	0	0	0
C1	rs6427898	1_201289545	PKP1(7.72e-05)	N	1_201266271	A	G	0.908	0.865	0.0422	0.00069	0.000802	NA	NA	NA	NA	NA	NA	NA	NA	NA	NA	NA	NA	NA	NA	NA	NA	NA		SKIN, HRT, MUS	ADRL		BDP1,HNF4,LBP-1,PPAR,RXRA,SP1,Zfx,Znf143				PKP1	intronic	0	0	0	0	3	0	0	0	1	0
C1	rs114143113	1_201291700	PKP1(7.72e-05)	N	1_201266271	C	T	0.908	0.863	0.0421	0.000581	0.000679	NA	NA	NA	NA	NA	NA	NA	NA	NA	NA	NA	NA	NA	NA	NA	NA	NA		GI							PKP1	intronic	0	0	0	0	1	0	0	0	0	0
C1	rs74525695	1_201292092	PKP1(7.72e-05)	N	1_201266271	C	T	0.0924	1.16	0.042	0.000603	0.000704	NA	NA	NA	NA	NA	NA	NA	NA	NA	NA	NA	NA	NA	NA	NA	NA	NA					GR,SP1				PKP1	intronic	0	0	0	0	0	0	0	0	0	0
C1	rs10920173	1_201292473	PKP1(7.72e-05)	N	1_201266271	G	T	0.0924	1.16	0.042	0.000604	0.000705	NA	NA	NA	NA	NA	NA	NA	NA	NA	NA	NA	NA	NA	NA	NA	NA	NA					Ik-2,NF-kappaB,SP2		1 hit		PKP1	intronic	0	0	0	0	0	0	0	0	0	0
C1	rs1341629	1_201293254	PKP1(7.72e-05)	N	1_201266271	A	C	0.907	0.863	0.042	0.000575	0.000672	NA	NA	NA	NA	NA	NA	NA	NA	NA	NA	NA	NA	NA	NA	NA	NA	NA									PKP1	intronic	0	0	0	0	0	0	0	0	0	0
C1	rs16848325	1_201294418	PKP1(7.72e-05)	N	1_201266271	C	T	0.0927	1.16	0.042	0.000582	0.00068	NA	NA	NA	NA	NA	NA	NA	NA	NA	NA	NA	NA	NA	NA	NA	NA	NA		SKIN, GI			BDP1,Nr2f2,p300		1 hit		PKP1	intronic	0	0	0	0	2	0	0	0	0	0
C1	rs78238106	1_201294489	PKP1(7.72e-05)	N	1_201266271	C	T	0.0927	1.16	0.042	0.000582	0.00068	NA	NA	NA	NA	NA	NA	NA	NA	NA	NA	NA	NA	NA	NA	NA	NA	NA		SKIN, GI			BCL,Egr-1,Ets,FEV,NERF1a,PU.1,STAT,Tel2				PKP1	intronic	0	0	0	0	2	0	0	0	0	0
C1	rs79685836	1_201294622	PKP1(7.72e-05)	N	1_201266271	A	G	0.907	0.864	0.042	0.000583	0.000681	NA	NA	NA	NA	NA	NA	NA	NA	NA	NA	NA	NA	NA	NA	NA	NA	NA		SKIN, GI	SKIN	CTCF	Ets,TCF12,Znf143				PKP1	intronic	0	0	0	0	2	0	0	0	1	0
C1	rs16848334	1_201295107	PKP1(7.72e-05)	N	1_201266271	C	T	0.0928	1.16	0.042	0.000586	0.000685	NA	NA	NA	NA	NA	NA	NA	NA	NA	NA	NA	NA	NA	NA	NA	NA	NA		SKIN, GI					1 hit	1 hit	PKP1	intronic	0	0	0	0	2	0	0	0	0	0
C1	rs6697983	1_201298668	PKP1(7.72e-05)	N	1_201266271	C	T	0.907	0.865	0.0419	0.000637	0.000742	NA	NA	NA	NA	NA	NA	NA	NA	NA	NA	NA	NA	NA	NA	NA	NA	NA	HRT	ESDR, LNG, FAT, STRM, SKIN, MUS, PLCNT, GI, HRT, BRN, BONE	HRT,LNG,PLCNT,MUS,MUS	STAT3	Dobox4,SIX5				PKP1	intronic	1	0	0	0	11	1	0	0	5	1
E3	rs12037376	1_22462111	WNT4(3.66e-05)	N	1_22470451	A	G	0.855	1.16	0.0382	8.03e-05	9.81e-05	NA	NA	NA	NA	NA	NA	NA	NA	NA	NA	NA	NA	NA	NA	NA	NA	NA		ESDR, IPSC, BRST, MUS			SEF-1,YY1			1 hit	WNT4	intronic	0	0	0	0	4	0	0	0	0	0
E3	rs61768001	1_22465820	WNT4(3.66e-05)	N	1_22470451	C	T	0.855	1.16	0.0381	8.74e-05	0.000107	NA	NA	NA	NA	NA	NA	NA	NA	NA	NA	NA	NA	NA	NA	NA	NA	NA		ESC, ESDR, IPSC, BRST, SKIN, BRN, GI, MUS	BRN,MUS,SKIN		TATA			2 hits	WNT4	intronic	0	0	0	0	8	0	0	0	3	0
E3	rs3820282	1_22468215	WNT4(3.66e-05)	N	1_22470451	C	T	0.144	0.861	0.0382	7.29e-05	8.93e-05	NA	NA	NA	NA	NA	NA	NA	NA	NA	NA	NA	NA	NA	NA	NA	NA	NA	ESC, ESDR, IPSC, FAT, BRST, STRM, BRN, GI, PANC, OVRY, MUS	ESC, ESDR, LNG, BLD, BRN, SKIN, FAT, HRT, GI, MUS, THYM, VAS	ESDR,ESC,SKIN,LNG,GI,OVRY,MUS,MUS		ERalpha-a,Esr2,Zic			2 hits	WNT4	intronic	11	0	1	0	12	0	0	0	8	0
E3	rs56318008	1_22470407	WNT4(3.66e-05)	N	1_22470451	C	T	0.139	0.852	0.0389	2.93e-05	3.67e-05	NA	NA	NA	NA	NA	NA	NA	NA	NA	NA	NA	NA	NA	NA	NA	NA	NA	ESC, IPSC, BRST, BLD, SKIN, VAS, GI, PANC, HRT, MUS	ESC, ESDR, IPSC, BLD, MUS, BRN, SKIN, LIV, GI, ADRL, PLCNT, LNG, PANC, HRT, SPLN, VAS	ESDR,IPSC,IPSC,BLD,SKIN,HRT,GI,SKIN		BCL,Gfi1,Gfi1b,NRSF			1 hit	WNT4		10	0	0	0	16	1	0	0	8	0
E3	rs55938609	1_22470451	WNT4(3.66e-05)	Y	1_22470451	C	G	0.861	1.17	0.0389	2.92e-05	3.66e-05	NA	NA	3.13771	NA	1.78586	NA	NA	NA	-1.58055	NA	NA	NA	NA	NA	NA	NA	NA	ESC, IPSC, BRST, BLD, SKIN, VAS, GI, PANC, HRT, MUS	ESC, ESDR, IPSC, BLD, MUS, BRN, SKIN, LIV, GI, ADRL, PLCNT, LNG, PANC, HRT, SPLN, VAS	IPSC,SKIN,SKIN	FOXA2,FOXA1	ZID			1 hit	WNT4		10	0	0	0	16	1	0	0	3	0
E3	rs58799327	1_34269374	CSMD2(6.92e-05)	N	1_34296426	D	I	0.933	1.22	0.0568	0.000297	0.000353	NA	NA	NA	NA	NA	NA	NA	NA	NA	NA	NA	NA	NA	NA	NA	NA	NA									CSMD2	intronic	0	0	0	0	0	0	0	0	0	0
E3	rs12058074	1_34269930	CSMD2(6.92e-05)	N	1_34296426	A	C	0.933	1.23	0.057	0.000227	0.000271	NA	NA	NA	NA	NA	NA	NA	NA	NA	NA	NA	NA	NA	NA	NA	NA	NA									CSMD2	intronic	0	0	0	0	0	0	0	0	0	0
E3	rs1998714	1_34273244	CSMD2(6.92e-05)	N	1_34296426	C	T	0.932	1.23	0.0567	0.000158	0.00019	NA	NA	NA	NA	NA	NA	NA	NA	NA	NA	NA	NA	NA	NA	NA	NA	NA					PEBP,Pax-4				CSMD2	intronic	0	0	0	0	0	0	0	0	0	0
E3	rs12066051	1_34285874	CSMD2(6.92e-05)	N	1_34296426	C	G	0.0669	0.813	0.0569	0.000194	0.000232	NA	NA	NA	NA	NA	NA	NA	NA	NA	NA	NA	NA	NA	NA	NA	NA	NA			GI	NRSF,GATA2	Egr-1,Ets,ZNF219,Zfp281,Zfp740				CSMD2	intronic	0	0	0	0	0	0	0	0	1	0
E3	rs7514631	1_34286986	CSMD2(6.92e-05)	N	1_34296426	A	T	0.067	0.816	0.0568	0.000227	0.000271	NA	NA	NA	NA	NA	NA	NA	NA	NA	NA	NA	NA	NA	NA	NA	NA	NA					Gcm1				CSMD2	intronic	0	0	0	0	0	0	0	0	0	0
E3	rs12096149	1_34288935	CSMD2(6.92e-05)	N	1_34296426	A	C	0.0691	0.81	0.056	0.000107	0.00013	NA	NA	NA	NA	NA	NA	NA	NA	NA	NA	NA	NA	NA	NA	NA	NA	NA					Foxj1,Foxp1,Gfi1,Gfi1b,Pax-6,Pbx3				CSMD2	intronic	0	0	0	0	0	0	0	0	0	0
E3	rs10914788	1_34294726	CSMD2(6.92e-05)	N	1_34296426	C	G	0.0693	0.814	0.056	0.000154	0.000185	NA	NA	NA	NA	NA	NA	NA	NA	NA	NA	NA	NA	NA	NA	NA	NA	NA									CSMD2	intronic	0	0	0	0	0	0	0	0	0	0
E3	rs145387532	1_34296426	CSMD2(6.92e-05)	Y	1_34296426	C	T	0.936	1.26	0.06	5.62e-05	6.92e-05	NA	NA	2.30626	1.67695	NA	-1.61003	NA	NA	NA	1.82988	NA	NA	NA	NA	NA	NA	NA					Maf,NRSF,Pou2f2,Sin3Ak-20,TATA				CSMD2	intronic	0	0	0	0	0	0	0	0	0	0
E3	rs12062628	1_34303956	CSMD2(6.92e-05)	N	1_34296426	A	T	0.929	1.25	0.056	5.71e-05	7.03e-05	NA	NA	NA	NA	NA	NA	NA	NA	NA	NA	NA	NA	NA	NA	NA	NA	NA					Maf,Nrf-2				CSMD2	intronic	0	0	0	0	0	0	0	0	0	0
E3	rs12067526	1_34308080	CSMD2(6.92e-05)	N	1_34296426	A	G	0.0687	0.81	0.0566	0.000135	0.000163	NA	NA	NA	NA	NA	NA	NA	NA	NA	NA	NA	NA	NA	NA	NA	NA	NA			ESDR,SKIN	CTCF,RAD21					CSMD2	intronic	0	0	0	0	0	0	0	0	2	0
C1	rs146058268	1_58701557	DAB1(1.73e-05)	Y	1_58701557	A	G	0.988	1.97	0.171	1.36e-05	1.73e-05	NA	NA	NA	NA	NA	-4.4549	NA	NA	NA	NA	NA	NA	-1.74356	NA	NA	NA	NA		ESC, IPSC							DAB1	intronic	0	0	0	0	2	0	0	0	0	0
E1	rs10889526	1_65667802	AK4(4.84e-06)	N	1_65668481	C	T	0.383	1.13	0.0266	4.72e-06	6.16e-06	NA	NA	NA	NA	NA	NA	NA	NA	NA	NA	NA	NA	NA	NA	NA	NA	NA					E2F,GATA,Klf4,Klf7,NRSF,SP1			7 hits	AK4	intronic	0	0	0	0	0	0	0	0	0	0
E1	rs11208607	1_65668481	AK4(4.84e-06)	Y	1_65668481	A	G	0.362	1.13	0.0268	3.68e-06	4.84e-06	NA	NA	NA	NA	NA	NA	3.4521	NA	NA	NA	NA	NA	NA	NA	NA	-2.09125	NA		LIV			Evi-1,Pou3f2,THAP1			6 hits	AK4	intronic	0	0	0	0	1	0	0	0	0	0
E1	rs11208608	1_65668543	AK4(4.84e-06)	N	1_65668481	C	T	0.635	0.885	0.027	6.59e-06	8.53e-06	NA	NA	NA	NA	NA	NA	NA	NA	NA	NA	NA	NA	NA	NA	NA	NA	NA		LIV			HEN1,Pax-4,Sin3Ak-20			6 hits	AK4	intronic	0	0	0	0	1	0	0	0	0	0
E1	rs10465810	1_65673646	AK4(4.84e-06)	N	1_65668481	A	T	0.394	1.12	0.0265	9.77e-06	1.25e-05	NA	NA	NA	NA	NA	NA	NA	NA	NA	NA	NA	NA	NA	NA	NA	NA	NA					DMRT7			5 hits	AK4	intronic	0	0	0	0	0	0	0	0	0	0
E2	rs4658267	1_92240753	TGFBR3(7.41e-06)	Y	1_92240753	A	C	0.681	1.14	0.0285	5.7e-06	7.41e-06	NA	NA	NA	NA	NA	NA	NA	NA	NA	NA	NA	NA	NA	NA	NA	NA	NA		FAT, STRM, BRST, BLD, SKIN, LIV, OVRY, PANC, GI, BONE			NF-kappaB,Zic				TGFBR3	intronic	0	0	0	0	10	0	1	0	0	0
E2	rs72731851	1_96414960	FLJ31662(5.95e-05)	Y	1_96414960	C	T	0.0854	1.2	0.0439	4.81e-05	5.95e-05	NA	NA	NA	NA	NA	1.72574	NA	NA	NA	NA	NA	NA	NA	NA	NA	NA	NA		HRT	HRT		CEBPG,Dbx1,HNF1,Hlx1,Hoxa5,Hoxb8,Mef2,Ncx,Sox,TATA				RP11-147C23.1		0	0	0	0	1	0	0	0	1	0
E3	rs11245487	10_126751600	CTBP2(5.99e-05)	Y	10_126751600	C	T	0.0878	1.25	0.0529	4.85e-05	5.99e-05	NA	NA	NA	NA	NA	-2.13628	NA	NA	NA	NA	NA	NA	NA	NA	NA	NA	NA	SKIN	ESC, ESDR, LNG, IPSC, FAT, STRM, BRST, BLD, MUS, SKIN, BRN, GI, ADRL, HRT, PLCNT, OVRY, SPLN	ESDR,LNG,SKIN,SKIN,HRT,KID,LNG,MUS,MUS,OVRY,PANC,MUS,MUS,MUS,SKIN	NRSF	SP1,Sox				CTBP2	intronic	1	0	0	0	17	1	1	0	15	0
E3	rs34780402	10_131939729	GLRX3(5.68e-05)	Y	10_131939729	A	G	0.0974	1.22	0.0472	4.59e-05	5.68e-05	NA	NA	NA	NA	NA	-2.11755	NA	NA	NA	NA	NA	NA	-1.77482	NA	NA	NA	NA	BLD	ESC, ESDR, LNG, FAT, BRST, BLD, SKIN, GI, HRT, PANC, MUS, LIV	BLD	GATA1	Egr-1,Ets,GATA,Nrf-2,Pax-5,Zbtb12				GLRX3	intronic	1	0	0	0	12	0	0	0	1	0
E2	rs2368283	10_28311172	ARMC4(7.92e-05)	N	10_28312450	A	G	0.279	0.895	0.0294	0.000143	0.000173	NA	NA	NA	NA	NA	NA	NA	NA	NA	NA	NA	NA	NA	NA	NA	NA	NA		ESDR	IPSC		CDP,Foxp1				RP11-218D6.4		0	0	0	0	1	0	0	0	1	0
E2	rs1475272	10_28311523	ARMC4(7.92e-05)	N	10_28312450	G	T	0.277	0.895	0.0294	0.000148	0.000178	NA	NA	NA	NA	NA	NA	NA	NA	NA	NA	NA	NA	NA	NA	NA	NA	NA					GR,Mef2,Rad21,SMC3,SP2				RP11-218D6.4		0	0	0	0	0	0	0	0	0	0
E2	rs2368284	10_28312450	ARMC4(7.92e-05)	Y	10_28312450	A	G	0.269	0.889	0.0298	6.44e-05	7.92e-05	NA	NA	NA	NA	2.33276	NA	NA	NA	NA	NA	NA	NA	NA	NA	NA	NA	NA					BCL,Foxc1,GATA,HDAC2,HMGN3,ZEB1,p300				RP11-218D6.4		0	0	0	0	0	0	0	0	0	0
E2	rs10826383	10_28312824	ARMC4(7.92e-05)	N	10_28312450	C	T	0.721	1.12	0.0293	0.000148	0.000178	NA	NA	NA	NA	NA	NA	NA	NA	NA	NA	NA	NA	NA	NA	NA	NA	NA					Cdc5,Foxd1,Pou3f2				RP11-218D6.4		0	0	0	0	0	0	0	0	0	0
E2	rs10763634	10_28313000	ARMC4(7.92e-05)	N	10_28312450	A	G	0.269	0.889	0.0297	6.9e-05	8.47e-05	NA	NA	NA	NA	NA	NA	NA	NA	NA	NA	NA	NA	NA	NA	NA	NA	NA				USF1					RP11-218D6.4		0	0	0	0	0	0	0	0	0	0
E2	rs10740779	10_28313025	ARMC4(7.92e-05)	N	10_28312450	A	C	0.279	0.896	0.0293	0.000148	0.000178	NA	NA	NA	NA	NA	NA	NA	NA	NA	NA	NA	NA	NA	NA	NA	NA	NA				USF1	Hbp1				RP11-218D6.4		0	0	0	0	0	0	0	0	0	0
E2	rs2253165	10_28337017	MPP7(7.99e-05)	Y	10_28337017	A	G	0.44	1.11	0.0258	6.5e-05	7.99e-05	NA	NA	NA	NA	NA	NA	NA	NA	NA	1.84411	NA	NA	NA	NA	-2.14686	-1.78288	NA					CDP,Hoxa5				RP11-218D6.4		0	0	0	0	0	0	0	0	0	0
E1	rs7085134	10_5591553	CALML3(1.43e-05)	Y	10_5591553	A	G	0.295	0.875	0.0305	1.12e-05	1.43e-05	NA	NA	NA	NA	NA	NA	NA	NA	NA	NA	NA	NA	1.66415	NA	NA	NA	NA		ESDR, LNG, FAT, STRM, BRST, BLD, MUS, SKIN, GI, ADRL, HRT, PLCNT, THYM, CRVX, LIV, VAS, BRN, BONE	SKIN		Arid3a,Lhx3,Nkx2,PLZF,Pou2f2				23kb 3' of CALML3		0	0	0	0	18	1	0	1	1	0
A3	rs77439417	10_68582161	CTNNA3(1.91e-05)	Y	10_68582161	C	T	0.964	1.38	0.078	1.5e-05	1.91e-05	NA	NA	NA	NA	NA	1.50738	NA	NA	NA	NA	NA	2.24261	NA	NA	NA	NA	NA		ESDR, ESC, IPSC, MUS			HES1				CTNNA3	intronic	0	0	0	0	4	0	0	0	0	0
A3	rs4073245	10_68587558	CTNNA3(1.91e-05)	N	10_68582161	C	T	0.964	1.37	0.0773	2.28e-05	2.87e-05	NA	NA	NA	NA	NA	NA	NA	NA	NA	NA	NA	NA	NA	NA	NA	NA	NA		FAT, STRM, BRST, MUS, SKIN, ADRL, PANC, CRVX, BRN, BONE	BRST,SKIN,BRST		BCL,CEBPG,Pax-5,RXRA				CTNNA3	intronic	0	0	0	0	10	0	0	1	3	0
A3	rs71483318	10_82463258	SH2D4B(8.51e-05)	Y	10_82463258	C	T	0.798	1.14	0.0339	6.94e-05	8.51e-05	NA	NA	NA	NA	NA	NA	NA	NA	NA	NA	3.23854	5.87684	NA	NA	NA	NA	NA		IPSC, BRN, BLD			Fox,Foxa,Foxi1,Foxj1,Foxj2,Foxp1,HDAC2,Hoxa10,Hoxb13,Hoxd10,Zfp105,p300				50kb 3' of RP11-514F8.2		0	0	0	0	3	0	0	0	0	0
E2	rs79256507	11_134263728	B3GAT1(4.92e-05)	N	11_134275636	A	C	0.867	0.873	0.0358	0.000177	0.000212	NA	NA	NA	NA	NA	NA	NA	NA	NA	NA	NA	NA	NA	NA	NA	NA	NA	BRN	LIV, BRN, MUS	ESDR,IPSC,ADRL,BRN	CTCF,RAD21,SMC3	AP-4,Ascl2,E2A,LBP-1,Myf,Pou2f2,SP2,Sin3Ak-20			5 hits	B3GAT1	intronic	1	0	0	0	3	0	0	0	4	0
E2	rs80021729	11_134263734	B3GAT1(4.92e-05)	N	11_134275636	A	C	0.133	1.15	0.0358	0.000175	0.00021	NA	NA	NA	NA	NA	NA	NA	NA	NA	NA	NA	NA	NA	NA	NA	NA	NA	BRN	LIV, BRN, MUS	ESDR,ADRL,BRN	CTCF,RAD21,SMC3	AP-4,SP2			5 hits	B3GAT1	intronic	1	0	0	0	3	0	0	0	3	0
E2	rs74639401	11_134264213	B3GAT1(4.92e-05)	N	11_134275636	C	T	0.133	1.15	0.0358	0.00016	0.000193	NA	NA	NA	NA	NA	NA	NA	NA	NA	NA	NA	NA	NA	NA	NA	NA	NA		ESC, LIV, BRN	IPSC		Pou2f2,Pou3f2,YY1			5 hits	B3GAT1	intronic	0	0	0	0	3	0	0	0	1	0
E2	rs74622686	11_134264227	B3GAT1(4.92e-05)	N	11_134275636	A	G	0.134	1.15	0.0358	0.000174	0.000208	NA	NA	NA	NA	NA	NA	NA	NA	NA	NA	NA	NA	NA	NA	NA	NA	NA		ESC, LIV, BRN	IPSC		Egr-1,Hsf			3 hits	B3GAT1	intronic	0	0	0	0	3	0	0	0	1	0
E2	rs60337613	11_134264255	B3GAT1(4.92e-05)	N	11_134275636	C	T	0.866	0.873	0.0358	0.000172	0.000206	NA	NA	NA	NA	NA	NA	NA	NA	NA	NA	NA	NA	NA	NA	NA	NA	NA		ESC, LIV, BRN			ERalpha-a,HNF4,LRH1,MIF-1,RXRA,SF1			3 hits	B3GAT1	intronic	0	0	0	0	3	0	0	0	0	0
E2	rs75373472	11_134264506	B3GAT1(4.92e-05)	N	11_134275636	G	T	0.867	0.872	0.0358	0.000153	0.000185	NA	NA	NA	NA	NA	NA	NA	NA	NA	NA	NA	NA	NA	NA	NA	NA	NA		IPSC, ESC, LIV, BRN	BLD		BDP1,GR,PU.1,Pax-5,Zfp691			5 hits	B3GAT1	intronic	0	0	0	0	4	0	0	0	1	0
E2	rs111711955	11_134264529	B3GAT1(4.92e-05)	N	11_134275636	A	G	0.133	1.15	0.0358	0.000147	0.000178	NA	NA	NA	NA	NA	NA	NA	NA	NA	NA	NA	NA	NA	NA	NA	NA	NA		IPSC, ESC, LIV, BRN			EWSR1-FLI1,Nr2e3,Pax-5,Pbx3			5 hits	B3GAT1	intronic	0	0	0	0	4	0	0	0	0	0
E2	rs78975867	11_134264729	B3GAT1(4.92e-05)	N	11_134275636	A	G	0.867	0.871	0.0358	0.000147	0.000177	NA	NA	NA	NA	NA	NA	NA	NA	NA	NA	NA	NA	NA	NA	NA	NA	NA		ESDR, LIV, BRN	SKIN,BRN		Eomes,Irf,Pax-3,Pax-6			5 hits	B3GAT1	intronic	0	0	0	0	3	0	0	0	2	0
E2	rs55751035	11_134265723	B3GAT1(4.92e-05)	N	11_134275636	C	T	0.133	1.15	0.0356	0.00014	0.000169	NA	NA	NA	NA	NA	NA	NA	NA	NA	NA	NA	NA	NA	NA	NA	NA	NA		IPSC, BRN			AP-1,CEBPB,E2F,NF-Y,PLAG1,Pbx3,RFX5,Roaz,SP1,SP2			5 hits	B3GAT1	intronic	0	0	0	0	2	0	0	0	0	0
E2	rs75474440	11_134267092	B3GAT1(4.92e-05)	N	11_134275636	C	T	0.132	1.15	0.0358	0.000189	0.000226	NA	NA	NA	NA	NA	NA	NA	NA	NA	NA	NA	NA	NA	NA	NA	NA	NA		IPSC, BRN, GI						4 hits	B3GAT1	intronic	0	0	0	0	3	0	0	0	0	0
E2	rs76369658	11_134268110	B3GAT1(4.92e-05)	N	11_134275636	C	T	0.133	1.15	0.0356	0.000141	0.00017	NA	NA	NA	NA	NA	NA	NA	NA	NA	NA	NA	NA	NA	NA	NA	NA	NA	IPSC, BRN	LIV, BRN, GI, PANC	LNG,ADRL,BRN,THYM,GI,PANC,SKIN	FOXA1	Maf,Myc,Myf,RP58,TCF11__MafG,ZEB1			5 hits	B3GAT1	intronic	2	0	0	0	4	0	0	0	7	0
E2	rs78642342	11_134269120	B3GAT1(4.92e-05)	N	11_134275636	A	G	0.867	0.872	0.0356	0.000143	0.000172	NA	NA	NA	NA	NA	NA	NA	NA	NA	NA	NA	NA	NA	NA	NA	NA	NA	BRN	IPSC, BLD, BRN, LIV			Pax-5			5 hits	B3GAT1	intronic	1	0	0	0	4	0	0	0	0	0
E2	rs79416046	11_134270003	B3GAT1(4.92e-05)	N	11_134275636	C	T	0.134	1.15	0.0357	0.000163	0.000197	NA	NA	NA	NA	NA	NA	NA	NA	NA	NA	NA	NA	NA	NA	NA	NA	NA		IPSC, BLD, BRN			ERalpha-a			3 hits	B3GAT1	intronic	0	0	0	0	3	0	0	0	0	0
E2	rs34702205	11_134270721	B3GAT1(4.92e-05)	N	11_134275636	A	G	0.866	0.872	0.0357	0.00016	0.000192	NA	NA	NA	NA	NA	NA	NA	NA	NA	NA	NA	NA	NA	NA	NA	NA	NA		BRN			Foxa,GR			3 hits	B3GAT1	intronic	0	0	0	0	1	0	0	0	0	0
E2	rs11822913	11_134271645	B3GAT1(4.92e-05)	N	11_134275636	A	T	0.867	0.869	0.0359	0.000114	0.000138	NA	NA	NA	NA	NA	NA	NA	NA	NA	NA	NA	NA	NA	NA	NA	NA	NA		BLD, BRN	GI		Cdx,Dbx1,Dbx2,Foxp1,HDAC2,HMG-IY,HNF1,Hoxd8,Mef2,Ncx,Nkx6-1,PLZF,Pax-4,Sox,TATA,Zfp105,p300			3 hits	B3GAT1	intronic	0	0	0	0	2	0	0	0	1	0
E2	rs11822935	11_134271771	B3GAT1(4.92e-05)	N	11_134275636	C	T	0.866	0.871	0.0357	0.000134	0.000162	NA	NA	NA	NA	NA	NA	NA	NA	NA	NA	NA	NA	NA	NA	NA	NA	NA		BLD, BRN	ESC,IPSC,IPSC,GI		Hsf,SPIB,TEF-1			3 hits	B3GAT1	intronic	0	0	0	0	2	0	0	0	4	0
E2	rs11825120	11_134271805	B3GAT1(4.92e-05)	N	11_134275636	A	G	0.134	1.15	0.0357	0.000134	0.000162	NA	NA	NA	NA	NA	NA	NA	NA	NA	NA	NA	NA	NA	NA	NA	NA	NA		IPSC, BLD, BRN	ESC,IPSC,IPSC,GI		NRSF			4 hits	B3GAT1	intronic	0	0	0	0	3	0	0	0	4	0
E2	rs117735303	11_134271893	B3GAT1(4.92e-05)	N	11_134275636	C	T	0.133	1.15	0.0357	0.000114	0.000138	NA	NA	NA	NA	NA	NA	NA	NA	NA	NA	NA	NA	NA	NA	NA	NA	NA		IPSC, BLD, BRN	GI		BDP1,Ik-1,Klf7,Myb,Pax-5,SP1			4 hits	B3GAT1	intronic	0	0	0	0	3	0	0	0	1	0
E2	rs76956658	11_134272144	B3GAT1(4.92e-05)	N	11_134275636	A	G	0.867	0.869	0.0357	0.000113	0.000137	NA	NA	NA	NA	NA	NA	NA	NA	NA	NA	NA	NA	NA	NA	NA	NA	NA		ESC, IPSC, BLD, BRN	IPSC		Mtf1,Pax-5			5 hits	B3GAT1	intronic	0	0	0	0	4	0	0	0	1	0
E2	rs7945585	11_134272451	B3GAT1(4.92e-05)	N	11_134275636	A	G	0.866	0.871	0.0358	0.000131	0.000158	NA	NA	NA	NA	NA	NA	NA	NA	NA	NA	NA	NA	NA	NA	NA	NA	NA		ESDR, ESC, IPSC, BLD, BRN	ESDR,IPSC,IPSC,BLD,KID,GI,CRVX,BRN		Roaz,SP1			3 hits	B3GAT1	intronic	0	0	0	0	5	0	0	0	8	0
E2	rs35370161	11_134275636	B3GAT1(4.92e-05)	Y	11_134275636	D	I	0.869	0.861	0.0359	3.96e-05	4.92e-05	NA	1.50495	NA	NA	NA	NA	NA	NA	4.11854	NA	NA	NA	NA	NA	NA	NA	NA		IPSC, ESC, BLD, SKIN, LIV, BRN	KID		ERalpha-a,Esr2,FXR,GR,LBP-1,RXRA,Rad21,SP2,Smad3			4 hits	B3GAT1	intronic	0	0	0	0	6	0	0	0	1	0
E2	rs78760579	11_134281332	B3GAT1(4.92e-05)	N	11_134275636	G	T	0.867	0.862	0.036	5.07e-05	6.26e-05	NA	NA	NA	NA	NA	NA	NA	NA	NA	NA	NA	NA	NA	NA	NA	NA	NA	ESC, ESDR, IPSC, BRST, BLD, BRN, LIV, GI, PANC	ESDR, BLD, FAT, GI, HRT, LNG, MUS, PLCNT, THYM, PANC, SPLN	ESC,ESDR,ESDR,ESC,IPSC,IPSC,BRN,KID		HNF4,INSM1,LF-A1			4 hits	B3GAT1	intronic	9	0	0	0	11	1	0	0	8	0
E1	rs2746634	11_34226614	ABTB2(4.91e-05)	Y	11_34226614	A	G	0.92	1.24	0.0531	3.95e-05	4.91e-05	-1.50107	NA	NA	NA	NA	-2.81731	NA	NA	NA	NA	NA	NA	NA	NA	NA	NA	NA	LNG	ESC, ESDR, LNG, IPSC, FAT, STRM, BRST, BLD, MUS, BRN, SKIN, PANC, GI, CRVX, LIV, BONE	ESC,ESDR,LNG,IPSC,BRST,SKIN,SKIN,SKIN,GI,KID,GI,GI,PANC,MUS,GI,LNG,CRVX,LIV,BRST,BRN,SKIN,LNG	GR,CJUN,JUND,FOSL2,FOXA1,FOXA2,MAFF,MAFK,P300	HNF1,Hbp1,Pou2f2,TFIIA				ABTB2	intronic	1	0	0	0	16	0	0	1	22	0
C1	rs117566710	11_70104097	PPFIA1(9.88e-05)	N	11_70116632	A	C	0.12	0.852	0.0422	0.00012	0.000145	NA	NA	NA	NA	NA	NA	NA	NA	NA	NA	NA	NA	NA	NA	NA	NA	NA					Foxa,Foxp1,HDAC2,Irf,Pax-4,RREB-1,Sox,Zfp105,p300			11 hits	13kb 5' of PPFIA1		0	0	0	0	0	0	0	0	0	0
C1	rs72945127	11_70107650	PPFIA1(9.88e-05)	N	11_70116632	A	G	0.121	0.853	0.0417	9.87e-05	0.00012	NA	NA	NA	NA	NA	NA	NA	NA	NA	NA	NA	NA	NA	NA	NA	NA	NA		PLCNT	IPSC,IPSC,KID,PLCNT	USF1,P300	CTCF,HNF4,Zbtb3			6 hits	9.2kb 5' of PPFIA1		0	0	0	0	1	1	0	0	4	1
C1	rs113722375	11_70108555	PPFIA1(9.88e-05)	N	11_70116632	C	T	0.879	1.17	0.0416	0.000132	0.000159	NA	NA	NA	NA	NA	NA	NA	NA	NA	NA	NA	NA	NA	NA	NA	NA	NA		PLCNT			GR,LUN-1			6 hits	8.3kb 5' of PPFIA1		0	0	0	0	1	1	0	0	0	0
C1	rs72945129	11_70110808	PPFIA1(9.88e-05)	N	11_70116632	C	T	0.12	0.852	0.0416	9.21e-05	0.000112	NA	NA	NA	NA	NA	NA	NA	NA	NA	NA	NA	NA	NA	NA	NA	NA	NA				CTCF	Sin3Ak-20			8 hits	6kb 5' of PPFIA1		0	0	0	0	0	0	0	0	0	0
C1	rs112932855	11_70111016	PPFIA1(9.88e-05)	N	11_70116632	A	G	0.879	1.17	0.0414	9.67e-05	0.000118	NA	NA	NA	NA	NA	NA	NA	NA	NA	NA	NA	NA	NA	NA	NA	NA	NA				CTCF				6 hits	5.8kb 5' of PPFIA1		0	0	0	0	0	0	0	0	0	0
C1	rs72945132	11_70113901	PPFIA1(9.88e-05)	N	11_70116632	C	G	0.88	1.17	0.0415	9.53e-05	0.000116	NA	NA	NA	NA	NA	NA	NA	NA	NA	NA	NA	NA	NA	NA	NA	NA	NA		ESC	BLD,BRN,BLD,SKIN		ATF3,Pou2f2,Sin3Ak-20,THAP1			8 hits	2.9kb 5' of PPFIA1		0	0	0	0	1	0	0	0	4	0
C1	rs12287098	11_70114386	PPFIA1(9.88e-05)	N	11_70116632	C	T	0.879	1.17	0.0413	9.54e-05	0.000116	NA	NA	NA	NA	NA	NA	NA	NA	NA	NA	NA	NA	NA	NA	NA	NA	NA					Myc,NRSF,Sp4,Zfx			6 hits	2.4kb 5' of PPFIA1		0	0	0	0	0	0	0	0	0	0
C1	rs56913804	11_70114673	PPFIA1(9.88e-05)	N	11_70116632	A	G	0.879	1.17	0.0413	9.36e-05	0.000114	NA	NA	NA	NA	NA	NA	NA	NA	NA	NA	NA	NA	NA	NA	NA	NA	NA		BRST			NF-I			6 hits	2.1kb 5' of PPFIA1		0	0	0	0	1	0	0	0	0	0
C1	rs7938912	11_70114885	PPFIA1(9.88e-05)	N	11_70116632	C	T	0.121	0.854	0.0413	9.25e-05	0.000113	NA	NA	NA	NA	NA	NA	NA	NA	NA	NA	NA	NA	NA	NA	NA	NA	NA		BRST	ESDR,BLD		AP-2,ERalpha-a,GR,YY1,ZNF219			6 hits	1.9kb 5' of PPFIA1		0	0	0	0	1	0	0	0	2	0
C1	rs11372961	11_70116632	PPFIA1(9.88e-05)	Y	11_70116632	D	I	0.121	0.852	0.0413	8.09e-05	9.88e-05	NA	NA	2.9318	1.72048	NA	-2.8246	NA	NA	NA	NA	NA	NA	-3.58263	NA	-2.24505	-1.55522	NA	ESC, ESDR, LNG, IPSC, FAT, STRM, BRST, BLD, MUS, BRN, SKIN, VAS, LIV, GI, ADRL, KID, PANC, PLCNT, THYM, HRT, OVRY, SPLN, CRVX, BONE	BRN	ESC,ESDR,ESDR,ESDR,ESDR,ESC,LNG,IPSC,IPSC,BRST,BLD,BLD,BLD,BLD,BLD,BLD,BLD,SKIN,SKIN,SKIN,SKIN,ADRL,BRN,BRN,HRT,GI,GI,KID,LNG,MUS,MUS,PLCNT,GI,THYM,GI,OVRY,PANC,MUS,GI,LNG,BLD,CRVX,LIV,BRST,MUS,MUS,VAS,BLD,BLD,BRN,SKIN,SKIN,LNG	CTCF,POL2,EGR1,SP1,ZNF143,BRCA1,INI1,SMC3,TBP,RAD21,CHD2,CTCFL,HMGN3,IRF1,NFYA,NFYB	AP-2,CACD,EBF,Egr-1,Ets,HEY1,Klf7,PLAG1,PPAR,Pax-5,Rad21,SMC3,SP1,STAT,Sp4,YY1,ZNF219,Zfp740,Znf143,p300			3 hits	173bp 5' of PPFIA1		24	1	1	1	1	0	0	0	53	1
C1	rs7104718	11_70116683	PPFIA1(9.88e-05)	N	11_70116632	G	T	0.879	1.17	0.0413	8.11e-05	9.92e-05	NA	NA	NA	NA	NA	NA	NA	NA	NA	NA	NA	NA	NA	NA	NA	NA	NA	ESC, ESDR, LNG, IPSC, FAT, STRM, BRST, BLD, MUS, BRN, SKIN, VAS, LIV, GI, ADRL, KID, PANC, PLCNT, THYM, HRT, OVRY, SPLN, CRVX, BONE	BRN	ESC,ESDR,ESDR,ESDR,ESDR,ESC,LNG,IPSC,IPSC,BRST,BLD,BLD,BLD,BLD,BLD,BLD,BLD,SKIN,SKIN,SKIN,SKIN,ADRL,BRN,BRN,HRT,GI,GI,KID,LNG,MUS,MUS,PLCNT,GI,THYM,GI,OVRY,PANC,MUS,GI,LNG,BLD,CRVX,LIV,BRST,MUS,MUS,VAS,BLD,BLD,BRN,SKIN,SKIN,LNG	CTCF,EGR1,NRF1,SP1,ZNF143,TBP,BRCA1,HAE2F1,SMC3,CCNT2,CFOS,CHD2,CMYC,HMGN3,IRF1,NFYA,NFYB,POL2	AP-1,ATF3,BCL,BHLHE40,CHD2,CTCF,E2F,EBF,ELF1,ETF,Egr-1,Ets,HEY1,Irf,Nrf1,Pou2f2,RXRA,SP1,SRF,STAT,Sin3Ak-20,Sp4,TATA,TCF12,WT1,YY1,Zfp281,Znf143,p300			6 hits	122bp 5' of PPFIA1		24	1	1	1	1	0	0	0	53	1
C1	rs66803755	11_70117473	PPFIA1(9.88e-05)	N	11_70116632	A	G	0.879	1.17	0.0412	8.51e-05	0.000104	NA	NA	NA	NA	NA	NA	NA	NA	NA	NA	NA	NA	NA	NA	NA	NA	NA	ESC, ESDR, LNG, IPSC, FAT, STRM, BRST, BLD, MUS, BRN, SKIN, VAS, LIV, GI, ADRL, HRT, KID, PANC, PLCNT, THYM, OVRY, SPLN, CRVX, BONE		ESDR,ESC,BLD,BLD,BLD,BLD,BLD,BLD,HRT,GI,GI,KID,LNG,MUS,MUS,GI,THYM,OVRY,PANC,MUS,CRVX,LIV,BLD,BLD	PU1,INI1,PRDM1	Egr-1,Klf7			6 hits	PPFIA1	intronic	24	1	1	1	0	0	0	0	24	0
C1	rs12294540	11_70118973	PPFIA1(9.88e-05)	N	11_70116632	A	T	0.118	0.867	0.0413	0.00043	0.000506	NA	NA	NA	NA	NA	NA	NA	NA	NA	NA	NA	NA	NA	NA	NA	NA	NA		ESC, FAT, BRST, BLD, STRM, SKIN, BRN, GI, LNG, MUS, CRVX, LIV	BLD		Evi-1,Foxd3,Foxj2,HDAC2,Mef2,Pax-4,Pou6f1			6 hits	PPFIA1	intronic	0	0	0	0	12	0	0	1	1	0
C1	rs67433166	11_70121604	PPFIA1(9.88e-05)	N	11_70116632	A	T	0.882	1.15	0.0413	0.000427	0.000503	NA	NA	NA	NA	NA	NA	NA	NA	NA	NA	NA	NA	NA	NA	NA	NA	NA		BRST, BLD, SKIN, HRT, OVRY, LIV			HMG-IY			6 hits	PPFIA1	intronic	0	0	0	0	6	0	1	0	0	0
C1	rs67767222	11_70121610	PPFIA1(9.88e-05)	N	11_70116632	A	T	0.882	1.15	0.0413	0.000427	0.000502	NA	NA	NA	NA	NA	NA	NA	NA	NA	NA	NA	NA	NA	NA	NA	NA	NA		BRST, BLD, SKIN, HRT, OVRY, LIV			GCNF,HMG-IY,RORalpha1			6 hits	PPFIA1	intronic	0	0	0	0	6	0	1	0	0	0
C1	rs67244582	11_70122009	PPFIA1(9.88e-05)	N	11_70116632	A	G	0.882	1.15	0.0413	0.000426	0.000501	NA	NA	NA	NA	NA	NA	NA	NA	NA	NA	NA	NA	NA	NA	NA	NA	NA		BRST, BLD, SKIN, HRT, OVRY, LIV			BDP1,ERalpha-a,Egr-1,GATA,GR,Sin3Ak-20			6 hits	PPFIA1	intronic	0	0	0	0	6	0	1	0	0	0
C1	rs12287883	11_70122369	PPFIA1(9.88e-05)	N	11_70116632	C	T	0.118	0.867	0.0413	0.000425	0.0005	NA	NA	NA	NA	NA	NA	NA	NA	NA	NA	NA	NA	NA	NA	NA	NA	NA		BLD, SKIN, HRT, OVRY			HDAC2,Pax-4			6 hits	PPFIA1	intronic	0	0	0	0	4	0	1	0	0	0
C1	rs12292191	11_70122426	PPFIA1(9.88e-05)	N	11_70116632	C	T	0.882	1.15	0.0413	0.000463	0.000543	NA	NA	NA	NA	NA	NA	NA	NA	NA	NA	NA	NA	NA	NA	NA	NA	NA		BLD						6 hits	PPFIA1	intronic	0	0	0	0	1	0	0	0	0	0
C1	rs7941933	11_70123351	PPFIA1(9.88e-05)	N	11_70116632	A	G	0.882	1.15	0.0414	0.000494	0.000579	NA	NA	NA	NA	NA	NA	NA	NA	NA	NA	NA	NA	NA	NA	NA	NA	NA			SKIN		AP-2,ERalpha-a,HEN1,LXR,Nr2f2,Rad21,T3R			5 hits	PPFIA1	intronic	0	0	0	0	0	0	0	0	1	0
C1	rs149820166	11_70126326	PPFIA1(9.88e-05)	N	11_70116632	D	I	0.118	0.865	0.0414	0.000372	0.000439	NA	NA	NA	NA	NA	NA	NA	NA	NA	NA	NA	NA	NA	NA	NA	NA	NA		IPSC, BRN			Foxf1,Foxi1,Foxj1,Foxj2,Foxk1,Foxl1,Foxp1,Irx,Pou2f2,Pou3f2,TATA,Zfp187			6 hits	PPFIA1	intronic	0	0	0	0	2	0	0	0	0	0
C1	rs55905028	11_70127750	PPFIA1(9.88e-05)	N	11_70116632	A	G	0.882	1.15	0.0413	0.000417	0.000491	NA	NA	NA	NA	NA	NA	NA	NA	NA	NA	NA	NA	NA	NA	NA	NA	NA	BONE	ESDR, LNG, FAT, STRM, BRST, MUS, BRN, SKIN, GI, HRT, BLD, VAS	ESC,BRN,LNG,MUS		RXRA			6 hits	PPFIA1	intronic	1	0	0	0	12	0	0	0	4	0
C1	rs6592522	11_70128271	PPFIA1(9.88e-05)	N	11_70116632	A	G	0.883	1.15	0.0414	0.000483	0.000567	NA	NA	NA	NA	NA	NA	NA	NA	NA	NA	NA	NA	NA	NA	NA	NA	NA		ESDR, LNG, FAT, STRM, BRST, BRN, GI, MUS, HRT, PANC, BLD, BONE	ESC,IPSC,IPSC	CTCF	AP-4,RXRA,ZBRK1		1 hit	8 hits	PPFIA1	intronic	0	0	0	0	12	0	0	0	3	0
C1	rs144583486	11_70128735	PPFIA1(9.88e-05)	N	11_70116632	C	T	0.117	0.867	0.0415	0.000459	0.000539	NA	NA	NA	NA	NA	NA	NA	NA	NA	NA	NA	NA	NA	NA	NA	NA	NA		BRST, BRN, BLD			Eomes,NRSF			7 hits	AP000487.6	intronic	0	0	0	0	3	0	0	0	0	0
C1	rs67927691	11_70128786	PPFIA1(9.88e-05)	N	11_70116632	A	C	0.882	1.15	0.0413	0.000432	0.000507	NA	NA	NA	NA	NA	NA	NA	NA	NA	NA	NA	NA	NA	NA	NA	NA	NA		BRST, BRN, BLD			E2A			5 hits	AP000487.6	intronic	0	0	0	0	3	0	0	0	0	0
C1	rs56770826	11_70128874	PPFIA1(9.88e-05)	N	11_70116632	A	G	0.118	0.867	0.0413	0.000428	0.000503	NA	NA	NA	NA	NA	NA	NA	NA	NA	NA	NA	NA	NA	NA	NA	NA	NA		BRST, BLD			AP-1,CTCF,ERalpha-a,RXRA			6 hits	AP000487.6	intronic	0	0	0	0	2	0	0	0	0	0
C1	rs60197999	11_70129165	PPFIA1(9.88e-05)	N	11_70116632	C	T	0.882	1.15	0.0413	0.000422	0.000497	NA	NA	NA	NA	NA	NA	NA	NA	NA	NA	NA	NA	NA	NA	NA	NA	NA		BRST, BLD			GCNF,Nr2f2			6 hits	AP000487.6	intronic	0	0	0	0	2	0	0	0	0	0
C1	rs57194973	11_70129221	PPFIA1(9.88e-05)	N	11_70116632	C	T	0.118	0.867	0.0413	0.000423	0.000498	NA	NA	NA	NA	NA	NA	NA	NA	NA	NA	NA	NA	NA	NA	NA	NA	NA		BLD	BLD		Crx,Pitx2			6 hits	AP000487.6	intronic	0	0	0	0	1	0	0	0	1	0
C1	rs61177215	11_70129534	PPFIA1(9.88e-05)	N	11_70116632	A	G	0.882	1.15	0.0413	0.000484	0.000567	NA	NA	NA	NA	NA	NA	NA	NA	NA	NA	NA	NA	NA	NA	NA	NA	NA		BRN, BLD			E2A,Rad21			6 hits	AP000487.6	intronic	0	0	0	0	2	0	0	0	0	0
C1	rs12279046	11_70130388	PPFIA1(9.88e-05)	N	11_70116632	A	G	0.118	0.867	0.0413	0.000463	0.000544	NA	NA	NA	NA	NA	NA	NA	NA	NA	NA	NA	NA	NA	NA	NA	NA	NA					Foxo,Pou2f2		1 hit	9 hits	AP000487.6	intronic	0	0	0	0	0	0	0	0	0	0
C1	rs113949676	11_70130603	PPFIA1(9.88e-05)	N	11_70116632	D	I	0.117	0.864	0.0416	0.000363	0.000429	NA	NA	NA	NA	NA	NA	NA	NA	NA	NA	NA	NA	NA	NA	NA	NA	NA		PANC			Smad3			6 hits	AP000487.6	intronic	0	0	0	0	1	0	0	0	0	0
C1	rs10560651	11_70131090	PPFIA1(9.88e-05)	N	11_70116632	D	I	0.882	1.15	0.0413	0.00043	0.000506	NA	NA	NA	NA	NA	NA	NA	NA	NA	NA	NA	NA	NA	NA	NA	NA	NA									AP000487.6	intronic	0	0	0	0	0	0	0	0	0	0
C1	rs11235733	11_70131198	PPFIA1(9.88e-05)	N	11_70116632	C	T	0.882	1.15	0.0413	0.000469	0.000551	NA	NA	NA	NA	NA	NA	NA	NA	NA	NA	NA	NA	NA	NA	NA	NA	NA					BCL,ERalpha-a			7 hits	AP000487.6	intronic	0	0	0	0	0	0	0	0	0	0
C1	rs17160753	11_70131462	PPFIA1(9.88e-05)	N	11_70116632	A	G	0.118	0.868	0.0413	0.000471	0.000553	NA	NA	NA	NA	NA	NA	NA	NA	NA	NA	NA	NA	NA	NA	NA	NA	NA					Hmx,Nkx2		1 hit	9 hits	AP000487.6	intronic	0	0	0	0	0	0	0	0	0	0
C1	rs72945168	11_70131471	PPFIA1(9.88e-05)	N	11_70116632	C	G	0.882	1.15	0.0413	0.000434	0.00051	NA	NA	NA	NA	NA	NA	NA	NA	NA	NA	NA	NA	NA	NA	NA	NA	NA					Nkx2,PLZF			6 hits	AP000487.6	intronic	0	0	0	0	0	0	0	0	0	0
C1	rs12272879	11_70131717	PPFIA1(9.88e-05)	N	11_70116632	C	T	0.882	1.15	0.0413	0.000477	0.000559	NA	NA	NA	NA	NA	NA	NA	NA	NA	NA	NA	NA	NA	NA	NA	NA	NA					BCL,Ets,GLI,Irf,SP1,Znf143			6 hits	AP000487.6	intronic	0	0	0	0	0	0	0	0	0	0
C1	rs12295111	11_70131882	PPFIA1(9.88e-05)	N	11_70116632	A	C	0.882	1.15	0.0413	0.000435	0.000512	NA	NA	NA	NA	NA	NA	NA	NA	NA	NA	NA	NA	NA	NA	NA	NA	NA					Foxo,Hoxd10		1 hit	9 hits	AP000487.6	intronic	0	0	0	0	0	0	0	0	0	0
C1	rs12289915	11_70131956	PPFIA1(9.88e-05)	N	11_70116632	C	G	0.882	1.15	0.0413	0.000436	0.000513	NA	NA	NA	NA	NA	NA	NA	NA	NA	NA	NA	NA	NA	NA	NA	NA	NA							1 hit	9 hits	AP000487.6	intronic	0	0	0	0	0	0	0	0	0	0
C1	rs12274436	11_70132204	PPFIA1(9.88e-05)	N	11_70116632	C	T	0.882	1.15	0.0413	0.000477	0.00056	NA	NA	NA	NA	NA	NA	NA	NA	NA	NA	NA	NA	NA	NA	NA	NA	NA								9 hits	AP000487.6	intronic	0	0	0	0	0	0	0	0	0	0
C1	rs11235739	11_70132780	PPFIA1(9.88e-05)	N	11_70116632	C	T	0.118	0.868	0.0413	0.000504	0.00059	NA	NA	NA	NA	NA	NA	NA	NA	NA	NA	NA	NA	NA	NA	NA	NA	NA					Nanog		1 hit	9 hits	AP000487.6	intronic	0	0	0	0	0	0	0	0	0	0
C1	rs4261311	11_70132902	PPFIA1(9.88e-05)	N	11_70116632	C	T	0.118	0.867	0.0413	0.000444	0.000522	NA	NA	NA	NA	NA	NA	NA	NA	NA	NA	NA	NA	NA	NA	NA	NA	NA					Cdx2,Hoxa10		1 hit	9 hits	AP000487.6	intronic	0	0	0	0	0	0	0	0	0	0
C1	rs150237656	11_70133051	PPFIA1(9.88e-05)	N	11_70116632	D	I	0.118	0.869	0.0414	0.000555	0.000649	NA	NA	NA	NA	NA	NA	NA	NA	NA	NA	NA	NA	NA	NA	NA	NA	NA					Cdx,Foxl1,Foxp1,Irx,Nanog,Pou1f1,TATA			5 hits	AP000487.6	intronic	0	0	0	0	0	0	0	0	0	0
C1	rs7943547	11_70133282	PPFIA1(9.88e-05)	N	11_70116632	A	C	0.882	1.15	0.0413	0.000446	0.000524	NA	NA	NA	NA	NA	NA	NA	NA	NA	NA	NA	NA	NA	NA	NA	NA	NA			LNG,BLD		E2A,LBP-1,Nanog,Pou2f2,Pou3f3,Pou5f1		1 hit	9 hits	AP000487.6	intronic	0	0	0	0	0	0	0	0	2	0
C1	rs12278125	11_70134016	PPFIA1(9.88e-05)	N	11_70116632	C	T	0.882	1.15	0.0413	0.000448	0.000526	NA	NA	NA	NA	NA	NA	NA	NA	NA	NA	NA	NA	NA	NA	NA	NA	NA			PLCNT		SP1,Znf143			6 hits	AP000487.6	intronic	0	0	0	0	0	0	0	0	1	1
C1	rs55681384	11_70134204	PPFIA1(9.88e-05)	N	11_70116632	A	G	0.883	1.15	0.0415	0.00051	0.000598	NA	NA	NA	NA	NA	NA	NA	NA	NA	NA	NA	NA	NA	NA	NA	NA	NA					DMRT5			5 hits	AP000487.6	intronic	0	0	0	0	0	0	0	0	0	0
C1	rs7928686	11_70134528	PPFIA1(9.88e-05)	N	11_70116632	C	T	0.882	1.15	0.0413	0.000451	0.000529	NA	NA	NA	NA	NA	NA	NA	NA	NA	NA	NA	NA	NA	NA	NA	NA	NA					Irf,STAT,Sin3Ak-20			9 hits	AP000487.6	intronic	0	0	0	0	0	0	0	0	0	0
C1	rs17160762	11_70134766	PPFIA1(9.88e-05)	N	11_70116632	C	T	0.118	0.868	0.0414	0.000522	0.000611	NA	NA	NA	NA	NA	NA	NA	NA	NA	NA	NA	NA	NA	NA	NA	NA	NA		BLD, BRN	MUS		Fox,Foxa,Foxc1,Foxd1,Foxf1,Foxf2,Foxj1,Foxj2,Foxk1,Foxo,Foxq1,HDAC2,Irf,Sox,TCF12,TCF4,p300		1 hit	8 hits	AP000487.6	intronic	0	0	0	0	2	0	0	0	1	0
C1	rs59398290	11_70134819	PPFIA1(9.88e-05)	N	11_70116632	A	G	0.882	1.15	0.0413	0.000453	0.000532	NA	NA	NA	NA	NA	NA	NA	NA	NA	NA	NA	NA	NA	NA	NA	NA	NA		BLD, BRN, MUS	BRN,MUS		Bach2,Hoxb6,Pou2f2			6 hits	AP000487.6	intronic	0	0	0	0	3	0	0	0	2	0
C1	rs12278741	11_70135742	PPFIA1(9.88e-05)	N	11_70116632	A	G	0.118	0.867	0.0413	0.000459	0.000539	NA	NA	NA	NA	NA	NA	NA	NA	NA	NA	NA	NA	NA	NA	NA	NA	NA		BRST			GATA			6 hits	AP000487.6	intronic	0	0	0	0	1	0	0	0	0	0
C1	rs11235754	11_70136092	PPFIA1(9.88e-05)	N	11_70116632	C	T	0.118	0.868	0.0413	0.000497	0.000583	NA	NA	NA	NA	NA	NA	NA	NA	NA	NA	NA	NA	NA	NA	NA	NA	NA		ESDR, BRST, SKIN, VAS, BRN			BDP1,Ik-1			6 hits	AP000487.6	intronic	0	0	0	0	5	0	0	0	0	0
C1	rs11235755	11_70136323	PPFIA1(9.88e-05)	N	11_70116632	A	G	0.118	0.867	0.0413	0.000461	0.000542	NA	NA	NA	NA	NA	NA	NA	NA	NA	NA	NA	NA	NA	NA	NA	NA	NA		ESDR, BRST, SKIN, BRN			Irf,ZID			6 hits	AP000487.6	intronic	0	0	0	0	4	0	0	0	0	0
C1	rs72945194	11_70138621	PPFIA1(9.88e-05)	N	11_70116632	A	G	0.117	0.868	0.0415	0.000517	0.000605	NA	NA	NA	NA	NA	NA	NA	NA	NA	NA	NA	NA	NA	NA	NA	NA	NA		ESDR, BRST, BRN, LNG, SPLN			AP-1,CCNT2			7 hits	AP000487.6	intronic	0	0	0	0	5	0	0	0	0	0
C1	rs7121703	11_70140296	PPFIA1(9.88e-05)	N	11_70116632	C	T	0.118	0.865	0.0415	0.000404	0.000476	NA	NA	NA	NA	NA	NA	NA	NA	NA	NA	NA	NA	NA	NA	NA	NA	NA		LIV, BRN, ADRL, PANC, SPLN			CCNT2,TAL1			6 hits	AP000487.6	intronic	0	0	0	0	5	0	0	0	0	0
C1	rs55658001	11_70140997	PPFIA1(9.88e-05)	N	11_70116632	G	T	0.118	0.867	0.0414	0.000462	0.000542	NA	NA	NA	NA	NA	NA	NA	NA	NA	NA	NA	NA	NA	NA	NA	NA	NA					Foxa			7 hits	AP000487.6	intronic	0	0	0	0	0	0	0	0	0	0
C1	rs56170946	11_70141106	PPFIA1(9.88e-05)	N	11_70116632	C	T	0.118	0.868	0.0413	0.000474	0.000556	NA	NA	NA	NA	NA	NA	NA	NA	NA	NA	NA	NA	NA	NA	NA	NA	NA					CHD2,E2F,PRDM1,PU.1,SP1,STAT,TATA			6 hits	AP000487.6	intronic	0	0	0	0	0	0	0	0	0	0
C1	rs188630869	11_70141262	PPFIA1(9.88e-05)	N	11_70116632	C	T	0.882	1.15	0.0414	0.000496	0.000581	NA	NA	NA	NA	NA	NA	NA	NA	NA	NA	NA	NA	NA	NA	NA	NA	NA					CACD,GLI,Irf,Klf4,NF-I,NRSF,SP1,TATA,YY1,Zic,p300			5 hits	AP000487.6	intronic	0	0	0	0	0	0	0	0	0	0
C1	rs183455658	11_70141852	PPFIA1(9.88e-05)	N	11_70116632	C	G	0.118	0.87	0.0413	0.000598	0.000697	NA	NA	NA	NA	NA	NA	NA	NA	NA	NA	NA	NA	NA	NA	NA	NA	NA					BDP1,Egr-1,Ets,Irf,MAZR,Myc,Pou2f2,RREB-1,SP1,Smad4,Spz1,ZNF219,Zfp281,Zfp740,Zic			6 hits	AP000487.6	intronic	0	0	0	0	0	0	0	0	0	0
C1	rs188328248	11_70141907	PPFIA1(9.88e-05)	N	11_70116632	C	T	0.882	1.15	0.0413	0.0006	0.0007	NA	NA	NA	NA	NA	NA	NA	NA	NA	NA	NA	NA	NA	NA	NA	NA	NA					CTCF,Maf,NERF1a,Rad21,SMC3,p300			4 hits	AP000487.6	intronic	0	0	0	0	0	0	0	0	0	0
C1	rs7118156	11_70142922	PPFIA1(9.88e-05)	N	11_70116632	C	T	0.882	1.15	0.0413	0.000489	0.000574	NA	NA	NA	NA	NA	NA	NA	NA	NA	NA	NA	NA	NA	NA	NA	NA	NA		BRST			Foxa			9 hits	AP000487.6	intronic	0	0	0	0	1	0	0	0	0	0
C1	rs7937984	11_70144254	PPFIA1(9.88e-05)	N	11_70116632	C	T	0.118	0.869	0.0413	0.000538	0.000629	NA	NA	NA	NA	NA	NA	NA	NA	NA	NA	NA	NA	NA	NA	NA	NA	NA		LNG, FAT, STRM, MUS, SKIN, BRN, BLD, BRST, BONE			EWSR1-FLI1,HP1-site-factor,p300			9 hits	AP000487.6	intronic	0	0	0	0	9	0	0	0	0	0
C1	rs17160039	11_70145489	PPFIA1(9.88e-05)	N	11_70116632	A	G	0.118	0.868	0.0413	0.000496	0.000581	NA	NA	NA	NA	NA	NA	NA	NA	NA	NA	NA	NA	NA	NA	NA	NA	NA		ESDR, SKIN	BLD		AP-1,HNF1			9 hits	AP000487.6	intronic	0	0	0	0	2	0	0	0	1	0
C1	rs140788202	11_70146919	PPFIA1(9.88e-05)	N	11_70116632	A	G	0.117	0.869	0.0415	0.000555	0.000649	NA	NA	NA	NA	NA	NA	NA	NA	NA	NA	NA	NA	NA	NA	NA	NA	NA					AP-1			5 hits	AP000487.6	intronic	0	0	0	0	0	0	0	0	0	0
C1	rs72947012	11_70149472	PPFIA1(9.88e-05)	N	11_70116632	A	G	0.883	1.15	0.0414	0.000583	0.000681	NA	NA	NA	NA	NA	NA	NA	NA	NA	NA	NA	NA	NA	NA	NA	NA	NA	FAT, BLD	ESDR, LNG, FAT, BRST, BLD, MUS, SKIN, BRN, GI, ADRL, HRT, OVRY, LIV, BONE	LNG,SKIN,SKIN,ADRL,KID,LNG,MUS,MUS,GI,OVRY,MUS,BRN,SKIN,LNG		Pax-2,Pax-3,Sp100			4 hits	AP000487.6	intronic	2	0	0	0	14	0	1	0	14	0
C1	rs115143889	11_70150122	PPFIA1(9.88e-05)	N	11_70116632	G	T	0.117	0.869	0.0414	0.00058	0.000678	NA	NA	NA	NA	NA	NA	NA	NA	NA	NA	NA	NA	NA	NA	NA	NA	NA		LNG, FAT, SKIN, LIV		HNF4A	Evi-1,Foxa,Foxp1,HDAC2,HMG-IY,Irf,Nanog,Zfp105,p300			4 hits	AP000487.6	intronic	0	0	0	0	4	0	0	0	0	0
C1	rs12282678	11_70152457	PPFIA1(9.88e-05)	N	11_70116632	A	G	0.882	1.15	0.0413	0.000507	0.000594	NA	NA	NA	NA	NA	NA	NA	NA	NA	NA	NA	NA	NA	NA	NA	NA	NA		LNG, VAS, BLD, BRN, BONE			GR,Nkx2,SIX5,Znf143			9 hits	AP000487.6	intronic	0	0	0	0	5	0	0	0	0	0
C1	rs12292240	11_70152612	PPFIA1(9.88e-05)	N	11_70116632	C	T	0.882	1.15	0.0413	0.000507	0.000594	NA	NA	NA	NA	NA	NA	NA	NA	NA	NA	NA	NA	NA	NA	NA	NA	NA		BLD, SKIN, LNG, VAS, BRN, BONE	BLD		DMRT3,Sox			9 hits	AP000487.6	intronic	0	0	0	0	6	0	0	0	1	0
C1	rs55904662	11_70154176	PPFIA1(9.88e-05)	N	11_70116632	C	T	0.882	1.15	0.0413	0.000511	0.000599	NA	NA	NA	NA	NA	NA	NA	NA	NA	NA	NA	NA	NA	NA	NA	NA	NA		STRM, VAS, BONE			Foxm1,Mef2,SIX5,Znf143			6 hits	AP000487.6	intronic	0	0	0	0	3	0	0	0	0	0
C1	rs7120936	11_70156631	PPFIA1(9.88e-05)	N	11_70116632	A	G	0.117	0.869	0.0414	0.000578	0.000675	NA	NA	NA	NA	NA	NA	NA	NA	NA	NA	NA	NA	NA	NA	NA	NA	NA		ADRL			BHLHE40,CTCF,DEC,E2A,HEN1,Lmo2-complex,Mxi1,Pitx2,TCF12,ZEB1,Zfp161			4 hits	AP000487.6	intronic	0	0	0	0	1	0	0	0	0	0
C1	rs117232799	11_70157182	PPFIA1(9.88e-05)	N	11_70116632	A	G	0.885	1.15	0.0419	0.000676	0.000787	NA	NA	NA	NA	NA	NA	NA	NA	NA	NA	NA	NA	NA	NA	NA	NA	NA		ESC, ADRL, BLD			Myc,NRSF,PLAG1,Sp4,Zfx			6 hits	AP000487.6	intronic	0	0	0	0	3	0	0	0	0	0
C1	rs7945389	11_70158876	PPFIA1(9.88e-05)	N	11_70116632	A	C	0.882	1.15	0.0413	0.000502	0.000589	NA	NA	NA	NA	NA	NA	NA	NA	NA	NA	NA	NA	NA	NA	NA	NA	NA	IPSC, BLD	ESC, ESDR, IPSC, BLD, SKIN, ADRL, HRT, GI, LNG, PANC, SPLN	ESC,ESDR,ESC,IPSC,IPSC		Rad21		1 hit	9 hits	AP000487.6	intronic	2	0	0	0	11	0	0	0	5	0
C1	rs7116059	11_70159690	PPFIA1(9.88e-05)	N	11_70116632	G	T	0.118	0.868	0.0413	0.000502	0.000588	NA	NA	NA	NA	NA	NA	NA	NA	NA	NA	NA	NA	NA	NA	NA	NA	NA	BLD	ESC, ESDR, IPSC, BLD, BRN, ADRL, GI, HRT, OVRY, PANC, SPLN	PANC		CHX10		2 hits	9 hits	AP000487.6	intronic	1	0	0	0	11	0	1	0	1	0
C1	rs7116191	11_70159781	PPFIA1(9.88e-05)	N	11_70116632	A	G	0.882	1.15	0.0413	0.000502	0.000588	NA	NA	NA	NA	NA	NA	NA	NA	NA	NA	NA	NA	NA	NA	NA	NA	NA	BLD	ESC, ESDR, IPSC, BLD, BRN, ADRL, GI, HRT, OVRY, PANC, SPLN	ESC,IPSC		Zbtb3		2 hits	9 hits	AP000487.6	intronic	1	0	0	0	11	0	1	0	2	0
C1	rs57320340	11_70160010	PPFIA1(9.88e-05)	N	11_70116632	C	G	0.882	1.15	0.0413	0.0005	0.000586	NA	NA	NA	NA	NA	NA	NA	NA	NA	NA	NA	NA	NA	NA	NA	NA	NA	BLD	ESC, ESDR, IPSC, BLD, BRN, ADRL, HRT, OVRY, SPLN, VAS			LUN-1			6 hits	AP000487.6	intronic	1	0	0	0	10	0	1	0	0	0
C1	rs57172967	11_70160060	PPFIA1(9.88e-05)	N	11_70116632	A	G	0.882	1.15	0.0413	0.000502	0.000589	NA	NA	NA	NA	NA	NA	NA	NA	NA	NA	NA	NA	NA	NA	NA	NA	NA	BLD	ESC, ESDR, IPSC, BLD, BRN, ADRL, HRT, OVRY, SPLN, VAS			GATA			6 hits	AP000487.6	intronic	1	0	0	0	10	0	1	0	0	0
C1	rs67529561	11_70162055	PPFIA1(9.88e-05)	N	11_70116632	G	T	0.118	0.868	0.0413	0.000503	0.000589	NA	NA	NA	NA	NA	NA	NA	NA	NA	NA	NA	NA	NA	NA	NA	NA	NA	BLD	BLD, HRT, VAS	BLD,BLD,BLD,BLD,VAS,BLD		Dobox4			6 hits	AP000487.6	intronic	1	0	0	0	3	0	0	0	6	0
C1	rs61260732	11_70162145	PPFIA1(9.88e-05)	N	11_70116632	A	G	0.882	1.15	0.0413	0.000503	0.000589	NA	NA	NA	NA	NA	NA	NA	NA	NA	NA	NA	NA	NA	NA	NA	NA	NA	BLD	BLD, HRT, VAS	BLD,BLD,BLD,BLD,BLD		Pou3f2,Sox,p300			6 hits	AP000487.6	intronic	1	0	0	0	3	0	0	0	5	0
C1	rs60780459	11_70162468	PPFIA1(9.88e-05)	N	11_70116632	A	G	0.118	0.868	0.0413	0.000503	0.000589	NA	NA	NA	NA	NA	NA	NA	NA	NA	NA	NA	NA	NA	NA	NA	NA	NA	BLD	BLD	BLD		AP-1,ERalpha-a,Esr2,Znf143,p53			6 hits	AP000487.6	intronic	1	0	0	0	1	0	0	0	1	0
C1	rs56176527	11_70162513	PPFIA1(9.88e-05)	N	11_70116632	A	G	0.118	0.868	0.0413	0.000503	0.000589	NA	NA	NA	NA	NA	NA	NA	NA	NA	NA	NA	NA	NA	NA	NA	NA	NA	BLD	BLD			AP-1			6 hits	AP000487.6	intronic	1	0	0	0	1	0	0	0	0	0
C1	rs56368270	11_70162590	PPFIA1(9.88e-05)	N	11_70116632	A	G	0.117	0.869	0.0414	0.000583	0.00068	NA	NA	NA	NA	NA	NA	NA	NA	NA	NA	NA	NA	NA	NA	NA	NA	NA	BLD	BLD						5 hits	AP000487.6	intronic	1	0	0	0	1	0	0	0	0	0
C1	rs17160777	11_70163723	PPFIA1(9.88e-05)	N	11_70116632	C	T	0.882	1.15	0.0413	0.000497	0.000583	NA	NA	NA	NA	NA	NA	NA	NA	NA	NA	NA	NA	NA	NA	NA	NA	NA	BLD	BLD					1 hit	9 hits	AP000487.6	intronic	1	0	0	0	1	0	0	0	0	0
C1	rs7929271	11_70165749	PPFIA1(9.88e-05)	N	11_70116632	A	G	0.118	0.868	0.0413	0.000505	0.000592	NA	NA	NA	NA	NA	NA	NA	NA	NA	NA	NA	NA	NA	NA	NA	NA	NA		ESC, ESDR, IPSC, FAT, BLD, BRN, HRT, LNG, SPLN	ESC,ESDR,HRT					9 hits	AP000487.6	intronic	0	0	0	0	9	0	0	0	3	0
C1	rs7932431	11_70166059	PPFIA1(9.88e-05)	N	11_70116632	A	T	0.118	0.868	0.0413	0.000507	0.000594	NA	NA	NA	NA	NA	NA	NA	NA	NA	NA	NA	NA	NA	NA	NA	NA	NA		ESDR, ESC, FAT, BRN, HRT, LNG, SPLN	BLD,BRN,HRT,OVRY					9 hits	CTA-797E19.1	intronic	0	0	0	0	7	0	0	0	4	0
C1	rs7130893	11_70168006	PPFIA1(9.88e-05)	N	11_70116632	A	G	0.882	1.15	0.0413	0.000509	0.000597	NA	NA	NA	NA	NA	NA	NA	NA	NA	NA	NA	NA	NA	NA	NA	NA	NA		ESDR			Irf			6 hits	AP000487.6	intronic	0	0	0	0	1	0	0	0	0	0
C1	rs6592534	11_70168248	PPFIA1(9.88e-05)	N	11_70116632	C	G	0.118	0.869	0.0412	0.000556	0.00065	NA	NA	NA	NA	NA	NA	NA	NA	NA	NA	NA	NA	NA	NA	NA	NA	NA		ESDR						6 hits	AP000487.6	intronic	0	0	0	0	1	0	0	0	0	0
C1	rs12280045	11_70171837	PPFIA1(9.88e-05)	N	11_70116632	A	G	0.118	0.869	0.0413	0.000517	0.000605	NA	NA	NA	NA	NA	NA	NA	NA	NA	NA	NA	NA	NA	NA	NA	NA	NA	BLD	ESDR, FAT, BLD, ADRL, PLCNT			ERalpha-a,RXRA			6 hits	AP000487.6	intronic	1	0	0	0	5	1	0	0	0	0
C1	rs55758686	11_70172204	PPFIA1(9.88e-05)	N	11_70116632	C	T	0.118	0.869	0.0413	0.000517	0.000606	NA	NA	NA	NA	NA	NA	NA	NA	NA	NA	NA	NA	NA	NA	NA	NA	NA	FAT, STRM, BLD, LNG	BLD, STRM, MUS, SKIN, FAT, LIV, BRN, GI, ADRL, BONE	ESDR,BLD,SKIN,LNG,MUS,BLD,SKIN		Bbx,Cdx,Cdx2,Hoxc9,Pou3f2,YY1			6 hits	AP000487.6	intronic	4	0	0	0	10	0	0	0	7	0
C1	rs6592537	11_70172975	PPFIA1(9.88e-05)	N	11_70116632	C	T	0.118	0.87	0.0413	0.000593	0.000692	NA	NA	NA	NA	NA	NA	NA	NA	NA	NA	NA	NA	NA	NA	NA	NA	NA	FAT, STRM, BLD, LIV, LNG	LNG, BLD, MUS, SKIN, BRN, GI	BLD,LNG,MUS,OVRY,PANC,MUS,BLD,SKIN		Pax-4,Zfp410			9 hits	AP000487.6	intronic	5	0	0	0	6	0	0	0	8	0
C1	rs55792928	11_70173615	PPFIA1(9.88e-05)	N	11_70116632	A	C	0.882	1.15	0.0413	0.00052	0.000609	NA	NA	NA	NA	NA	NA	NA	NA	NA	NA	NA	NA	NA	NA	NA	NA	NA		FAT, BLD						6 hits	AP000487.6	intronic	0	0	0	0	2	0	0	0	0	0
C1	rs113499346	11_70177656	PPFIA1(9.88e-05)	N	11_70116632	C	T	0.117	0.87	0.0414	0.000609	0.00071	NA	NA	NA	NA	NA	NA	NA	NA	NA	NA	NA	NA	NA	NA	NA	NA	NA				CTCF	ELF1,Myc,NRSF			5 hits	AP000487.6	intronic	0	0	0	0	0	0	0	0	0	0
C1	rs7129843	11_70180381	PPFIA1(9.88e-05)	N	11_70116632	A	G	0.882	1.15	0.0413	0.000519	0.000607	NA	NA	NA	NA	NA	NA	NA	NA	NA	NA	NA	NA	NA	NA	NA	NA	NA	HRT	SKIN, BRN, HRT	IPSC,SKIN,HRT		EWSR1-FLI1,Mef2		1 hit	9 hits	AP000487.6	intronic	1	0	0	0	3	0	0	0	3	0
C1	rs2276001	11_70181560	PPFIA1(9.88e-05)	N	11_70116632	C	T	0.882	1.15	0.0413	0.000514	0.000602	NA	NA	NA	NA	NA	NA	NA	NA	NA	NA	NA	NA	NA	NA	NA	NA	NA		ESDR, SKIN, HRT, BLD	BLD		CHD2,Ets,PLAG1,SP1,UF1H3BETA,Znf143			6 hits	AP000487.6	intronic	0	0	0	0	4	0	0	0	1	0
C1	rs58039907	11_70183336	PPFIA1(9.88e-05)	N	11_70116632	C	T	0.118	0.868	0.0413	0.000511	0.000598	NA	NA	NA	NA	NA	NA	NA	NA	NA	NA	NA	NA	NA	NA	NA	NA	NA			IPSC		NERF1a,Pitx2			6 hits	AP000487.6	intronic	0	0	0	0	0	0	0	0	1	0
C1	rs17425511	11_70183737	PPFIA1(9.88e-05)	N	11_70116632	C	G	0.117	0.869	0.0415	0.000567	0.000662	NA	NA	NA	NA	NA	NA	NA	NA	NA	NA	NA	NA	NA	NA	NA	NA	NA					Pou2f2		1 hit	10 hits	AP000487.6	intronic	0	0	0	0	0	0	0	0	0	0
C1	rs11235953	11_70184937	PPFIA1(9.88e-05)	N	11_70116632	C	T	0.118	0.868	0.0413	0.000506	0.000593	NA	NA	NA	NA	NA	NA	NA	NA	NA	NA	NA	NA	NA	NA	NA	NA	NA		BRST			ATF3,Myc		1 hit	9 hits	AP000487.6	intronic	0	0	0	0	1	0	0	0	0	0
C1	rs1061328	11_70185325	PPFIA1(9.88e-05)	N	11_70116632	C	T	0.118	0.868	0.0413	0.000505	0.000592	NA	NA	NA	NA	NA	NA	NA	NA	NA	NA	NA	NA	NA	NA	NA	NA	NA			BRN		TAL1,TLX1__NFIC			6 hits	AP000487.6	synonymous	0	0	0	0	0	0	0	0	1	0
C1	rs7114200	11_70186099	PPFIA1(9.88e-05)	N	11_70116632	A	C	0.883	1.15	0.0414	0.00058	0.000677	NA	NA	NA	NA	NA	NA	NA	NA	NA	NA	NA	NA	NA	NA	NA	NA	NA					Irf,PRDM1			5 hits	AP000487.6	intronic	0	0	0	0	0	0	0	0	0	0
C1	rs3900797	11_70186614	PPFIA1(9.88e-05)	N	11_70116632	C	T	0.118	0.868	0.0413	0.000504	0.000591	NA	NA	NA	NA	NA	NA	NA	NA	NA	NA	NA	NA	NA	NA	NA	NA	NA					Fox,Foxa,Foxc1,Foxd1,Foxf2,Foxj1,Foxj2,Foxk1,Foxo,HDAC2,PPAR,RXR__LXR,RXRA,TCF4,TR4,p300			10 hits	AP000487.6	intronic	0	0	0	0	0	0	0	0	0	0
C1	rs3900798	11_70186769	PPFIA1(9.88e-05)	N	11_70116632	A	C	0.118	0.868	0.0413	0.000504	0.00059	NA	NA	NA	NA	NA	NA	NA	NA	NA	NA	NA	NA	NA	NA	NA	NA	NA					ELF1,GATA,Irf,RXRA,TEF-1,p300			7 hits	AP000487.6	intronic	0	0	0	0	0	0	0	0	0	0
C1	rs3133179	11_70187574	PPFIA1(9.88e-05)	N	11_70116632	G	T	0.882	1.15	0.0413	0.000504	0.00059	NA	NA	NA	NA	NA	NA	NA	NA	NA	NA	NA	NA	NA	NA	NA	NA	NA					Fox,Foxi1,Foxj2			7 hits	AP000487.6	intronic	0	0	0	0	0	0	0	0	0	0
C1	rs58532402	11_70189491	PPFIA1(9.88e-05)	N	11_70116632	C	T	0.118	0.868	0.0413	0.000475	0.000557	NA	NA	NA	NA	NA	NA	NA	NA	NA	NA	NA	NA	NA	NA	NA	NA	NA		HRT			Irf,Sox,TCF12,Zfp105			5 hits	AP000487.6	intronic	0	0	0	0	1	0	0	0	0	0
C1	rs55738915	11_70190019	PPFIA1(9.88e-05)	N	11_70116632	C	T	0.117	0.869	0.0414	0.000566	0.000662	NA	NA	NA	NA	NA	NA	NA	NA	NA	NA	NA	NA	NA	NA	NA	NA	NA		ESDR, KID, HRT	KID,THYM		AP-1,Foxc1,Pax-5,p300			5 hits	AP000487.6	intronic	0	0	0	0	3	0	0	0	2	0
C1	rs3781648	11_70190058	PPFIA1(9.88e-05)	N	11_70116632	C	T	0.882	1.15	0.0413	0.000471	0.000553	NA	NA	NA	NA	NA	NA	NA	NA	NA	NA	NA	NA	NA	NA	NA	NA	NA		ESDR, KID, HRT	KID		Evi-1,STAT			8 hits	AP000487.6	intronic	0	0	0	0	3	0	0	0	1	0
C1	rs3781645	11_70190374	PPFIA1(9.88e-05)	N	11_70116632	C	T	0.882	1.15	0.0413	0.000507	0.000593	NA	NA	NA	NA	NA	NA	NA	NA	NA	NA	NA	NA	NA	NA	NA	NA	NA		ESDR, KID, THYM, HRT	BLD,KID					6 hits	AP000487.6	intronic	0	0	0	0	4	0	0	0	2	0
C1	rs3781644	11_70190375	PPFIA1(9.88e-05)	N	11_70116632	A	G	0.882	1.15	0.0414	0.000476	0.000559	NA	NA	NA	NA	NA	NA	NA	NA	NA	NA	NA	NA	NA	NA	NA	NA	NA		ESDR, KID, THYM, HRT	BLD,KID					5 hits	AP000487.6	intronic	0	0	0	0	4	0	0	0	2	0
C1	rs11235963	11_70190956	PPFIA1(9.88e-05)	N	11_70116632	C	T	0.118	0.868	0.0413	0.0005	0.000586	NA	NA	NA	NA	NA	NA	NA	NA	NA	NA	NA	NA	NA	NA	NA	NA	NA		ESDR			CDP,Hoxb7			7 hits	AP000487.6	intronic	0	0	0	0	1	0	0	0	0	0
C1	rs11235967	11_70191691	PPFIA1(9.88e-05)	N	11_70116632	C	T	0.882	1.15	0.0413	0.000499	0.000585	NA	NA	NA	NA	NA	NA	NA	NA	NA	NA	NA	NA	NA	NA	NA	NA	NA		ESDR	LNG					6 hits	AP000487.6	intronic	0	0	0	0	1	0	0	0	1	0
C1	rs57871058	11_70192344	PPFIA1(9.88e-05)	N	11_70116632	C	T	0.882	1.15	0.0414	0.000473	0.000555	NA	NA	NA	NA	NA	NA	NA	NA	NA	NA	NA	NA	NA	NA	NA	NA	NA		ESDR, BRST, GI			ATF3,NF-Y			5 hits	AP000487.6	intronic	0	0	0	0	3	0	0	0	0	0
C1	rs4567496	11_70193208	PPFIA1(9.88e-05)	N	11_70116632	A	T	0.117	0.869	0.0415	0.000555	0.000649	NA	NA	NA	NA	NA	NA	NA	NA	NA	NA	NA	NA	NA	NA	NA	NA	NA			BRN,LNG		Foxq1,Hmx,Mef2			10 hits	AP000487.6	intronic	0	0	0	0	0	0	0	0	2	0
C1	rs7943976	11_70193861	PPFIA1(9.88e-05)	N	11_70116632	C	G	0.118	0.867	0.0413	0.000469	0.00055	NA	NA	NA	NA	NA	NA	NA	NA	NA	NA	NA	NA	NA	NA	NA	NA	NA					Crx,LUN-1,Pitx2			5 hits	AP000487.6	intronic	0	0	0	0	0	0	0	0	0	0
C1	rs7935969	11_70194175	PPFIA1(9.88e-05)	N	11_70116632	A	G	0.882	1.15	0.0413	0.000469	0.00055	NA	NA	NA	NA	NA	NA	NA	NA	NA	NA	NA	NA	NA	NA	NA	NA	NA					Sox		1 hit	8 hits	AP000487.6	intronic	0	0	0	0	0	0	0	0	0	0
C1	rs113472486	11_70194945	PPFIA1(9.88e-05)	N	11_70116632	C	G	0.118	0.867	0.0413	0.000468	0.00055	NA	NA	NA	NA	NA	NA	NA	NA	NA	NA	NA	NA	NA	NA	NA	NA	NA					NRSF,Pax-5,Rad21			5 hits	AP000487.6	intronic	0	0	0	0	0	0	0	0	0	0
C1	rs12099016	11_70195161	PPFIA1(9.88e-05)	N	11_70116632	C	G	0.118	0.867	0.0413	0.000468	0.00055	NA	NA	NA	NA	NA	NA	NA	NA	NA	NA	NA	NA	NA	NA	NA	NA	NA							1 hit	8 hits	AP000487.6	intronic	0	0	0	0	0	0	0	0	0	0
C1	rs66542029	11_70196302	PPFIA1(9.88e-05)	N	11_70116632	A	T	0.118	0.867	0.0413	0.000468	0.000549	NA	NA	NA	NA	NA	NA	NA	NA	NA	NA	NA	NA	NA	NA	NA	NA	NA			BLD		TBX5,p53			5 hits	AP000487.6	intronic	0	0	0	0	0	0	0	0	1	0
C1	rs72947077	11_70197431	PPFIA1(9.88e-05)	N	11_70116632	A	G	0.119	0.869	0.0415	0.000578	0.000675	NA	NA	NA	NA	NA	NA	NA	NA	NA	NA	NA	NA	NA	NA	NA	NA	NA		FAT, ADRL			BATF,Barx2,HNF4,Hoxa5,Hoxd8			5 hits	AP000487.6	intronic	0	0	0	0	2	0	0	0	0	0
C1	rs72947078	11_70197542	PPFIA1(9.88e-05)	N	11_70116632	G	T	0.117	0.869	0.0415	0.000552	0.000646	NA	NA	NA	NA	NA	NA	NA	NA	NA	NA	NA	NA	NA	NA	NA	NA	NA		FAT, ADRL						7 hits	AP000487.6	intronic	0	0	0	0	2	0	0	0	0	0
C1	rs67093918	11_70198999	PPFIA1(9.88e-05)	N	11_70116632	A	C	0.882	1.15	0.0413	0.000465	0.000546	NA	NA	NA	NA	NA	NA	NA	NA	NA	NA	NA	NA	NA	NA	NA	NA	NA		BLD, OVRY	IPSC,BLD,HRT,KID,THYM		Foxa,NF-I			5 hits	AP000487.6	intronic	0	0	0	0	2	0	1	0	5	0
C1	rs66627443	11_70199036	PPFIA1(9.88e-05)	N	11_70116632	C	G	0.118	0.867	0.0413	0.000466	0.000547	NA	NA	NA	NA	NA	NA	NA	NA	NA	NA	NA	NA	NA	NA	NA	NA	NA		BLD, OVRY	IPSC,THYM		RREB-1			6 hits	AP000487.6	intronic	0	0	0	0	2	0	1	0	2	0
C1	rs17853270	11_70200529	PPFIA1(9.88e-05)	N	11_70116632	C	T	0.118	0.869	0.0414	0.000555	0.000649	NA	NA	NA	NA	NA	NA	NA	NA	NA	NA	NA	NA	NA	NA	NA	NA	NA		BLD	BLD		Maf,Mtf1			5 hits	AP000487.6	synonymous	0	0	0	0	1	0	0	0	1	0
C1	rs7130360	11_70201172	PPFIA1(9.88e-05)	N	11_70116632	A	G	0.883	1.15	0.0415	0.000548	0.000641	NA	NA	NA	NA	NA	NA	NA	NA	NA	NA	NA	NA	NA	NA	NA	NA	NA					NRSF			6 hits	AP000487.6	intronic	0	0	0	0	0	0	0	0	0	0
C1	rs7130374	11_70201203	PPFIA1(9.88e-05)	N	11_70116632	A	G	0.883	1.15	0.0415	0.000548	0.000641	NA	NA	NA	NA	NA	NA	NA	NA	NA	NA	NA	NA	NA	NA	NA	NA	NA					NF-kappaB,PLZF			7 hits	AP000487.6	intronic	0	0	0	0	0	0	0	0	0	0
C1	rs7122057	11_70201430	PPFIA1(9.88e-05)	N	11_70116632	C	T	0.882	1.15	0.0412	0.000564	0.00066	NA	NA	NA	NA	NA	NA	NA	NA	NA	NA	NA	NA	NA	NA	NA	NA	NA					HEN1			10 hits	AP000487.6	intronic	0	0	0	0	0	0	0	0	0	0
C1	rs66989619	11_70202127	PPFIA1(9.88e-05)	N	11_70116632	C	G	0.882	1.15	0.0413	0.000462	0.000543	NA	NA	NA	NA	NA	NA	NA	NA	NA	NA	NA	NA	NA	NA	NA	NA	NA			BLD,OVRY					5 hits	AP000487.6	intronic	0	0	0	0	0	0	0	0	2	0
C1	rs9704205	11_70203743	PPFIA1(9.88e-05)	N	11_70116632	A	G	0.118	0.867	0.0414	0.000449	0.000527	NA	NA	NA	NA	NA	NA	NA	NA	NA	NA	NA	NA	NA	NA	NA	NA	NA		FAT			EBF,Pax-8,Roaz,SREBP,Zbtb3			4 hits	AP000487.6	intronic	0	0	0	0	1	0	0	0	0	0
C1	rs9705227	11_70203754	PPFIA1(9.88e-05)	N	11_70116632	A	G	0.882	1.15	0.0414	0.000449	0.000527	NA	NA	NA	NA	NA	NA	NA	NA	NA	NA	NA	NA	NA	NA	NA	NA	NA		FAT			CEBPA,CEBPB,CEBPD,Zbtb3			4 hits	AP000487.6	intronic	0	0	0	0	1	0	0	0	0	0
C1	rs56368190	11_70204328	PPFIA1(9.88e-05)	N	11_70116632	G	T	0.882	1.15	0.0413	0.000459	0.000539	NA	NA	NA	NA	NA	NA	NA	NA	NA	NA	NA	NA	NA	NA	NA	NA	NA		FAT, BLD			Dbx1,Duxl,Fox,Foxj2,Foxl1,HNF1,Hmx,Hoxb8,Mef2,NF-Y,Ncx,Nkx2,Nkx3,Pbx-1,Pbx3,Pou6f1,Sox,Zfp105			4 hits	AP000487.4	intronic	0	0	0	0	2	0	0	0	0	0
C1	rs7128969	11_70205017	PPFIA1(9.88e-05)	N	11_70116632	A	C	0.882	1.15	0.0413	0.000459	0.000539	NA	NA	NA	NA	NA	NA	NA	NA	NA	NA	NA	NA	NA	NA	NA	NA	NA		BLD, ADRL, MUS	BLD,BLD,MUS				1 hit	7 hits	AP000487.6	intronic	0	0	0	0	3	0	0	0	3	0
C1	rs2298411	11_70206046	PPFIA1(9.88e-05)	N	11_70116632	A	G	0.882	1.15	0.0413	0.000486	0.00057	NA	NA	NA	NA	NA	NA	NA	NA	NA	NA	NA	NA	NA	NA	NA	NA	NA		IPSC, MUS, OVRY	IPSC		RBP-Jkappa,SRF			10 hits	AP000487.6	intronic	0	0	0	0	3	0	1	0	1	0
C1	rs7126579	11_70207773	PPFIA1(9.88e-05)	N	11_70116632	G	T	0.118	0.869	0.0414	0.000564	0.00066	NA	NA	NA	NA	NA	NA	NA	NA	NA	NA	NA	NA	NA	NA	NA	NA	NA					LBP-1,Zbtb3			4 hits	AP000487.6	intronic	0	0	0	0	0	0	0	0	0	0
C1	rs947811	11_70209142	PPFIA1(9.88e-05)	N	11_70116632	A	T	0.117	0.866	0.0415	0.000438	0.000515	NA	NA	NA	NA	NA	NA	NA	NA	NA	NA	NA	NA	NA	NA	NA	NA	NA			BRN		AP-1,Foxp1,Pou2f2			7 hits	AP000487.6	intronic	0	0	0	0	0	0	0	0	1	0
C1	rs947812	11_70209169	PPFIA1(9.88e-05)	N	11_70116632	C	T	0.117	0.868	0.0415	0.000526	0.000616	NA	NA	NA	NA	NA	NA	NA	NA	NA	NA	NA	NA	NA	NA	NA	NA	NA			BRN		Mef2,TATA			4 hits	AP000487.6	intronic	0	0	0	0	0	0	0	0	1	0
C1	rs1938767	11_70209760	PPFIA1(9.88e-05)	N	11_70116632	C	T	0.118	0.869	0.0414	0.000563	0.000658	NA	NA	NA	NA	NA	NA	NA	NA	NA	NA	NA	NA	NA	NA	NA	NA	NA		BLD			E2A,Pitx2,ZEB1			4 hits	PPFIA1	intronic	0	0	0	0	1	0	0	0	0	0
C1	rs7950916	11_70210001	PPFIA1(9.88e-05)	N	11_70116632	C	T	0.882	1.15	0.0413	0.000455	0.000534	NA	NA	NA	NA	NA	NA	NA	NA	NA	NA	NA	NA	NA	NA	NA	NA	NA		STRM, BLD, FAT, THYM			Foxa,HMG-IY,Isl2,STAT			7 hits	PPFIA1	intronic	0	0	0	0	4	0	0	0	0	0
C1	rs55915603	11_70210067	PPFIA1(9.88e-05)	N	11_70116632	G	T	0.118	0.869	0.0414	0.000562	0.000657	NA	NA	NA	NA	NA	NA	NA	NA	NA	NA	NA	NA	NA	NA	NA	NA	NA		STRM, BLD, FAT, THYM						4 hits	PPFIA1	intronic	0	0	0	0	4	0	0	0	0	0
C1	rs7942613	11_70210675	PPFIA1(9.88e-05)	N	11_70116632	C	T	0.118	0.868	0.0413	0.000483	0.000566	NA	NA	NA	NA	NA	NA	NA	NA	NA	NA	NA	NA	NA	NA	NA	NA	NA	BLD	STRM, BLD, GI, THYM, OVRY	OVRY		Evi-1,Fox,Foxa,Foxd3,Foxi1,Foxj1,Foxj2,Foxp1,Hoxb13,Pax-4,Sox,Zfp105			7 hits	PPFIA1	intronic	1	0	0	0	5	0	1	0	1	0
C1	rs60917762	11_70211384	PPFIA1(9.88e-05)	N	11_70116632	C	T	0.118	0.867	0.0413	0.000454	0.000533	NA	NA	NA	NA	NA	NA	NA	NA	NA	NA	NA	NA	NA	NA	NA	NA	NA	BLD, THYM	ESDR, BLD, SKIN, BRN, MUS, OVRY	BLD,BLD,BLD,BLD,THYM,OVRY		BCL,CHD2,Zfx			4 hits	PPFIA1	intronic	2	0	0	0	6	0	1	0	6	0
C1	rs947781	11_70212755	PPFIA1(9.88e-05)	N	11_70116632	A	G	0.881	1.15	0.0411	0.000721	0.000838	NA	NA	NA	NA	NA	NA	NA	NA	NA	NA	NA	NA	NA	NA	NA	NA	NA	BLD	ESDR, LNG, BLD, SKIN, THYM, OVRY, VAS			GR,Irf,Rad21,SP1,TATA,YY1		2 hits	11 hits	PPFIA1	intronic	1	0	0	0	7	0	1	0	0	0
C1	rs7941965	11_70213182	PPFIA1(9.88e-05)	N	11_70116632	C	T	0.882	1.15	0.0413	0.000481	0.000565	NA	NA	NA	NA	NA	NA	NA	NA	NA	NA	NA	NA	NA	NA	NA	NA	NA	BLD	ESDR, LNG, BLD, SKIN, OVRY, THYM, VAS	ESDR,LNG,BLD,BLD,SKIN,KID,VAS,BRN		CEBPB,HNF1			10 hits	PPFIA1	intronic	1	0	0	0	7	0	1	0	8	0
C1	rs7950280	11_70213455	PPFIA1(9.88e-05)	N	11_70116632	G	T	0.118	0.867	0.0413	0.000453	0.000532	NA	NA	NA	NA	NA	NA	NA	NA	NA	NA	NA	NA	NA	NA	NA	NA	NA	BLD, PANC	ESDR, LNG, BLD, SKIN, OVRY, THYM, VAS, BRN	ESDR,BLD,VAS	CTCF	Cphx,EWSR1-FLI1,ZNF263			7 hits	PPFIA1	intronic	2	0	0	0	8	0	1	0	3	0
C1	rs7121012	11_70214421	PPFIA1(9.88e-05)	N	11_70116632	A	T	0.119	0.872	0.0411	0.00071	0.000826	NA	NA	NA	NA	NA	NA	NA	NA	NA	NA	NA	NA	NA	NA	NA	NA	NA		BLD			Cart1,Foxd1,Foxk1,Foxp1			9 hits	PPFIA1	intronic	0	0	0	0	1	0	0	0	0	0
C1	rs111747405	11_70215637	PPFIA1(9.88e-05)	N	11_70116632	D	I	0.882	1.15	0.0414	0.000417	0.000491	NA	NA	NA	NA	NA	NA	NA	NA	NA	NA	NA	NA	NA	NA	NA	NA	NA								4 hits	PPFIA1	intronic	0	0	0	0	0	0	0	0	0	0
C1	rs149480338	11_70216561	PPFIA1(9.88e-05)	N	11_70116632	C	T	0.882	1.15	0.0413	0.000491	0.000576	NA	NA	NA	NA	NA	NA	NA	NA	NA	NA	NA	NA	NA	NA	NA	NA	NA					ERalpha-a,HNF4,STAT,TLX1__NFIC			5 hits	PPFIA1	intronic	0	0	0	0	0	0	0	0	0	0
C1	rs72949076	11_70217695	PPFIA1(9.88e-05)	N	11_70116632	C	T	0.882	1.15	0.0414	0.000543	0.000635	NA	NA	NA	NA	NA	NA	NA	NA	NA	NA	NA	NA	NA	NA	NA	NA	NA		BLD, BRN, GI		NRF1,SETDB1	Foxp1,GCNF			3 hits	PPFIA1	intronic	0	0	0	0	3	0	0	0	0	0
C1	rs72949078	11_70217708	PPFIA1(9.88e-05)	N	11_70116632	C	T	0.883	1.15	0.0416	0.000542	0.000635	NA	NA	NA	NA	NA	NA	NA	NA	NA	NA	NA	NA	NA	NA	NA	NA	NA		BLD, BRN, GI		NRF1,SETDB1	Foxp1,Irf,Pax-4			4 hits	PPFIA1	intronic	0	0	0	0	3	0	0	0	0	0
C1	rs10466703	11_70218548	PPFIA1(9.88e-05)	N	11_70116632	C	T	0.118	0.868	0.0413	0.000483	0.000566	NA	NA	NA	NA	NA	NA	NA	NA	NA	NA	NA	NA	NA	NA	NA	NA	NA					GATA			9 hits	AP000487.5	intronic	0	0	0	0	0	0	0	0	0	0
C1	rs72949081	11_70219070	PPFIA1(9.88e-05)	N	11_70116632	A	G	0.117	0.869	0.0414	0.000555	0.000649	NA	NA	NA	NA	NA	NA	NA	NA	NA	NA	NA	NA	NA	NA	NA	NA	NA		IPSC			SZF1-1			3 hits	AP000487.5	intronic	0	0	0	0	1	0	0	0	0	0
C1	rs67283107	11_70221204	PPFIA1(9.88e-05)	N	11_70116632	C	T	0.118	0.867	0.0413	0.000454	0.000533	NA	NA	NA	NA	NA	NA	NA	NA	NA	NA	NA	NA	NA	NA	NA	NA	NA					ATF3,HEN1,SREBP,ZEB1			4 hits	AP000487.5	intronic	0	0	0	0	0	0	0	0	0	0
C1	rs6592552	11_70223831	PPFIA1(9.88e-05)	N	11_70116632	A	T	0.882	1.15	0.0413	0.000455	0.000534	NA	NA	NA	NA	NA	NA	NA	NA	NA	NA	NA	NA	NA	NA	NA	NA	NA		LNG, STRM					1 hit	7 hits	AP000487.5	intronic	0	0	0	0	2	0	0	0	0	0
C1	rs2277273	11_70223992	PPFIA1(9.88e-05)	N	11_70116632	C	T	0.882	1.15	0.0413	0.000454	0.000534	NA	NA	NA	NA	NA	NA	NA	NA	NA	NA	NA	NA	NA	NA	NA	NA	NA		LNG, STRM	ESDR,SKIN		Cdx2,PEBP			7 hits	AP000487.5	intronic	0	0	0	0	2	0	0	0	2	0
C1	rs6592554	11_70226040	PPFIA1(9.88e-05)	N	11_70116632	A	G	0.882	1.15	0.0413	0.000455	0.000534	NA	NA	NA	NA	NA	NA	NA	NA	NA	NA	NA	NA	NA	NA	NA	NA	NA			OVRY	PU1	Nanog,Pou1f1,Pou2f2,Pou3f2,Pou3f3,Pou5f1		1 hit	7 hits	AP000487.5	intronic	0	0	0	0	0	0	0	0	1	0
C1	rs112401763	11_70226575	PPFIA1(9.88e-05)	N	11_70116632	C	T	0.116	0.871	0.0416	0.000705	0.00082	NA	NA	NA	NA	NA	NA	NA	NA	NA	NA	NA	NA	NA	NA	NA	NA	NA					BDP1,CTCF,LUN-1,SP1			5 hits	AP000487.5	intronic	0	0	0	0	0	0	0	0	0	0
C1	rs7940090	11_70227824	PPFIA1(9.88e-05)	N	11_70116632	C	G	0.118	0.867	0.0414	0.000455	0.000534	NA	NA	NA	NA	NA	NA	NA	NA	NA	NA	NA	NA	NA	NA	NA	NA	NA		ESC, ESDR, LNG, IPSC, FAT, BRN, GI, MUS, THYM, BLD	BLD		BDP1,Nkx2,TFII-I,THAP1,Zfp691			4 hits	AP000487.5	intronic	0	0	0	0	10	0	0	0	1	0
C1	rs10635017	11_70228032	PPFIA1(9.88e-05)	N	11_70116632	D	I	0.118	0.867	0.0414	0.000454	0.000533	NA	NA	NA	NA	NA	NA	NA	NA	NA	NA	NA	NA	NA	NA	NA	NA	NA			IPSC,LNG	EGR1	Egr-1,Irf,SP1,Sp4				AP000487.5	intronic	0	0	0	0	0	0	0	0	2	0
C1	rs57810426	11_70230030	PPFIA1(9.88e-05)	N	11_70116632	A	G	0.882	1.15	0.0414	0.000462	0.000543	NA	NA	NA	NA	NA	NA	NA	NA	NA	NA	NA	NA	NA	NA	NA	NA	NA		ESDR, LNG, SKIN, BRN, GI, MUS	BLD,SKIN,SKIN		CACD			4 hits	AP000487.5	3'-UTR	0	0	0	0	6	0	0	0	3	0
C1	rs67822447	11_70230972	PPFIA1(9.88e-05)	N	11_70116632	G	T	0.118	0.867	0.0414	0.000464	0.000544	NA	NA	NA	NA	NA	NA	NA	NA	NA	NA	NA	NA	NA	NA	NA	NA	NA		ESDR, LNG, IPSC, ESC, BLD, SKIN, BRN, GI, MUS, SPLN	ESDR,MUS		ERalpha-a,HNF4,PLAG1,RXRA,Rad21,Roaz,SZF1-1,UF1H3BETA			4 hits	AP000487.5		0	0	0	0	10	0	0	0	2	0
C1	rs7940429	11_70231759	PPFIA1(9.88e-05)	N	11_70116632	A	G	0.118	0.868	0.0414	0.000486	0.00057	NA	NA	NA	NA	NA	NA	NA	NA	NA	NA	NA	NA	NA	NA	NA	NA	NA					ERalpha-a,GR,STAT,TLX1__NFIC			3 hits	AP000487.5		0	0	0	0	0	0	0	0	0	0
C1	rs112482393	11_70232131	PPFIA1(9.88e-05)	N	11_70116632	D	I	0.882	1.15	0.0414	0.000484	0.000568	NA	NA	NA	NA	NA	NA	NA	NA	NA	NA	NA	NA	NA	NA	NA	NA	NA					Dobox4,Mef2				AP000487.5		0	0	0	0	0	0	0	0	0	0
C1	rs60008859	11_70232857	PPFIA1(9.88e-05)	N	11_70116632	A	G	0.882	1.15	0.0414	0.00049	0.000575	NA	NA	NA	NA	NA	NA	NA	NA	NA	NA	NA	NA	NA	NA	NA	NA	NA								5 hits	AP000487.5		0	0	0	0	0	0	0	0	0	0
C1	rs111554784	11_70233179	PPFIA1(9.88e-05)	N	11_70116632	D	I	0.882	1.15	0.0414	0.000492	0.000577	NA	NA	NA	NA	NA	NA	NA	NA	NA	NA	NA	NA	NA	NA	NA	NA	NA			SKIN		Foxp3			4 hits	AP000487.5		0	0	0	0	0	0	0	0	1	0
E1	rs1344550	12_110203175	MGC14436(3.99e-06)	Y	12_110203175	C	G	0.897	0.8	0.0468	3.02e-06	3.99e-06	NA	NA	NA	NA	NA	NA	NA	NA	NA	NA	NA	NA	NA	NA	NA	NA	-1.63762		ESDR, ESC, SKIN, SPLN			NRSF,Tgif1,Zbtb3				FAM222A	intronic	0	0	0	0	4	0	0	0	0	0
E3	rs9788287	12_123155263	HCAR2(9.15e-05)	Y	12_123155263	A	G	0.827	0.869	0.0351	7.48e-05	9.15e-05	NA	NA	NA	NA	NA	NA	NA	NA	NA	NA	NA	NA	NA	NA	NA	NA	NA		SKIN	LNG		Zbtb3				HCAR1		0	0	0	0	1	0	0	0	1	0
E3	rs113313790	12_61403645	FAM19A2(5.77e-05)	N	12_61442467	A	G	0.0289	1.32	0.0697	0.000135	0.000163	NA	NA	NA	NA	NA	NA	NA	NA	NA	NA	NA	NA	NA	NA	NA	NA	NA					Mef2,SIX5				646kb 3' of SNORA19		0	0	0	0	0	0	0	0	0	0
E3	rs12578993	12_61409845	FAM19A2(5.77e-05)	N	12_61442467	A	G	0.971	0.757	0.0695	0.00011	0.000133	NA	NA	NA	NA	NA	NA	NA	NA	NA	NA	NA	NA	NA	NA	NA	NA	NA			GI		GATA,Hoxa5,Nkx6-2,Pou1f1,Pou2f2,TAL1				652kb 3' of SNORA19		0	0	0	0	0	0	0	0	1	0
E3	rs34703201	12_61428363	FAM19A2(5.77e-05)	N	12_61442467	C	T	0.971	0.755	0.0692	8.27e-05	0.000101	NA	NA	NA	NA	NA	NA	NA	NA	NA	NA	NA	NA	NA	NA	NA	NA	NA					AP-4,CTCFL,CTCF,Lmo2-complex,TCF12				671kb 3' of SNORA19		0	0	0	0	0	0	0	0	0	0
E3	rs73370919	12_61439964	FAM19A2(5.77e-05)	N	12_61442467	C	T	0.971	0.753	0.0685	6.49e-05	7.98e-05	NA	NA	NA	NA	NA	NA	NA	NA	NA	NA	NA	NA	NA	NA	NA	NA	NA		GI							662kb 3' of FAM19A2		0	0	0	0	1	0	0	0	0	0
E3	rs73370933	12_61442467	FAM19A2(5.77e-05)	Y	12_61442467	C	T	0.0302	1.33	0.0678	4.66e-05	5.77e-05	NA	NA	NA	NA	NA	-1.81137	NA	NA	NA	NA	NA	NA	NA	NA	1.76637	NA	NA					GR,Nanog,Sox				660kb 3' of FAM19A2		0	0	0	0	0	0	0	0	0	0
E4	rs11114872	12_81867436	PPFIA2(7.86e-05)	N	12_81879183	C	G	0.922	0.835	0.0446	7.44e-05	9.11e-05	NA	NA	NA	NA	NA	NA	NA	NA	NA	NA	NA	NA	NA	NA	NA	NA	NA					SP1,STAT				PPFIA2	intronic	0	0	0	0	0	0	0	0	0	0
E4	rs11114876	12_81869549	PPFIA2(7.86e-05)	N	12_81879183	C	T	0.922	0.835	0.0446	7.47e-05	9.15e-05	NA	NA	NA	NA	NA	NA	NA	NA	NA	NA	NA	NA	NA	NA	NA	NA	NA	LNG		ESC		E2F				PPFIA2	intronic	1	0	0	0	0	0	0	0	1	0
E4	rs72514119	12_81871069	PPFIA2(7.86e-05)	N	12_81879183	D	I	0.922	0.835	0.0445	7.16e-05	8.77e-05	NA	NA	NA	NA	NA	NA	NA	NA	NA	NA	NA	NA	NA	NA	NA	NA	NA			LNG		DMRT2,Dbx1,Pax-4,TATA,p300				PPFIA2	intronic	0	0	0	0	0	0	0	0	1	0
E4	rs117071545	12_81875224	PPFIA2(7.86e-05)	N	12_81879183	A	G	0.0775	1.2	0.0445	6.77e-05	8.31e-05	NA	NA	NA	NA	NA	NA	NA	NA	NA	NA	NA	NA	NA	NA	NA	NA	NA					Evi-1,Foxa,Foxj1,Foxo,Foxp1,Foxq1,GR,Sox,Zfp105				PPFIA2	intronic	0	0	0	0	0	0	0	0	0	0
E4	rs138791153	12_81876657	PPFIA2(7.86e-05)	N	12_81879183	D	I	0.9	0.857	0.0423	0.000319	0.000378	NA	NA	NA	NA	NA	NA	NA	NA	NA	NA	NA	NA	NA	NA	NA	NA	NA									PPFIA2	intronic	0	0	0	0	0	0	0	0	0	0
E4	rs11114881	12_81877770	PPFIA2(7.86e-05)	N	12_81879183	A	G	0.922	0.834	0.0445	6.43e-05	7.91e-05	NA	NA	NA	NA	NA	NA	NA	NA	NA	NA	NA	NA	NA	NA	NA	NA	NA					AP-2				PPFIA2	intronic	0	0	0	0	0	0	0	0	0	0
E4	rs10862315	12_81878400	PPFIA2(7.86e-05)	N	12_81879183	C	T	0.922	0.834	0.0445	6.6e-05	8.1e-05	NA	NA	NA	NA	NA	NA	NA	NA	NA	NA	NA	NA	NA	NA	NA	NA	NA					AP-1,BAF155,BCL,HNF1,PRDM1,Pou2f2,STAT,Sox				PPFIA2	intronic	0	0	0	0	0	0	0	0	0	0
E4	rs10862316	12_81878505	PPFIA2(7.86e-05)	N	12_81879183	C	T	0.922	0.834	0.0445	6.57e-05	8.06e-05	NA	NA	NA	NA	NA	NA	NA	NA	NA	NA	NA	NA	NA	NA	NA	NA	NA					Pou2f2,TATA				PPFIA2	intronic	0	0	0	0	0	0	0	0	0	0
E4	rs10862317	12_81879183	PPFIA2(7.86e-05)	Y	12_81879183	A	C	0.923	0.834	0.0445	6.4e-05	7.86e-05	NA	NA	NA	NA	NA	NA	NA	NA	NA	NA	NA	NA	NA	NA	1.79816	NA	NA					Mef2,Nkx2,Nkx3,Pou2f2,TATA				PPFIA2	intronic	0	0	0	0	0	0	0	0	0	0
E4	rs17008607	12_81883260	PPFIA2(7.86e-05)	N	12_81879183	A	C	0.0775	1.2	0.0445	6.55e-05	8.05e-05	NA	NA	NA	NA	NA	NA	NA	NA	NA	NA	NA	NA	NA	NA	NA	NA	NA									PPFIA2	intronic	0	0	0	0	0	0	0	0	0	0
E4	rs61934749	12_81887006	PPFIA2(7.86e-05)	N	12_81879183	A	T	0.0774	1.2	0.0446	7.43e-05	9.1e-05	NA	NA	NA	NA	NA	NA	NA	NA	NA	NA	NA	NA	NA	NA	NA	NA	NA		HRT			RXRA				PPFIA2	intronic	0	0	0	0	1	0	0	0	0	0
E4	rs11114885	12_81887990	PPFIA2(7.86e-05)	N	12_81879183	A	G	0.0774	1.2	0.0446	8.29e-05	0.000101	NA	NA	NA	NA	NA	NA	NA	NA	NA	NA	NA	NA	NA	NA	NA	NA	NA					HDAC2				PPFIA2	intronic	0	0	0	0	0	0	0	0	0	0
E4	rs11114886	12_81889999	PPFIA2(7.86e-05)	N	12_81879183	A	G	0.923	0.837	0.0446	9.18e-05	0.000112	NA	NA	NA	NA	NA	NA	NA	NA	NA	NA	NA	NA	NA	NA	NA	NA	NA					Evi-1,SIX5				PPFIA2	intronic	0	0	0	0	0	0	0	0	0	0
E4	rs11114887	12_81890156	PPFIA2(7.86e-05)	N	12_81879183	A	G	0.0774	1.19	0.0446	9.56e-05	0.000116	NA	NA	NA	NA	NA	NA	NA	NA	NA	NA	NA	NA	NA	NA	NA	NA	NA					CEBPB				PPFIA2	intronic	0	0	0	0	0	0	0	0	0	0
E4	rs11616017	12_81892426	PPFIA2(7.86e-05)	N	12_81879183	C	T	0.0773	1.19	0.0446	0.000109	0.000133	NA	NA	NA	NA	NA	NA	NA	NA	NA	NA	NA	NA	NA	NA	NA	NA	NA					Foxj2,Foxm1,Mef2,Ncx,SIX5,Smad,Znf143				PPFIA2	intronic	0	0	0	0	0	0	0	0	0	0
E4	rs11114892	12_81903484	PPFIA2(7.86e-05)	N	12_81879183	C	T	0.077	1.19	0.0448	0.000137	0.000165	NA	NA	NA	NA	NA	NA	NA	NA	NA	NA	NA	NA	NA	NA	NA	NA	NA		HRT			PPAR,SRF,YY1				PPFIA2	intronic	0	0	0	0	1	0	0	0	0	0
E4	rs11114895	12_81905505	PPFIA2(7.86e-05)	N	12_81879183	A	G	0.077	1.19	0.0448	0.000133	0.000161	NA	NA	NA	NA	NA	NA	NA	NA	NA	NA	NA	NA	NA	NA	NA	NA	NA		ESC, BRN, HRT			Hbp1,Irx,Pax-6,Pou2f2,Pou3f2				PPFIA2	intronic	0	0	0	0	3	0	0	0	0	0
E4	rs11114900	12_81910277	PPFIA2(7.86e-05)	N	12_81879183	C	T	0.0772	1.2	0.0448	9.35e-05	0.000114	NA	NA	NA	NA	NA	NA	NA	NA	NA	NA	NA	NA	NA	NA	NA	NA	NA					Foxp3,Mef2,RP58				PPFIA2	intronic	0	0	0	0	0	0	0	0	0	0
E4	rs35014282	12_81915600	PPFIA2(7.86e-05)	N	12_81879183	A	C	0.0659	1.22	0.0505	0.000111	0.000135	NA	NA	NA	NA	NA	NA	NA	NA	NA	NA	NA	NA	NA	NA	NA	NA	NA					FAC1,Foxp1,HDAC2,RREB-1,p300				PPFIA2	intronic	0	0	0	0	0	0	0	0	0	0
E4	rs34920265	12_81915602	PPFIA2(7.86e-05)	N	12_81879183	A	C	0.0659	1.22	0.0505	0.000111	0.000135	NA	NA	NA	NA	NA	NA	NA	NA	NA	NA	NA	NA	NA	NA	NA	NA	NA					FAC1,Foxp1,HDAC2,Sox,Zfp105,p300				PPFIA2	intronic	0	0	0	0	0	0	0	0	0	0
E4	rs35934474	12_81915604	PPFIA2(7.86e-05)	N	12_81879183	A	C	0.0659	1.22	0.0505	0.00011	0.000133	NA	NA	NA	NA	NA	NA	NA	NA	NA	NA	NA	NA	NA	NA	NA	NA	NA					FAC1,Foxa,Foxo,Foxp1,HDAC2,RREB-1,Sox,Zfp105,p300				PPFIA2	intronic	0	0	0	0	0	0	0	0	0	0
E4	rs11114907	12_81917493	PPFIA2(7.86e-05)	N	12_81879183	C	T	0.0773	1.19	0.0448	0.000101	0.000123	NA	NA	NA	NA	NA	NA	NA	NA	NA	NA	NA	NA	NA	NA	NA	NA	NA					TEF-1				PPFIA2	intronic	0	0	0	0	0	0	0	0	0	0
E4	rs61937271	12_81939484	PPFIA2(7.86e-05)	N	12_81879183	C	T	0.0771	1.2	0.045	7.72e-05	9.44e-05	NA	NA	NA	NA	NA	NA	NA	NA	NA	NA	NA	NA	NA	NA	NA	NA	NA					Arid5b,Pou2f2,YY1				PPFIA2	intronic	0	0	0	0	0	0	0	0	0	0
A3	rs73220352	12_96062399	NTN4(6.00e-05)	Y	12_96062399	A	G	0.979	0.668	0.0951	4.85e-05	6e-05	NA	NA	NA	NA	NA	NA	NA	NA	NA	NA	NA	4.53212	NA	NA	1.53794	NA	NA		GI, LNG	GI		Hdx,Nkx2,Pou1f1,Pou4f3,TEF				NTN4	intronic	0	0	0	0	2	0	0	0	1	0
E1	rs57963876	13_106318819	DAOA-AS1(6.03e-05)	Y	13_106318819	A	G	0.19	1.14	0.0317	4.88e-05	6.03e-05	NA	NA	NA	NA	NA	-2.2471	2.28502	NA	NA	NA	NA	NA	NA	NA	-1.56408	-1.56266	NA					Foxa,Foxo,Foxp1,NF-AT1,TR4				40kb 5' of LINC00343		0	0	0	0	0	0	0	0	0	0
E2	rs2209373	13_34951107	RFC3(8.95e-05)	Y	13_34951107	C	T	0.634	1.11	0.0272	7.31e-05	8.95e-05	NA	NA	2.98598	NA	1.59182	NA	NA	NA	-2.28406	NA	NA	NA	NA	NA	-2.61603	NA	2.64553		ESC, ESDR, IPSC, BRN, ADRL	ADRL		ELF1,STAT		2 hits		58kb 3' of LINC00457		0	0	0	0	5	0	0	0	1	0
A3	rs11147999	13_46819792	LCP1(6.41e-05)	Y	13_46819792	A	G	0.93	0.824	0.0469	5.19e-05	6.41e-05	NA	NA	NA	NA	NA	NA	NA	NA	NA	NA	NA	4.18	NA	NA	NA	NA	-1.54561					AP-1,Foxp1				LRRC63	intronic	0	0	0	0	0	0	0	0	0	0
E4	rs113825453	13_96032920	CLDN10(7.56e-05)	N	13_96036967	C	T	0.0198	0.64	0.121	7.87e-05	9.63e-05	NA	NA	NA	NA	NA	NA	NA	NA	NA	NA	NA	NA	NA	NA	NA	NA	NA	ESC, FAT, STRM, MUS, SKIN, BRN, GI, LNG, CRVX, BONE	ESC, ESDR, LNG, IPSC, FAT, BLD, BRN, SKIN, LIV, GI, ADRL, KID, MUS, PLCNT, THYM, OVRY, HRT, BRST, VAS	ESC,ESDR,ESDR,ESDR,ESDR,ESC,BLD,BLD,BLD,SKIN,SKIN,SKIN,SKIN,HRT,GI,GI,LNG,PLCNT,GI,THYM,PANC,MUS,GI,BLD,CRVX,MUS,MUS,VAS,BLD	OCT2,POU2F2,STAT1,CTCF					44kb 5' of RNY4P27		10	0	0	1	19	1	1	0	29	1
E4	rs111525840	13_96033051	CLDN10(7.56e-05)	N	13_96036967	A	G	0.98	1.56	0.121	7.76e-05	9.49e-05	NA	NA	NA	NA	NA	NA	NA	NA	NA	NA	NA	NA	NA	NA	NA	NA	NA	ESC, FAT, STRM, MUS, SKIN, BRN, GI, CRVX, BONE	ESC, ESDR, LNG, FAT, BLD, BRN, SKIN, LIV, GI, ADRL, MUS, PLCNT, THYM, OVRY, VAS	ESC,ESDR,ESDR,ESDR,ESDR,ESC,LNG,IPSC,IPSC,BRST,BLD,BLD,BLD,BLD,BLD,BLD,BLD,SKIN,SKIN,SKIN,SKIN,ADRL,BRN,BRN,HRT,GI,GI,KID,LNG,MUS,MUS,PLCNT,GI,THYM,GI,OVRY,PANC,MUS,GI,LNG,BLD,CRVX,BRST,MUS,MUS,VAS,BLD,BLD,BRN,SKIN,SKIN,LNG	CTCF,OCT2,PBX3,POU2F2,RAD21,RXRA,SMC3,YY1,ZNF143,JUND,STAT1	TCF12				45kb 5' of RNY4P27		9	0	0	1	15	1	1	0	52	1
E4	rs112434749	13_96033175	CLDN10(7.56e-05)	N	13_96036967	C	G	0.98	1.56	0.121	7.72e-05	9.44e-05	NA	NA	NA	NA	NA	NA	NA	NA	NA	NA	NA	NA	NA	NA	NA	NA	NA	ESC, FAT, STRM, MUS, SKIN, BRN, GI, CRVX, BONE	ESC, ESDR, LNG, FAT, BLD, BRN, SKIN, LIV, GI, ADRL, MUS, PLCNT, THYM, OVRY, VAS	ESC,ESDR,ESDR,ESDR,ESDR,ESC,LNG,IPSC,IPSC,BRST,BLD,BLD,BLD,BLD,BLD,BLD,BLD,SKIN,SKIN,SKIN,SKIN,ADRL,BRN,BRN,HRT,GI,GI,KID,LNG,MUS,MUS,PLCNT,GI,THYM,GI,OVRY,PANC,MUS,GI,LNG,BLD,CRVX,LIV,BRST,MUS,MUS,VAS,BLD,BLD,BRN,SKIN,SKIN,LNG	CTCF,PBX3,RAD21,SMC3,YY1,ZNF143,JUND,STAT1,CTCFL					45kb 5' of RNY4P27		9	0	0	1	15	1	1	0	53	1
E4	rs188380593	13_96034516	CLDN10(7.56e-05)	N	13_96036967	G	T	0.0197	0.638	0.121	7.44e-05	9.11e-05	NA	NA	NA	NA	NA	NA	NA	NA	NA	NA	NA	NA	NA	NA	NA	NA	NA					Foxa,Foxd3,HDAC2,Pou3f2,VDR,Zfp105				46kb 5' of RNY4P27		0	0	0	0	0	0	0	0	0	0
E4	rs111561279	13_96034974	CLDN10(7.56e-05)	N	13_96036967	G	T	0.98	1.57	0.121	7.15e-05	8.76e-05	NA	NA	NA	NA	NA	NA	NA	NA	NA	NA	NA	NA	NA	NA	NA	NA	NA					Evi-1,Hoxa4				47kb 5' of RNY4P27		0	0	0	0	0	0	0	0	0	0
E4	rs112361977	13_96035156	CLDN10(7.56e-05)	N	13_96036967	A	G	0.98	1.57	0.121	7.14e-05	8.75e-05	NA	NA	NA	NA	NA	NA	NA	NA	NA	NA	NA	NA	NA	NA	NA	NA	NA					Ets,Myb,RORalpha1,Znf143				47kb 5' of RNY4P27		0	0	0	0	0	0	0	0	0	0
E4	rs113157058	13_96035230	CLDN10(7.56e-05)	N	13_96036967	A	G	0.0197	0.637	0.121	7.13e-05	8.74e-05	NA	NA	NA	NA	NA	NA	NA	NA	NA	NA	NA	NA	NA	NA	NA	NA	NA		ESDR, BLD	LNG,BLD						47kb 5' of RNY4P27		0	0	0	0	2	0	0	0	2	0
E4	rs11616935	13_96035290	CLDN10(7.56e-05)	N	13_96036967	C	T	0.0197	0.638	0.121	7.18e-05	8.8e-05	NA	NA	NA	NA	NA	NA	NA	NA	NA	NA	NA	NA	NA	NA	NA	NA	NA		ESDR, BLD	BLD		GATA,SIX5,TBX5,ZEB1				47kb 5' of RNY4P27		0	0	0	0	2	0	0	0	1	0
E4	rs111612772	13_96035733	CLDN10(7.56e-05)	N	13_96036967	A	G	0.98	1.57	0.121	7.11e-05	8.72e-05	NA	NA	NA	NA	NA	NA	NA	NA	NA	NA	NA	NA	NA	NA	NA	NA	NA		ESDR, LNG, BLD, MUS			LBP-9,RFX5				47kb 5' of RNY4P27		0	0	0	0	4	0	0	0	0	0
E4	rs111841993	13_96036136	CLDN10(7.56e-05)	N	13_96036967	A	T	0.0197	0.636	0.121	6.89e-05	8.46e-05	NA	NA	NA	NA	NA	NA	NA	NA	NA	NA	NA	NA	NA	NA	NA	NA	NA		ESDR, MUS			GATA,TAL1				48kb 5' of RNY4P27		0	0	0	0	2	0	0	0	0	0
E4	rs142324885	13_96036631	CLDN10(7.56e-05)	N	13_96036967	A	G	0.98	1.57	0.121	7e-05	8.58e-05	NA	NA	NA	NA	NA	NA	NA	NA	NA	NA	NA	NA	NA	NA	NA	NA	NA					NRSF,SETDB1				48kb 5' of RNY4P27		0	0	0	0	0	0	0	0	0	0
E4	rs142469126	13_96036634	CLDN10(7.56e-05)	N	13_96036967	C	T	0.0197	0.637	0.121	6.98e-05	8.56e-05	NA	NA	NA	NA	NA	NA	NA	NA	NA	NA	NA	NA	NA	NA	NA	NA	NA					Ik-1,Ik-2,NRSF,STAT				48kb 5' of RNY4P27		0	0	0	0	0	0	0	0	0	0
E4	rs138413498	13_96036943	CLDN10(7.56e-05)	N	13_96036967	C	T	0.0196	0.637	0.121	7.17e-05	8.79e-05	NA	NA	NA	NA	NA	NA	NA	NA	NA	NA	NA	NA	NA	NA	NA	NA	NA					AhR,CHOP__CEBPalpha				48kb 5' of RNY4P27		0	0	0	0	0	0	0	0	0	0
E4	rs140291854	13_96036952	CLDN10(7.56e-05)	N	13_96036967	A	G	0.98	1.57	0.121	7.22e-05	8.84e-05	NA	NA	NA	NA	NA	NA	NA	NA	NA	NA	NA	NA	NA	NA	NA	NA	NA					CEBPA,CEBPB,CEBPD,YY1				48kb 5' of RNY4P27		0	0	0	0	0	0	0	0	0	0
E4	rs137890324	13_96036967	CLDN10(7.56e-05)	Y	13_96036967	C	T	0.0196	0.634	0.121	6.14e-05	7.56e-05	NA	NA	NA	NA	NA	NA	NA	NA	NA	NA	NA	NA	NA	NA	NA	NA	NA					CHOP__CEBPalpha,RREB-1,Zfp281,Zfp740,Znf143				49kb 5' of RNY4P27		0	0	0	0	0	0	0	0	0	0
E4	rs142321106	13_96037026	CLDN10(7.56e-05)	N	13_96036967	A	G	0.98	1.57	0.121	7.28e-05	8.92e-05	NA	NA	NA	NA	NA	NA	NA	NA	NA	NA	NA	NA	NA	NA	NA	NA	NA					Crx,LUN-1,Pitx2,STAT				49kb 5' of RNY4P27		0	0	0	0	0	0	0	0	0	0
E4	rs112771722	13_96037257	CLDN10(7.56e-05)	N	13_96036967	C	T	0.98	1.57	0.121	7.19e-05	8.81e-05	NA	NA	NA	NA	NA	NA	NA	NA	NA	NA	NA	NA	NA	NA	NA	NA	NA		BLD			Klf4,Mxi1,Pax-4,RFX5,SP1,SREBP,STAT,TCF12,Zic				49kb 5' of CLDN10		0	0	0	0	1	0	0	0	0	0
E4	rs146680943	13_96037553	CLDN10(7.56e-05)	N	13_96036967	D	I	0.0196	0.637	0.121	7.16e-05	8.78e-05	NA	NA	NA	NA	NA	NA	NA	NA	NA	NA	NA	NA	NA	NA	NA	NA	NA		GI, BLD	BLD		BCL,NF-kappaB,PU.1,SP1,STAT				48kb 5' of CLDN10		0	0	0	0	2	0	0	0	1	0
E4	rs11619957	13_96037791	CLDN10(7.56e-05)	N	13_96036967	A	G	0.98	1.57	0.121	7.11e-05	8.72e-05	NA	NA	NA	NA	NA	NA	NA	NA	NA	NA	NA	NA	NA	NA	NA	NA	NA		LNG, FAT, GI, MUS, CRVX, LIV, BLD	BLD	JUND	HMG-IY,Nr2f2,Pax-4				48kb 5' of CLDN10		0	0	0	0	7	0	0	1	1	0
E4	rs17268380	13_96038090	CLDN10(7.56e-05)	N	13_96036967	A	G	0.0196	0.637	0.121	7.09e-05	8.7e-05	NA	NA	NA	NA	NA	NA	NA	NA	NA	NA	NA	NA	NA	NA	NA	NA	NA		FAT, BLD, GI, MUS, LIV	CRVX,MUS,BLD,BLD,SKIN	CEBPB	BDP1,RXRA				48kb 5' of CLDN10		0	0	0	0	5	0	0	0	5	0
E4	rs57514230	13_96038139	CLDN10(7.56e-05)	N	13_96036967	D	I	0.98	1.57	0.121	7.09e-05	8.69e-05	NA	NA	NA	NA	NA	NA	NA	NA	NA	NA	NA	NA	NA	NA	NA	NA	NA		FAT, BLD, GI, MUS, LIV	SKIN,SKIN,BLD,CRVX,MUS,BLD,BLD,SKIN	CEBPB,JUND	ERalpha-a,HNF4,Hoxa7,NR4A,RAR,RXR__LXR,RXRA,TR4				48kb 5' of CLDN10		0	0	0	0	5	0	0	0	8	0
E4	rs112152671	13_96038541	CLDN10(7.56e-05)	N	13_96036967	C	T	0.0196	0.636	0.121	6.91e-05	8.47e-05	NA	NA	NA	NA	NA	NA	NA	NA	NA	NA	NA	NA	NA	NA	NA	NA	NA		FAT, BLD, GI							47kb 5' of CLDN10		0	0	0	0	3	0	0	0	0	0
E4	rs200053593	13_96038605	CLDN10(7.56e-05)	N	13_96036967	D	I	0.98	1.57	0.121	6.88e-05	8.44e-05	NA	NA	NA	NA	NA	NA	NA	NA	NA	NA	NA	NA	NA	NA	NA	NA	NA		FAT, BLD, GI			AP-1,BDP1,Nkx2				47kb 5' of CLDN10		0	0	0	0	3	0	0	0	0	0
E4	rs11620314	13_96039177	CLDN10(7.56e-05)	N	13_96036967	A	G	0.984	1.61	0.136	0.000174	0.000209	NA	NA	NA	NA	NA	NA	NA	NA	NA	NA	NA	NA	NA	NA	NA	NA	NA		FAT, BLD, GI, MUS			AP-1,Cphx				47kb 5' of CLDN10		0	0	0	0	4	0	0	0	0	0
D1	rs1769621	14_34423678	EGLN3(2.39e-05)	Y	14_34423678	C	T	0.224	1.14	0.0298	1.89e-05	2.39e-05	NA	2.60324	NA	NA	NA	NA	NA	NA	NA	NA	NA	NA	NA	NA	NA	-1.55833	NA		BLD, BRN, MUS, GI, CRVX			Sox		1 hit		EGLN3		0	0	0	0	5	0	0	1	0	0
D1	rs1680686	14_34423927	EGLN3(2.39e-05)	N	14_34423678	G	T	0.776	0.881	0.0298	2.66e-05	3.34e-05	NA	NA	NA	NA	NA	NA	NA	NA	NA	NA	NA	NA	NA	NA	NA	NA	NA		BLD, BRN, MUS, GI	BLD		Foxp1,Hoxa13,Maf,Pou2f2,Pou3f3		1 hit		EGLN3		0	0	0	0	4	0	0	0	1	0
D1	rs1680685	14_34423953	EGLN3(2.39e-05)	N	14_34423678	A	G	0.776	0.881	0.0298	2.43e-05	3.05e-05	NA	NA	NA	NA	NA	NA	NA	NA	NA	NA	NA	NA	NA	NA	NA	NA	NA		BLD, BRN, MUS, GI	BLD		FAC1,Foxp1				EGLN3		0	0	0	0	4	0	0	0	1	0
A2	rs148945239	14_46339929	MIS18BP1(9.66e-05)	Y	14_46339929	C	T	0.0222	1.42	0.0848	7.9e-05	9.66e-05	3.6765	-2.28828	NA	NA	NA	NA	NA	NA	NA	NA	NA	NA	NA	NA	NA	NA	NA									54kb 5' of AL158111.1		0	0	0	0	0	0	0	0	0	0
A2	rs1118191	14_46341567	MIS18BP1(9.66e-05)	N	14_46339929	A	G	0.0185	1.42	0.0903	0.0002	0.00024	NA	NA	NA	NA	NA	NA	NA	NA	NA	NA	NA	NA	NA	NA	NA	NA	NA									56kb 5' of AL158111.1		0	0	0	0	0	0	0	0	0	0
E3	rs148782293	14_58111640	SLC35F4(2.15e-05)	Y	14_58111640	C	G	0.981	0.684	0.0843	1.69e-05	2.15e-05	NA	NA	NA	NA	1.58533	NA	NA	NA	NA	NA	NA	NA	NA	NA	NA	NA	NA					Evi-1,GATA,NR4A,Pax-4				SLC35F4	intronic	0	0	0	0	0	0	0	0	0	0
E3	rs10142406	14_58114717	SLC35F4(2.15e-05)	N	14_58111640	G	T	0.974	0.743	0.0801	0.000346	0.000409	NA	NA	NA	NA	NA	NA	NA	NA	NA	NA	NA	NA	NA	NA	NA	NA	NA					Egr-1,ZEB1				SLC35F4	intronic	0	0	0	0	0	0	0	0	0	0
E1	rs1756649	14_87635715	LOC283585(1.98e-05)	Y	14_87635715	A	G	0.275	1.15	0.0319	1.56e-05	1.98e-05	NA	NA	NA	NA	NA	NA	1.79039	1.57367	NA	2.15385	NA	NA	NA	NA	NA	-1.55902	-1.93304	ESDR	ESC, IPSC, SPLN			E2A,Ets,Gm397,ZEB1				82kb 5' of RP11-1141N12.1		1	0	0	0	3	0	0	0	0	0
E3	rs1750692	14_87731055	LOC283585(5.18e-05)	N	14_87733502	A	G	0.725	0.895	0.028	8.08e-05	9.87e-05	NA	NA	NA	NA	NA	NA	NA	NA	NA	NA	NA	NA	NA	NA	NA	NA	NA		ESDR, BRST, SKIN	ESDR,BRST,SKIN,PLCNT,BRST,SKIN		Ik-3				13kb 3' of RP11-1141N12.1		0	0	0	0	3	0	0	0	6	1
E3	rs749857	14_87733502	LOC283585(5.18e-05)	Y	14_87733502	G	T	0.283	1.12	0.0277	4.17e-05	5.18e-05	NA	NA	NA	1.62049	NA	NA	NA	NA	NA	NA	NA	NA	NA	NA	NA	NA	NA		ESDR			GATA,MAZ,SRF				15kb 3' of RP11-1141N12.1		0	0	0	0	1	0	0	0	0	0
E3	rs148543868	15_100601198	ADAMTS17(1.02e-05)	Y	15_100601198	C	G	0.979	0.686	0.0807	7.93e-06	1.02e-05	NA	NA	NA	NA	NA	-1.50017	NA	NA	NA	NA	NA	NA	NA	NA	NA	NA	NA	BRST, BRN	ESDR, LNG, STRM, BRST, MUS, SKIN, VAS, BRN, GI, HRT, OVRY, PANC, CRVX	BRN		Nr2f2,Pax-6,TCF12				ADAMTS17	intronic	2	0	0	0	13	0	1	1	1	0
E1	rs7163604	15_91274512	BLM(2.02e-05)	N	15_91281211	A	G	0.248	1.13	0.0295	3.2e-05	4e-05	NA	NA	NA	NA	NA	NA	NA	NA	NA	NA	NA	NA	NA	NA	NA	NA	NA			BLD		Sox				BLM	intronic	0	0	0	0	0	0	0	0	1	0
E1	rs7184015	15_91274575	BLM(2.02e-05)	N	15_91281211	G	T	0.254	1.13	0.029	3.87e-05	4.81e-05	NA	NA	NA	NA	NA	NA	NA	NA	NA	NA	NA	NA	NA	NA	NA	NA	NA			BLD		Pax-6				BLM	intronic	0	0	0	0	0	0	0	0	1	0
E1	rs7164628	15_91275068	BLM(2.02e-05)	N	15_91281211	A	G	0.243	1.13	0.03	2.86e-05	3.58e-05	NA	NA	NA	NA	NA	NA	NA	NA	NA	NA	NA	NA	NA	NA	NA	NA	NA					Cdx,Dbx1,Foxa,Foxc1,Foxd3,Foxf1,Foxf2,Foxi1,Foxj1,Foxj2,Foxk1,Foxl1,Foxo,Foxp1,HDAC2,Mef2,Ncx,Pou3f2,Pou3f4,Sox,TATA,p300				BLM	intronic	0	0	0	0	0	0	0	0	0	0
E1	rs8030253	15_91275654	BLM(2.02e-05)	N	15_91281211	A	C	0.747	0.885	0.0292	3.33e-05	4.16e-05	NA	NA	NA	NA	NA	NA	NA	NA	NA	NA	NA	NA	NA	NA	NA	NA	NA					CDP,Pou2f2,Pou5f1,Sox				BLM	intronic	0	0	0	0	0	0	0	0	0	0
E1	rs12907903	15_91279407	BLM(2.02e-05)	N	15_91281211	A	T	0.761	0.878	0.0305	2.33e-05	2.93e-05	NA	NA	NA	NA	NA	NA	NA	NA	NA	NA	NA	NA	NA	NA	NA	NA	NA		BLD, SKIN, FAT	ESDR,ESDR,ESDR,IPSC,BLD,SKIN,PLCNT,THYM,OVRY,BLD,BLD	PU1	Maf,TATA,YY1				BLM	intronic	0	0	0	0	3	0	0	0	11	1
E1	rs4009647	15_91279986	BLM(2.02e-05)	N	15_91281211	D	I	0.255	1.13	0.0293	2.8e-05	3.51e-05	NA	NA	NA	NA	NA	NA	NA	NA	NA	NA	NA	NA	NA	NA	NA	NA	NA		BLD, SKIN			Evi-1,Hbp1,Irf				BLM	intronic	0	0	0	0	2	0	0	0	0	0
E1	rs12898228	15_91280670	BLM(2.02e-05)	N	15_91281211	G	T	0.758	0.877	0.0302	1.78e-05	2.26e-05	NA	NA	NA	NA	NA	NA	NA	NA	NA	NA	NA	NA	NA	NA	NA	NA	NA		BLD			Hoxa13,Hoxa9,Hoxd10,Ik-2,NF-AT,Pou2f2,Pou4f3,Pou6f1				BLM	intronic	0	0	0	0	1	0	0	0	0	0
E1	rs35787687	15_91281211	BLM(2.02e-05)	Y	15_91281211	C	T	0.757	0.876	0.0303	1.59e-05	2.02e-05	NA	NA	NA	NA	NA	NA	2.89332	NA	NA	NA	NA	2.24675	NA	NA	NA	-2.13269	-1.63745		BLD, SKIN			Gfi1b,HNF1,NF-kappaB,PLZF				BLM	intronic	0	0	0	0	2	0	0	0	0	0
E3	rs62029903	16_27098684	C16orf82(6.57e-06)	Y	16_27098684	A	T	0.936	1.32	0.0631	5.04e-06	6.57e-06	NA	NA	NA	NA	NA	NA	NA	NA	NA	NA	NA	NA	NA	NA	NA	NA	NA					Eomes,SETDB1,Znf143				18kb 3' of C16orf82		0	0	0	0	0	0	0	0	0	0
A3	rs146344226	16_29906342	SEZ6L2(2.31e-05)	Y	16_29906342	C	T	0.979	0.632	0.102	1.83e-05	2.31e-05	NA	NA	NA	NA	NA	NA	NA	NA	NA	NA	NA	3.94215	NA	NA	NA	NA	NA		GI			FAC1,Mef2,Nanog,SIX5				SEZ6L2	intronic	0	0	0	0	1	0	0	0	0	0
E2	rs143108650	16_67784405	RANBP10(7.53e-05)	Y	16_67784405	A	C	0.985	1.73	0.147	6.12e-05	7.53e-05	NA	NA	NA	NA	NA	NA	NA	NA	NA	NA	NA	NA	NA	NA	-1.73518	NA	NA	BLD	IPSC, BLD	BLD,BLD		AP-1,CAC-binding-protein,CCNT2,E2F,Egr-1,MAZ,MAZR,Myc,RXRA,SP1,UF1H3BETA,WT1,YY1,ZNF263,Zfp281				RANBP10	intronic	1	0	0	0	2	0	0	0	2	0
E2	rs116996900	16_67988921	RANBP10(7.53e-05)	N	16_67784405	A	G	0.982	1.47	0.118	0.000593	0.000692	NA	NA	NA	NA	NA	NA	NA	NA	NA	NA	NA	NA	NA	NA	NA	NA	NA		LNG, IPSC, FAT, MUS, LIV, GI, HRT	LIV		AP-4,Znf143				SLC12A4	intronic	0	0	0	0	7	0	0	0	1	0
E4	rs116995387	16_74188300	PSMD7(2.36e-05)	Y	16_74188300	C	T	0.0198	0.637	0.112	1.86e-05	2.36e-05	NA	NA	NA	NA	NA	1.80975	NA	NA	NA	NA	NA	NA	NA	NA	1.8043	2.29878	NA		LIV			DEC				AC009120.4		0	0	0	0	1	0	0	0	0	0
E2	rs11647603	16_81834977	PLCG2(3.52e-05)	Y	16_81834977	C	T	0.757	0.871	0.0328	2.81e-05	3.52e-05	NA	2.07459	NA	NA	NA	NA	NA	NA	NA	NA	NA	NA	NA	NA	NA	NA	1.63367		BLD							PLCG2	intronic	0	0	0	0	1	0	0	0	0	0
E3	rs9898636	17_21157126	C17orf103(9.92e-06)	Y	17_21157126	A	G	0.35	1.13	0.0279	7.69e-06	9.92e-06	NA	NA	NA	NA	NA	-1.53904	NA	-1.94385	NA	NA	NA	NA	NA	NA	NA	NA	NA	ESC, ESDR, LNG, IPSC, FAT, STRM, BRST, BLD, MUS, BRN, SKIN, VAS, LIV, GI, ADRL, KID, PANC, PLCNT, THYM, HRT, OVRY, CRVX, BONE	ESC, BRST, HRT, SPLN	ESC,IPSC,BRST,BLD,BLD,BLD,SKIN,SKIN,SKIN,SKIN,MUS,PLCNT,THYM,MUS,LNG,CRVX,MUS,BLD,SKIN,SKIN		CCNT2,Gfi1,Gfi1b			2 hits	403bp 5' of C17orf103		23	1	1	1	4	0	0	0	20	1
B2	rs7209819	17_32044278	ACCN1(6.58e-05)	Y	17_32044278	A	C	0.13	0.853	0.0402	5.33e-05	6.58e-05	NA	1.72795	NA	2.66798	NA	NA	NA	NA	NA	NA	NA	NA	NA	NA	NA	NA	NA		BRN	BRN,BRN		Nkx1-1				ASIC2	intronic	0	0	0	0	1	0	0	0	2	0
B2	rs9913681	17_32044778	ACCN1(6.58e-05)	N	17_32044278	G	T	0.862	1.17	0.0407	0.000118	0.000143	NA	NA	NA	NA	NA	NA	NA	NA	NA	NA	NA	NA	NA	NA	NA	NA	NA		BRN							ASIC2	intronic	0	0	0	0	1	0	0	0	0	0
B2	rs12952227	17_32046982	ACCN1(6.58e-05)	N	17_32044278	C	T	0.859	1.18	0.0441	0.000202	0.000242	NA	NA	NA	NA	NA	NA	NA	NA	NA	NA	NA	NA	NA	NA	NA	NA	NA					Pax-6				ASIC2	intronic	0	0	0	0	0	0	0	0	0	0
E1	rs7222154	17_38089973	ORMDL3(1.12e-06)	Y	17_38089973	A	G	0.583	0.878	0.0263	8.24e-07	1.12e-06	NA	NA	NA	NA	NA	NA	NA	1.75274	1.82691	NA	NA	NA	NA	NA	NA	NA	NA		ESDR, IPSC, PLCNT, HRT, SPLN						35 hits	RP11-387H17.4		0	0	0	0	5	1	0	0	0	0
E1	rs34670005	17_38216933	THRA(4.03e-05)	Y	17_38216933	C	T	0.637	0.893	0.0273	3.23e-05	4.03e-05	NA	NA	NA	NA	NA	NA	NA	NA	NA	1.68264	NA	NA	NA	NA	NA	NA	NA	SKIN, BRN	ESC, BRN			RXRA			16 hits	MED24		2	0	0	0	2	0	0	0	0	0
A3	rs79232103	17_51649471	KIF2B(6.16e-05)	Y	17_51649471	C	T	0.0237	1.39	0.0776	4.98e-05	6.16e-05	NA	NA	NA	NA	NA	1.97564	NA	NA	NA	NA	1.90034	4.53762	1.81566	NA	NA	NA	NA					Hoxa9,Hoxd10,Mef2				35kb 3' of AC090079.1		0	0	0	0	0	0	0	0	0	0
E3	rs72899894	17_76229723	TMEM235(5.65e-05)	Y	17_76229723	A	C	0.848	1.17	0.0399	4.56e-05	5.65e-05	NA	NA	NA	NA	NA	NA	NA	NA	NA	NA	NA	NA	NA	NA	NA	NA	NA		IPSC, BRN, LIV	IPSC,IPSC		GR,TCF12				TMEM235	intronic	0	0	0	0	3	0	0	0	2	0
E3	rs11083092	18_22377567	LOC729950(1.02e-05)	Y	18_22377567	A	C	0.828	1.17	0.0351	7.87e-06	1.02e-05	NA	NA	NA	NA	NA	-1.80121	NA	NA	-1.54309	-1.59877	NA	NA	NA	NA	NA	NA	NA		BRST			CCNT2,UF1H3BETA,Zfp281,Zfp740				RP11-449D8.5		0	0	0	0	1	0	0	0	0	0
E1	rs8087234	18_35622077	MIR4318(4.89e-05)	Y	18_35622077	C	G	0.626	1.12	0.0269	3.93e-05	4.89e-05	NA	NA	NA	NA	NA	-2.25061	NA	NA	NA	NA	NA	NA	NA	NA	NA	NA	NA		ESDR, MUS			AIRE,EBF,EWSR1-FLI1,GATA,TATA,p300				385kb 3' of MIR4318		0	0	0	0	2	0	0	0	0	0
A1	rs113551605	18_35996659	MIR4318(6.54e-05)	Y	18_35996659	G	T	0.979	1.66	0.133	5.3e-05	6.54e-05	NA	NA	NA	NA	NA	2.65434	NA	NA	NA	NA	9.01786	5.38244	3.52792	NA	NA	NA	NA					CDP,Foxj2,Nkx2,Nkx3				599kb 3' of 7SK		0	0	0	0	0	0	0	0	0	0
A2	rs112897328	18_36020174	LOC647946(1.10e-05)	Y	18_36020174	A	G	0.039	0.702	0.083	8.55e-06	1.1e-05	2.39508	-2.3311	NA	NA	NA	NA	NA	NA	NA	-1.50702	NA	NA	NA	NA	NA	NA	NA		LNG, PLCNT			FXR,Foxa,Foxi1,Foxj2,Foxk1,Foxl1,HDAC2,Nkx6-2,TATA				576kb 3' of 7SK		0	0	0	0	2	1	0	0	0	0
E1	rs1893661	18_36142935	LOC647946(7.57e-05)	N	18_36160017	C	T	0.071	0.812	0.0542	7.95e-05	9.72e-05	NA	NA	NA	NA	NA	NA	NA	NA	NA	NA	NA	NA	NA	NA	NA	NA	NA									453kb 3' of 7SK		0	0	0	0	0	0	0	0	0	0
E1	rs56232136	18_36143767	LOC647946(7.57e-05)	N	18_36160017	A	G	0.929	1.23	0.0541	7.69e-05	9.41e-05	NA	NA	NA	NA	NA	NA	NA	NA	NA	NA	NA	NA	NA	NA	NA	NA	NA		BRST, SKIN	ESDR,BRST,SKIN,BRST,SKIN						452kb 3' of 7SK		0	0	0	0	2	0	0	0	5	0
E1	rs11662787	18_36144518	LOC647946(7.57e-05)	N	18_36160017	G	T	0.0708	0.813	0.0542	9.05e-05	0.00011	NA	NA	NA	NA	NA	NA	NA	NA	NA	NA	NA	NA	NA	NA	NA	NA	NA					Cdx,HNF1,Hoxa5,Nkx2				451kb 3' of 7SK		0	0	0	0	0	0	0	0	0	0
E1	rs11873083	18_36145323	LOC647946(7.57e-05)	N	18_36160017	A	G	0.93	1.23	0.0545	7.11e-05	8.72e-05	NA	NA	NA	NA	NA	NA	NA	NA	NA	NA	NA	NA	NA	NA	NA	NA	NA					Ets,Gm397				451kb 3' of 7SK		0	0	0	0	0	0	0	0	0	0
E1	rs12963797	18_36145999	LOC647946(7.57e-05)	N	18_36160017	A	G	0.929	1.23	0.0542	9.07e-05	0.000111	NA	NA	NA	NA	NA	NA	NA	NA	NA	NA	NA	NA	NA	NA	NA	NA	NA	BRST		BLD		HNF1,NRSF,PLZF,Rhox11				450kb 3' of 7SK		1	0	0	0	0	0	0	0	1	0
E1	rs7407757	18_36146120	LOC647946(7.57e-05)	N	18_36160017	C	T	0.0706	0.814	0.0542	9.85e-05	0.00012	NA	NA	NA	NA	NA	NA	NA	NA	NA	NA	NA	NA	NA	NA	NA	NA	NA					PLAG1				450kb 3' of 7SK		0	0	0	0	0	0	0	0	0	0
E1	rs8086200	18_36148409	LOC647946(7.57e-05)	N	18_36160017	A	G	0.0706	0.814	0.0543	9.89e-05	0.00012	NA	NA	NA	NA	NA	NA	NA	NA	NA	NA	NA	NA	NA	NA	NA	NA	NA					Dbx1,Evi-1,Foxa,Foxc1,Foxd3,Foxp1,HNF1,HP1-site-factor,Hoxa10,Pou2f2,Rhox11,Tgif1				448kb 3' of 7SK		0	0	0	0	0	0	0	0	0	0
E1	rs4239407	18_36149412	LOC647946(7.57e-05)	N	18_36160017	C	T	0.069	0.81	0.0551	8.16e-05	9.97e-05	NA	NA	NA	NA	NA	NA	NA	NA	NA	NA	NA	NA	NA	NA	NA	NA	NA									447kb 3' of 7SK		0	0	0	0	0	0	0	0	0	0
E1	rs4799483	18_36149674	LOC647946(7.57e-05)	N	18_36160017	A	G	0.0712	0.812	0.0541	7.76e-05	9.49e-05	NA	NA	NA	NA	NA	NA	NA	NA	NA	NA	NA	NA	NA	NA	NA	NA	NA					RXRA,SMC3				446kb 3' of 7SK		0	0	0	0	0	0	0	0	0	0
E1	rs7241122	18_36151925	LOC647946(7.57e-05)	N	18_36160017	A	T	0.929	1.23	0.0542	9.15e-05	0.000111	NA	NA	NA	NA	NA	NA	NA	NA	NA	NA	NA	NA	NA	NA	NA	NA	NA		ADRL	MUS		Nanog,Pou5f1				444kb 3' of 7SK		0	0	0	0	1	0	0	0	1	0
E1	rs12709695	18_36153062	LOC647946(7.57e-05)	N	18_36160017	A	G	0.0715	0.814	0.054	9.46e-05	0.000115	NA	NA	NA	NA	NA	NA	NA	NA	NA	NA	NA	NA	NA	NA	NA	NA	NA					BCL,HDAC2,Irf,Nanog,Pax-5,RXRA,TATA,p300				443kb 3' of 7SK		0	0	0	0	0	0	0	0	0	0
E1	rs10665108	18_36153464	LOC647946(7.57e-05)	N	18_36160017	D	I	0.929	1.23	0.0542	0.0001	0.000122	NA	NA	NA	NA	NA	NA	NA	NA	NA	NA	NA	NA	NA	NA	NA	NA	NA					CCNT2,HNF4,LRH1,NF-E2,NRSF,SP1,SP2,TCF12				443kb 3' of 7SK		0	0	0	0	0	0	0	0	0	0
E1	rs4312377	18_36153612	LOC647946(7.57e-05)	N	18_36160017	A	G	0.929	1.23	0.0541	8.4e-05	0.000103	NA	NA	NA	NA	NA	NA	NA	NA	NA	NA	NA	NA	NA	NA	NA	NA	NA					E2A,HDAC2,Myf,RXRA,TCF12				442kb 3' of 7SK		0	0	0	0	0	0	0	0	0	0
E1	rs1346234	18_36153702	LOC647946(7.57e-05)	N	18_36160017	A	C	0.929	1.23	0.0541	7.86e-05	9.61e-05	NA	NA	NA	NA	NA	NA	NA	NA	NA	NA	NA	NA	NA	NA	NA	NA	NA					Pou2f2				442kb 3' of 7SK		0	0	0	0	0	0	0	0	0	0
E1	rs4800032	18_36155893	LOC647946(7.57e-05)	N	18_36160017	A	G	0.0712	0.81	0.0541	6.46e-05	7.93e-05	NA	NA	NA	NA	NA	NA	NA	NA	NA	NA	NA	NA	NA	NA	NA	NA	NA	BLD	BLD, THYM	BLD,BLD,BLD,BLD,SKIN,THYM		Evi-1,TATA,THAP1				440kb 3' of 7SK		1	0	0	0	2	0	0	0	6	0
E1	rs7227273	18_36160017	LOC647946(7.57e-05)	Y	18_36160017	A	C	0.929	1.24	0.0542	6.16e-05	7.57e-05	NA	NA	1.62376	NA	NA	-1.73147	1.61568	NA	NA	NA	NA	NA	NA	NA	-1.54093	-1.83155	NA		BLD			DMRT1,DMRT5,DMRT7,Maf				436kb 3' of 7SK		0	0	0	0	1	0	0	0	0	0
E2	rs2852979	18_53749596	LOC100505474(2.27e-05)	Y	18_53749596	A	G	0.111	1.18	0.0385	1.79e-05	2.27e-05	NA	NA	NA	1.5685	NA	NA	NA	NA	1.53301	NA	NA	NA	NA	NA	NA	NA	1.52047		ESDR, FAT, BRN, LNG, GI, VAS	LNG,MUS		HDAC2				AC006305.1		0	0	0	0	6	0	0	0	2	0
E2	rs986715	18_53752193	LOC100505474(2.27e-05)	N	18_53749596	A	T	0.112	1.18	0.0385	2.43e-05	3.06e-05	NA	NA	NA	NA	NA	NA	NA	NA	NA	NA	NA	NA	NA	NA	NA	NA	NA		ESDR, FAT, BRN, LNG, GI, VAS, SKIN			Ik-2,NF-E2				AC006305.1	intronic	0	0	0	0	7	0	0	0	0	0
E2	rs2007947	18_53755524	LOC100505474(2.27e-05)	N	18_53749596	C	T	0.112	1.18	0.0386	2.75e-05	3.44e-05	NA	NA	NA	NA	NA	NA	NA	NA	NA	NA	NA	NA	NA	NA	NA	NA	NA		FAT			EWSR1-FLI1,MZF1__1-4,VDR				AC006305.1	intronic	0	0	0	0	1	0	0	0	0	0
E2	rs1035009	18_53760629	LOC100505474(2.27e-05)	N	18_53749596	C	T	0.888	0.848	0.0387	2.97e-05	3.72e-05	NA	NA	NA	NA	NA	NA	NA	NA	NA	NA	NA	NA	NA	NA	NA	NA	NA									AC006305.1	intronic	0	0	0	0	0	0	0	0	0	0
E2	rs1945733	18_53760752	LOC100505474(2.27e-05)	N	18_53749596	A	G	0.112	1.18	0.0387	3.02e-05	3.77e-05	NA	NA	NA	NA	NA	NA	NA	NA	NA	NA	NA	NA	NA	NA	NA	NA	NA									AC006305.1	intronic	0	0	0	0	0	0	0	0	0	0
B2	rs6506316	18_5736109	LOC645355(2.98e-05)	N	18_5737088	C	G	0.824	0.873	0.0323	3.25e-05	4.06e-05	NA	NA	NA	NA	NA	NA	NA	NA	NA	NA	NA	NA	NA	NA	NA	NA	NA					Foxd1,Foxj1,Foxo,Foxp1,HDAC2,Pax-5,RXRA,STAT,Sox				13kb 5' of RP11-945C19.1		0	0	0	0	0	0	0	0	0	0
B2	rs4798403	18_5737088	LOC645355(2.98e-05)	Y	18_5737088	C	T	0.18	1.15	0.032	2.37e-05	2.98e-05	NA	NA	NA	3.04409	NA	NA	NA	NA	NA	NA	NA	NA	NA	NA	NA	NA	NA									12kb 5' of RP11-945C19.1		0	0	0	0	0	0	0	0	0	0
B2	rs1917914	18_5743066	LOC645355(2.98e-05)	N	18_5737088	A	G	0.83	0.883	0.0329	0.000177	0.000212	NA	NA	NA	NA	NA	NA	NA	NA	NA	NA	NA	NA	NA	NA	NA	NA	NA					Cdc5,Foxq1,HNF1,Homez,PLZF,Pou6f1				5.8kb 5' of RP11-945C19.1		0	0	0	0	0	0	0	0	0	0
B2	rs9948473	18_5745074	LOC645355(2.98e-05)	N	18_5737088	A	G	0.175	1.13	0.0326	0.000218	0.00026	NA	NA	NA	NA	NA	NA	NA	NA	NA	NA	NA	NA	NA	NA	NA	NA	NA					THAP1				3.7kb 5' of RP11-945C19.1		0	0	0	0	0	0	0	0	0	0
E4	rs8089466	18_5749496	LOC645355(3.29e-05)	N	18_5751941	A	G	0.187	1.13	0.0318	0.000184	0.000221	NA	NA	NA	NA	NA	NA	NA	NA	NA	NA	NA	NA	NA	NA	NA	NA	NA									RP11-945C19.1	intronic	0	0	0	0	0	0	0	0	0	0
E4	rs9953800	18_5751575	LOC645355(3.29e-05)	N	18_5751941	C	T	0.809	0.876	0.0315	3.25e-05	4.06e-05	NA	NA	NA	NA	NA	NA	NA	NA	NA	NA	NA	NA	NA	NA	NA	NA	NA					YY1				RP11-945C19.1	intronic	0	0	0	0	0	0	0	0	0	0
E4	rs9962688	18_5751711	LOC645355(3.29e-05)	N	18_5751941	C	G	0.192	1.14	0.0315	3.09e-05	3.87e-05	NA	NA	NA	NA	NA	NA	NA	NA	NA	NA	NA	NA	NA	NA	NA	NA	NA					HNF1,RBP-Jkappa				RP11-945C19.1	intronic	0	0	0	0	0	0	0	0	0	0
E4	rs9954036	18_5751853	LOC645355(3.29e-05)	N	18_5751941	C	T	0.808	0.875	0.0315	2.71e-05	3.4e-05	NA	NA	NA	NA	NA	NA	NA	NA	NA	NA	NA	NA	NA	NA	NA	NA	NA					HNF4,TBX5				RP11-945C19.1	intronic	0	0	0	0	0	0	0	0	0	0
E4	rs9951714	18_5751941	LOC645355(3.29e-05)	Y	18_5751941	A	C	0.192	1.14	0.0315	2.62e-05	3.29e-05	NA	1.81072	NA	3.17082	NA	NA	NA	NA	NA	NA	NA	NA	2.4471	NA	NA	NA	NA					NF-AT				RP11-945C19.1	intronic	0	0	0	0	0	0	0	0	0	0
B2	rs11664783	18_73900094	LOC339298(4.28e-05)	Y	18_73900094	C	G	0.506	1.15	0.0329	3.43e-05	4.28e-05	NA	NA	NA	NA	NA	NA	NA	-1.96269	NA	NA	NA	NA	NA	NA	NA	-1.51893	NA					Osf2				10kb 5' of RP11-94B19.6		0	0	0	0	0	0	0	0	0	0
A3	rs7248203	19_33000175	DPY19L3(1.63e-06)	Y	19_33000175	A	G	0.67	0.871	0.0283	1.21e-06	1.63e-06	NA	NA	NA	NA	NA	NA	NA	NA	NA	NA	NA	2.64418	NA	NA	1.86894	1.71156	NA					BDP1				8.3kb 5' of AC005621.1		0	0	0	0	0	0	0	0	0	0
A3	rs975318	19_33006876	DPY19L3(1.63e-06)	N	19_33000175	C	T	0.336	1.14	0.027	2.31e-06	3.07e-06	NA	NA	NA	NA	NA	NA	NA	NA	NA	NA	NA	NA	NA	NA	NA	NA	NA					CEBPD,Cphx,Homez,Hoxa7,Maf,Nkx6-1,Pou2f2,Pou5f1,p300		1 hit		15kb 5' of AC005621.1		0	0	0	0	0	0	0	0	0	0
B2	rs56408231	19_33027940	PDCD5(1.68e-05)	N	19_33028014	G	T	0.357	0.889	0.0272	1.33e-05	1.69e-05	NA	NA	NA	NA	NA	NA	NA	NA	NA	NA	NA	NA	NA	NA	NA	NA	NA		BRN			Evi-1,Pbx3				36kb 5' of AC005621.1		0	0	0	0	1	0	0	0	0	0
B2	rs10500261	19_33028014	PDCD5(1.68e-05)	Y	19_33028014	A	G	0.643	1.13	0.0272	1.32e-05	1.68e-05	NA	NA	NA	3.25031	3.94172	NA	NA	NA	NA	-1.63912	NA	NA	NA	NA	NA	NA	NA					DMRT2		1 hit	1 hit	36kb 5' of AC005621.1		0	0	0	0	0	0	0	0	0	0
A2	rs72860358	2_138709808	HNMT(4.53e-05)	Y	2_138709808	C	T	0.946	0.776	0.0597	3.64e-05	4.53e-05	1.85846	-1.61356	NA	NA	NA	NA	NA	NA	NA	NA	NA	NA	NA	NA	NA	NA	NA	FAT, STRM, BLD, MUS, LIV, GI, SKIN	ESC, ESDR, BRN, GI, ADRL, KID, PANC, CRVX, LIV, MUS, BLD, BONE			FAC1,Fox,Foxa,Foxi1,Foxj2,Foxo,Foxp1,HDAC2,RREB-1,Sox,Zfp105,p300				12kb 5' of HNMT		7	0	0	0	12	0	0	1	0	0
D1	rs73194552	2_14053471	FAM84A(5.32e-05)	Y	2_14053471	A	G	0.969	1.42	0.0899	4.29e-05	5.32e-05	3.95432	NA	NA	1.53148	1.95874	NA	NA	NA	NA	NA	NA	NA	NA	NA	NA	NA	NA					TCF11__MafG				LINC00276		0	0	0	0	0	0	0	0	0	0
D1	rs73194555	2_14053490	FAM84A(5.32e-05)	N	2_14053471	A	G	0.968	1.35	0.0855	0.000217	0.00026	NA	NA	NA	NA	NA	NA	NA	NA	NA	NA	NA	NA	NA	NA	NA	NA	NA					Foxj2,Sox				LINC00276		0	0	0	0	0	0	0	0	0	0
E1	rs112464089	2_174857536	SP3(5.12e-05)	Y	2_174857536	C	T	0.985	1.67	0.135	4.12e-05	5.12e-05	NA	NA	NA	NA	NA	-2.62453	NA	NA	NA	NA	NA	NA	NA	NA	NA	NA	NA		FAT, BRST, BLD, STRM, BRN, SKIN, LIV, LNG, MUS, PLCNT, HRT			DMRT1,DMRT2,DMRT3,DMRT4,DMRT5,DMRT7,Pou2f2				27kb 5' of SP3		0	0	0	0	11	1	0	0	0	0
E4	rs7567721	2_184342570	NUP35(1.43e-05)	N	2_184344438	A	C	0.805	0.882	0.0315	8.12e-05	9.92e-05	NA	NA	NA	NA	NA	NA	NA	NA	NA	NA	NA	NA	NA	NA	NA	NA	NA					AIRE,Ik-3				316kb 3' of NUP35		0	0	0	0	0	0	0	0	0	0
E4	rs7567725	2_184342579	NUP35(1.43e-05)	N	2_184344438	A	C	0.805	0.882	0.0315	8.15e-05	9.96e-05	NA	NA	NA	NA	NA	NA	NA	NA	NA	NA	NA	NA	NA	NA	NA	NA	NA									316kb 3' of NUP35		0	0	0	0	0	0	0	0	0	0
E4	rs7567749	2_184342631	NUP35(1.43e-05)	N	2_184344438	C	T	0.195	1.13	0.0314	8.07e-05	9.87e-05	NA	NA	NA	NA	NA	NA	NA	NA	NA	NA	NA	NA	NA	NA	NA	NA	NA					Barhl1,Barx1,Barx2,Bsx,CDP,Dbx1,Dbx2,En-1,Esx1,HNF1,HP1-site-factor,Hltf,Hlx1,Hlxb9,Hmx,Hoxa10,Hoxa3,Hoxa5,Hoxa7,Hoxa9,Hoxb4,Hoxb6,Hoxb7,Hoxb8,Hoxb9,Hoxc6,Hoxc9,Hoxd8,Isl2,Lhx3,Msx-1,Msx2,Ncx,Nkx6-1,Pax-6,Pax7,Phox2a,Pou2f2,Pou3f2,Pou3f4,Pou4f3,Prrx1,STAT,Sox				316kb 3' of NUP35		0	0	0	0	0	0	0	0	0	0
E4	rs12613271	2_184343024	NUP35(1.43e-05)	N	2_184344438	A	C	0.804	0.883	0.0314	8.47e-05	0.000103	NA	NA	NA	NA	NA	NA	NA	NA	NA	NA	NA	NA	NA	NA	NA	NA	NA									317kb 3' of NUP35		0	0	0	0	0	0	0	0	0	0
E4	rs112541973	2_184343421	NUP35(1.43e-05)	N	2_184344438	A	G	0.806	0.88	0.0316	5.9e-05	7.26e-05	NA	NA	NA	NA	NA	NA	NA	NA	NA	NA	NA	NA	NA	NA	NA	NA	NA					ATF3,BCL,Egr-1,Hic1,Rad21,p300				317kb 3' of NUP35		0	0	0	0	0	0	0	0	0	0
E4	rs142898631	2_184343525	NUP35(1.43e-05)	N	2_184344438	C	T	0.188	1.14	0.0323	3.73e-05	4.64e-05	NA	NA	NA	NA	NA	NA	NA	NA	NA	NA	NA	NA	NA	NA	NA	NA	NA					PLAG1,Zfx				317kb 3' of NUP35		0	0	0	0	0	0	0	0	0	0
E4	rs148098489	2_184343546	NUP35(1.43e-05)	N	2_184344438	C	T	0.812	0.873	0.0323	3.51e-05	4.37e-05	NA	NA	NA	NA	NA	NA	NA	NA	NA	NA	NA	NA	NA	NA	NA	NA	NA					NRSF,Sin3Ak-20				317kb 3' of NUP35		0	0	0	0	0	0	0	0	0	0
E4	rs141833757	2_184343592	NUP35(1.43e-05)	N	2_184344438	A	G	0.188	1.14	0.0323	3.38e-05	4.21e-05	NA	NA	NA	NA	NA	NA	NA	NA	NA	NA	NA	NA	NA	NA	NA	NA	NA					BCL,Hic1				317kb 3' of NUP35		0	0	0	0	0	0	0	0	0	0
E4	rs150647675	2_184343596	NUP35(1.43e-05)	N	2_184344438	C	T	0.812	0.873	0.0323	3.39e-05	4.22e-05	NA	NA	NA	NA	NA	NA	NA	NA	NA	NA	NA	NA	NA	NA	NA	NA	NA					ELF1,Maf,Mtf1,Zbtb3,Zfx				317kb 3' of NUP35		0	0	0	0	0	0	0	0	0	0
E4	rs143657179	2_184343756	NUP35(1.43e-05)	N	2_184344438	C	T	0.192	1.14	0.0318	6.8e-05	8.35e-05	NA	NA	NA	NA	NA	NA	NA	NA	NA	NA	NA	NA	NA	NA	NA	NA	NA					PU.1,Znf143				317kb 3' of NUP35		0	0	0	0	0	0	0	0	0	0
E4	rs146366803	2_184343767	NUP35(1.43e-05)	N	2_184344438	A	G	0.192	1.14	0.0318	6.82e-05	8.37e-05	NA	NA	NA	NA	NA	NA	NA	NA	NA	NA	NA	NA	NA	NA	NA	NA	NA					BCL,BDP1,Ets,YY1,Znf143				317kb 3' of NUP35		0	0	0	0	0	0	0	0	0	0
E4	rs144557355	2_184343849	NUP35(1.43e-05)	N	2_184344438	C	T	0.188	1.13	0.0322	0.000102	0.000125	NA	NA	NA	NA	NA	NA	NA	NA	NA	NA	NA	NA	NA	NA	NA	NA	NA					AP-1,ATF3,BCL,BDP1,BHLHE40,E2F,ELF1,ETF,Egr-1,Ets,GR,HEY1,Hic1,Pou2f2,SP1,TCF12,UF1H3BETA,YY1,Znf143,p300				317kb 3' of NUP35		0	0	0	0	0	0	0	0	0	0
E4	rs186127369	2_184343935	NUP35(1.43e-05)	N	2_184344438	A	G	0.19	1.14	0.032	6.64e-05	8.16e-05	NA	NA	NA	NA	NA	NA	NA	NA	NA	NA	NA	NA	NA	NA	NA	NA	NA					SREBP				318kb 3' of NUP35		0	0	0	0	0	0	0	0	0	0
E4	rs191031214	2_184343965	NUP35(1.43e-05)	N	2_184344438	A	C	0.81	0.879	0.032	6.65e-05	8.16e-05	NA	NA	NA	NA	NA	NA	NA	NA	NA	NA	NA	NA	NA	NA	NA	NA	NA					BCL,E2F,Sin3Ak-20,TCF12,YY1				318kb 3' of NUP35		0	0	0	0	0	0	0	0	0	0
E4	rs115160795	2_184344029	NUP35(1.43e-05)	N	2_184344438	C	T	0.81	0.879	0.032	6.62e-05	8.13e-05	NA	NA	NA	NA	NA	NA	NA	NA	NA	NA	NA	NA	NA	NA	NA	NA	NA									318kb 3' of NUP35		0	0	0	0	0	0	0	0	0	0
E4	rs187066387	2_184344093	NUP35(1.43e-05)	N	2_184344438	C	T	0.187	1.14	0.0325	9.81e-05	0.000119	NA	NA	NA	NA	NA	NA	NA	NA	NA	NA	NA	NA	NA	NA	NA	NA	NA					AP-1,BDP1,E2F,HEY1,Irf,Klf4,Klf7,Myc,Rad21,SP1,SRF,TATA,TCF12,YY1,Znf143,p300				318kb 3' of NUP35		0	0	0	0	0	0	0	0	0	0
E4	rs192019769	2_184344097	NUP35(1.43e-05)	N	2_184344438	C	T	0.187	1.14	0.0325	9.88e-05	0.00012	NA	NA	NA	NA	NA	NA	NA	NA	NA	NA	NA	NA	NA	NA	NA	NA	NA					Irf,Klf4,Klf7,Myc,Nanog,Rad21,SMC3,SP1,SRF,TATA,YY1,Znf143,p300				318kb 3' of NUP35		0	0	0	0	0	0	0	0	0	0
E4	rs6724506	2_184344268	NUP35(1.43e-05)	N	2_184344438	C	T	0.193	1.14	0.0317	5.47e-05	6.75e-05	NA	NA	NA	NA	NA	NA	NA	NA	NA	NA	NA	NA	NA	NA	NA	NA	NA									318kb 3' of NUP35		0	0	0	0	0	0	0	0	0	0
E4	rs6753162	2_184344438	NUP35(1.43e-05)	Y	2_184344438	A	G	0.118	1.22	0.044	1.12e-05	1.43e-05	NA	1.97393	NA	NA	NA	NA	NA	NA	NA	NA	NA	NA	NA	-2.86734	NA	NA	NA					Pax-4,SP1,ZBTB33				318kb 3' of NUP35		0	0	0	0	0	0	0	0	0	0
E4	rs6725003	2_184344537	NUP35(1.43e-05)	N	2_184344438	C	G	0.826	0.865	0.0343	2.94e-05	3.67e-05	NA	NA	NA	NA	NA	NA	NA	NA	NA	NA	NA	NA	NA	NA	NA	NA	NA			ADRL,GI,MUS,LNG,BLD						318kb 3' of NUP35		0	0	0	0	0	0	0	0	5	0
E4	rs6756529	2_184344853	NUP35(1.43e-05)	N	2_184344438	A	G	0.192	1.14	0.0318	7.94e-05	9.71e-05	NA	NA	NA	NA	NA	NA	NA	NA	NA	NA	NA	NA	NA	NA	NA	NA	NA					DMRT2,Foxd3,Foxp1,GATA,HDAC2,Irf,Pax-5,RXRA,STAT,p300				318kb 3' of NUP35		0	0	0	0	0	0	0	0	0	0
E4	rs6756653	2_184344937	NUP35(1.43e-05)	N	2_184344438	A	G	0.199	1.13	0.0317	8.98e-05	0.000109	NA	NA	NA	NA	NA	NA	NA	NA	NA	NA	NA	NA	NA	NA	NA	NA	NA					Gfi1,Hdx,Pax-5,ZEB1				319kb 3' of NUP35		0	0	0	0	0	0	0	0	0	0
E4	rs13422198	2_184345217	NUP35(1.43e-05)	N	2_184344438	A	G	0.194	1.13	0.0315	0.000121	0.000147	NA	NA	NA	NA	NA	NA	NA	NA	NA	NA	NA	NA	NA	NA	NA	NA	NA					COMP1,Foxq1,PLZF				319kb 3' of NUP35		0	0	0	0	0	0	0	0	0	0
E4	rs35399642	2_184345392	NUP35(1.43e-05)	N	2_184344438	D	I	0.805	0.884	0.0313	9.89e-05	0.00012	NA	NA	NA	NA	NA	NA	NA	NA	NA	NA	NA	NA	NA	NA	NA	NA	NA					FXR,HMG-IY,Hoxa10,Hoxa9,Hoxc9,PLZF,PPAR				319kb 3' of NUP35		0	0	0	0	0	0	0	0	0	0
E4	rs13021228	2_184345669	NUP35(1.43e-05)	N	2_184344438	A	G	0.805	0.884	0.0314	9.85e-05	0.00012	NA	NA	NA	NA	NA	NA	NA	NA	NA	NA	NA	NA	NA	NA	NA	NA	NA					Foxp1,Osf2,Pax-4,RREB-1				319kb 3' of NUP35		0	0	0	0	0	0	0	0	0	0
E4	rs6747311	2_184346037	NUP35(1.43e-05)	N	2_184344438	G	T	0.805	0.884	0.0313	0.000103	0.000125	NA	NA	NA	NA	NA	NA	NA	NA	NA	NA	NA	NA	NA	NA	NA	NA	NA					Cdx2,Pbx3				320kb 3' of NUP35		0	0	0	0	0	0	0	0	0	0
E4	rs6732408	2_184346040	NUP35(1.43e-05)	N	2_184344438	C	T	0.195	1.13	0.0313	0.000103	0.000125	NA	NA	NA	NA	NA	NA	NA	NA	NA	NA	NA	NA	NA	NA	NA	NA	NA					CDP,Cdx2,HNF6,Pbx-1,Pbx3				320kb 3' of NUP35		0	0	0	0	0	0	0	0	0	0
E4	rs6732731	2_184346138	NUP35(1.43e-05)	N	2_184344438	A	G	0.805	0.884	0.0313	0.000103	0.000125	NA	NA	NA	NA	NA	NA	NA	NA	NA	NA	NA	NA	NA	NA	NA	NA	NA					AP-1,BATF,HNF4,PPAR				320kb 3' of NUP35		0	0	0	0	0	0	0	0	0	0
E4	rs6747547	2_184346248	NUP35(1.43e-05)	N	2_184344438	C	T	0.805	0.884	0.0313	0.000101	0.000123	NA	NA	NA	NA	NA	NA	NA	NA	NA	NA	NA	NA	NA	NA	NA	NA	NA					Dobox4,Gfi1,Hdx				320kb 3' of NUP35		0	0	0	0	0	0	0	0	0	0
E4	rs6732771	2_184346336	NUP35(1.43e-05)	N	2_184344438	C	T	0.195	1.13	0.0313	0.000103	0.000126	NA	NA	NA	NA	NA	NA	NA	NA	NA	NA	NA	NA	NA	NA	NA	NA	NA									320kb 3' of NUP35		0	0	0	0	0	0	0	0	0	0
E4	rs12478259	2_184347111	NUP35(1.43e-05)	N	2_184344438	A	T	0.195	1.13	0.0313	0.000108	0.000131	NA	NA	NA	NA	NA	NA	NA	NA	NA	NA	NA	NA	NA	NA	NA	NA	NA									321kb 3' of NUP35		0	0	0	0	0	0	0	0	0	0
E4	rs12693344	2_184347520	NUP35(1.43e-05)	N	2_184344438	A	G	0.195	1.13	0.0313	0.000113	0.000137	NA	NA	NA	NA	NA	NA	NA	NA	NA	NA	NA	NA	NA	NA	NA	NA	NA									321kb 3' of NUP35		0	0	0	0	0	0	0	0	0	0
E4	rs17710017	2_184358796	NUP35(1.10e-05)	Y	2_184358796	C	T	0.93	1.34	0.0676	8.57e-06	1.1e-05	NA	NA	NA	NA	NA	NA	NA	NA	NA	-1.80987	NA	NA	NA	NA	NA	NA	NA					Cdx2,HNF1,Hoxb13,Msx-1,Nkx6-1,Pou3f2,Sp100				332kb 3' of NUP35		0	0	0	0	0	0	0	0	0	0
B1	rs3897712	2_216577373	LOC646324(3.72e-05)	Y	2_216577373	C	T	0.0245	1.39	0.075	2.98e-05	3.72e-05	NA	-1.94026	4.70386	NA	7.209	NA	NA	NA	NA	NA	NA	NA	NA	NA	NA	NA	NA	FAT, STRM, BLD	ESC, ESDR, LNG, FAT, BRST, BLD, MUS, SKIN, LIV, BRN, GI, ADRL, KID, PLCNT, HRT, VAS, BONE	ESDR,SKIN,SKIN,LNG,MUS,MUS,VAS,SKIN,LNG	GATA2	BATF,Myf,NF-I,Nrf-2,Smad3,TCF11__MafG				AC012668.2	intronic	3	0	0	0	17	1	0	0	9	0
D1	rs6741757	2_219182748	PNKD(8.85e-05)	N	2_219191569	C	T	0.379	0.908	0.0267	0.000272	0.000323	NA	NA	NA	NA	NA	NA	NA	NA	NA	NA	NA	NA	NA	NA	NA	NA	NA		BLD, THYM, LNG, CRVX, LIV	BLD,THYM,BLD		CDP,Gfi1			77 hits	PNKD	intronic	0	0	0	0	5	0	0	1	3	0
D1	rs13399246	2_219184167	PNKD(8.85e-05)	N	2_219191569	C	T	0.618	1.1	0.0268	0.000281	0.000333	NA	NA	NA	NA	NA	NA	NA	NA	NA	NA	NA	NA	NA	NA	NA	NA	NA					ERalpha-a,HNF4,STAT,TLX1__NFIC			79 hits	PNKD	intronic	0	0	0	0	0	0	0	0	0	0
D1	rs13424679	2_219184199	PNKD(8.85e-05)	N	2_219191569	A	G	0.618	1.1	0.0268	0.000281	0.000333	NA	NA	NA	NA	NA	NA	NA	NA	NA	NA	NA	NA	NA	NA	NA	NA	NA					GR			79 hits	PNKD	intronic	0	0	0	0	0	0	0	0	0	0
D1	rs2382825	2_219184275	PNKD(8.85e-05)	N	2_219191569	C	T	0.562	1.1	0.0281	0.000481	0.000564	NA	NA	NA	NA	NA	NA	NA	NA	NA	NA	NA	NA	NA	NA	NA	NA	NA		BLD			Mef2,SIX5			65 hits	PNKD	intronic	0	0	0	0	1	0	0	0	0	0
D1	rs2382826	2_219184288	PNKD(8.85e-05)	N	2_219191569	A	G	0.562	1.1	0.0281	0.000492	0.000577	NA	NA	NA	NA	NA	NA	NA	NA	NA	NA	NA	NA	NA	NA	NA	NA	NA		BLD			ZBTB33			70 hits	PNKD	intronic	0	0	0	0	1	0	0	0	0	0
D1	rs2891075	2_219184301	PNKD(8.85e-05)	N	2_219191569	A	G	0.565	1.1	0.028	0.000624	0.000728	NA	NA	NA	NA	NA	NA	NA	NA	NA	NA	NA	NA	NA	NA	NA	NA	NA		BLD			GR			71 hits	PNKD	intronic	0	0	0	0	1	0	0	0	0	0
D1	rs2891076	2_219184398	PNKD(8.85e-05)	N	2_219191569	C	T	0.618	1.1	0.0267	0.000412	0.000485	NA	NA	NA	NA	NA	NA	NA	NA	NA	NA	NA	NA	NA	NA	NA	NA	NA		BLD			Sin3Ak-20			78 hits	PNKD	intronic	0	0	0	0	1	0	0	0	0	0
D1	rs2891077	2_219184430	PNKD(8.85e-05)	N	2_219191569	A	C	0.601	1.1	0.0271	0.000325	0.000385	NA	NA	NA	NA	NA	NA	NA	NA	NA	NA	NA	NA	NA	NA	NA	NA	NA		BLD, SKIN			EBF,HNF4,SZF1-1			79 hits	PNKD	intronic	0	0	0	0	2	0	0	0	0	0
D1	rs2891078	2_219184432	PNKD(8.85e-05)	N	2_219191569	C	T	0.6	1.1	0.0272	0.000306	0.000362	NA	NA	NA	NA	NA	NA	NA	NA	NA	NA	NA	NA	NA	NA	NA	NA	NA		BLD, SKIN			HNF4,NF-I			79 hits	PNKD	intronic	0	0	0	0	2	0	0	0	0	0
D1	rs13020391	2_219184436	PNKD(8.85e-05)	N	2_219191569	C	T	0.395	0.902	0.0272	0.000132	0.00016	NA	NA	NA	NA	NA	NA	NA	NA	NA	NA	NA	NA	NA	NA	NA	NA	NA		BLD, SKIN			HNF4			79 hits	PNKD	intronic	0	0	0	0	2	0	0	0	0	0
D1	rs2382828	2_219184492	PNKD(8.85e-05)	N	2_219191569	A	G	0.621	1.1	0.0267	0.000232	0.000277	NA	NA	NA	NA	NA	NA	NA	NA	NA	NA	NA	NA	NA	NA	NA	NA	NA		BLD, SKIN	BLD		NF-kappaB			77 hits	PNKD	intronic	0	0	0	0	2	0	0	0	1	0
D1	rs2382829	2_219184617	PNKD(8.85e-05)	N	2_219191569	A	G	0.379	0.907	0.0267	0.000232	0.000276	NA	NA	NA	NA	NA	NA	NA	NA	NA	NA	NA	NA	NA	NA	NA	NA	NA		BLD, SKIN, THYM			HDAC2,HNF4,Hic1			77 hits	PNKD	intronic	0	0	0	0	3	0	0	0	0	0
D1	rs2891079	2_219184691	PNKD(8.85e-05)	N	2_219191569	A	G	0.621	1.1	0.0267	0.000232	0.000276	NA	NA	NA	NA	NA	NA	NA	NA	NA	NA	NA	NA	NA	NA	NA	NA	NA		BLD, SKIN, THYM	BLD,BLD,LNG,LNG		CTCF,HNF4,MAZ,SP1,SP2			77 hits	PNKD	intronic	0	0	0	0	3	0	0	0	4	0
D1	rs4280446	2_219184721	PNKD(8.85e-05)	N	2_219191569	C	T	0.379	0.907	0.0267	0.00023	0.000274	NA	NA	NA	NA	NA	NA	NA	NA	NA	NA	NA	NA	NA	NA	NA	NA	NA		BLD, SKIN, THYM	BLD,BLD,LNG,BLD		AhR,CTCF,Pax-5,Spz1			77 hits	PNKD	intronic	0	0	0	0	3	0	0	0	4	0
D1	rs4552182	2_219184872	PNKD(8.85e-05)	N	2_219191569	G	T	0.621	1.1	0.0267	0.000229	0.000274	NA	NA	NA	NA	NA	NA	NA	NA	NA	NA	NA	NA	NA	NA	NA	NA	NA		BLD, SKIN, THYM	BLD,BLD,BLD,SKIN,SKIN,ADRL,BRN,LNG,GI,GI		Nkx6-1,Nkx6-2		1 hit	85 hits	PNKD	intronic	0	0	0	0	3	0	0	0	10	0
D1	rs4423579	2_219185033	PNKD(8.85e-05)	N	2_219191569	G	T	0.621	1.1	0.0267	0.000229	0.000273	NA	NA	NA	NA	NA	NA	NA	NA	NA	NA	NA	NA	NA	NA	NA	NA	NA		BLD, SKIN, LNG, THYM			Foxk1,Pou3f2			77 hits	PNKD	intronic	0	0	0	0	4	0	0	0	0	0
D1	rs2015863	2_219185161	PNKD(8.85e-05)	N	2_219191569	C	T	0.376	0.903	0.0268	0.000134	0.000162	NA	NA	NA	NA	NA	NA	NA	NA	NA	NA	NA	NA	NA	NA	NA	NA	NA		BLD, SKIN, LNG, THYM			AP-1,Evi-1			77 hits	PNKD	intronic	0	0	0	0	4	0	0	0	0	0
D1	rs4672886	2_219185545	PNKD(8.85e-05)	N	2_219191569	A	G	0.621	1.1	0.0267	0.000219	0.000262	NA	NA	NA	NA	NA	NA	NA	NA	NA	NA	NA	NA	NA	NA	NA	NA	NA	BLD	BRST, BLD, SKIN, FAT, BRN, GI, KID, LNG, THYM	BLD,GI	PU1	HNF4,Rad21,SMC3		3 hits	76 hits	PNKD	intronic	1	0	0	0	9	0	0	0	2	0
D1	rs11282781	2_219185849	PNKD(8.85e-05)	N	2_219191569	D	I	0.621	1.1	0.0267	0.000232	0.000277	NA	NA	NA	NA	NA	NA	NA	NA	NA	NA	NA	NA	NA	NA	NA	NA	NA	BLD	IPSC, BRST, BLD, SKIN, FAT, ADRL, GI, KID, LNG, THYM, SPLN, VAS	BLD,SKIN		Egr-1,Ets,GCNF,Nkx2,RXRA			15 hits	PNKD	intronic	1	0	0	0	12	0	0	0	2	0
D1	rs57851860	2_219186462	PNKD(8.85e-05)	N	2_219191569	C	T	0.379	0.907	0.0267	0.000233	0.000277	NA	NA	NA	NA	NA	NA	NA	NA	NA	NA	NA	NA	NA	NA	NA	NA	NA		BLD, SKIN, FAT, LIV, ADRL, GI, SPLN, LNG, VAS			AP-2,NF-E2,Rad21			77 hits	PNKD	intronic	0	0	0	0	9	0	0	0	0	0
D1	rs62183964	2_219186592	PNKD(8.85e-05)	N	2_219191569	A	G	0.378	0.907	0.0268	0.000244	0.000291	NA	NA	NA	NA	NA	NA	NA	NA	NA	NA	NA	NA	NA	NA	NA	NA	NA		BLD, SKIN, FAT, LIV, ADRL, GI, SPLN, LNG, VAS			AP-2			78 hits	PNKD	intronic	0	0	0	0	9	0	0	0	0	0
D1	rs10193189	2_219187603	PNKD(8.85e-05)	N	2_219191569	A	C	0.379	0.907	0.0267	0.000232	0.000276	NA	NA	NA	NA	NA	NA	NA	NA	NA	NA	NA	NA	NA	NA	NA	NA	NA			ESC,ESDR,ESDR,ESDR,ESDR,ESC,IPSC,BLD,BLD,BLD,BLD,BLD,BLD,BLD,SKIN,SKIN,SKIN,ADRL,BRN,BRN,HRT,GI,GI,KID,LNG,MUS,MUS,PLCNT,GI,THYM,OVRY,PANC,MUS,GI,LNG,CRVX,LIV,MUS,MUS,VAS,BLD,BLD,BRN,SKIN,LNG	POL2,USF1,TAF1,TAF7,TBP,POL24H8,POL2B,HEY1,HNF4G,JUND,P300,SIN3AK20	HNF4,LF-A1,Mrg1__Hoxa9,NF-E2			73 hits	PNKD	intronic	0	0	0	0	0	0	0	0	45	1
D1	rs1870123	2_219187698	PNKD(8.85e-05)	N	2_219191569	A	G	0.379	0.906	0.0267	0.000225	0.000269	NA	NA	NA	NA	NA	NA	NA	NA	NA	NA	NA	NA	NA	NA	NA	NA	NA	ESC, ESDR, LNG, IPSC, FAT, STRM, BRST, BLD, MUS, BRN, SKIN, VAS, LIV, GI, ADRL, KID, PANC, PLCNT, THYM, HRT, OVRY, SPLN, CRVX, BONE	IPSC	ESC,ESDR,ESDR,ESDR,ESDR,ESC,LNG,IPSC,IPSC,BLD,BLD,BLD,BLD,BLD,SKIN,SKIN,SKIN,SKIN,ADRL,BRN,BRN,HRT,GI,GI,KID,LNG,MUS,MUS,PLCNT,GI,THYM,GI,OVRY,PANC,MUS,GI,LNG,BLD,CRVX,LIV,MUS,MUS,VAS,BLD,BLD,BRN,SKIN,LNG	POL2,TAF1,TAF7,TBP,POL24H8,HEY1,JUND,SIN3AK20,SP1,USF1,ZBTB7A	BDP1,EBF,LF-A1,SP1			76 hits	PNKD	intronic	24	1	1	1	1	0	0	0	48	1
D1	rs1870124	2_219187740	PNKD(8.85e-05)	N	2_219191569	C	T	0.621	1.1	0.0267	0.000193	0.000231	NA	NA	NA	NA	NA	NA	NA	NA	NA	NA	NA	NA	NA	NA	NA	NA	NA	ESC, ESDR, LNG, IPSC, FAT, STRM, BRST, BLD, MUS, BRN, SKIN, VAS, LIV, GI, ADRL, KID, PANC, PLCNT, THYM, HRT, OVRY, SPLN, CRVX, BONE	IPSC	ESC,ESDR,ESDR,ESDR,ESDR,ESC,IPSC,IPSC,BLD,BLD,BLD,BLD,BLD,BLD,SKIN,SKIN,SKIN,ADRL,BRN,BRN,HRT,GI,GI,KID,LNG,MUS,MUS,PLCNT,GI,THYM,GI,OVRY,PANC,GI,LNG,BLD,CRVX,LIV,MUS,MUS,VAS,BLD,BLD,BRN,SKIN,LNG	POL2,TAF1,TAF7,TBP,HEY1,JUND,SIN3AK20,SP1,HMGN3,ZBTB7A	CTCF,Ets,HEY1,Nanog,Rad21,p300			66 hits	PNKD	intronic	24	1	1	1	1	0	0	0	46	1
D1	rs77029064	2_219188888	PNKD(8.85e-05)	N	2_219191569	D	I	0.376	0.903	0.0268	0.000125	0.000151	NA	NA	NA	NA	NA	NA	NA	NA	NA	NA	NA	NA	NA	NA	NA	NA	NA	ESC, ESDR, LNG, IPSC, FAT, STRM, BRST, BLD, MUS, BRN, SKIN, LIV, GI, ADRL, HRT, KID, PANC, PLCNT, CRVX, VAS, BONE	ESDR, BRST, BLD, VAS, BRN, GI, OVRY, MUS, THYM, SPLN	ESC,ESDR,ESDR,ESDR,ESDR,ESC,IPSC,IPSC,BRST,BLD,BLD,SKIN,SKIN,SKIN,ADRL,HRT,GI,GI,KID,LNG,MUS,PLCNT,GI,THYM,LNG,CRVX,LIV,MUS,VAS,BLD,SKIN	POL2,TAF1,KAP1,AP2GAMMA,HEY1,CMYC	AP-2,GR,NRSF,Sin3Ak-20			77 hits	PNKD	intronic	21	1	0	1	10	0	1	0	31	1
D1	rs62183995	2_219189654	PNKD(8.85e-05)	N	2_219191569	A	G	0.624	1.11	0.0268	0.000127	0.000153	NA	NA	NA	NA	NA	NA	NA	NA	NA	NA	NA	NA	NA	NA	NA	NA	NA	BLD	ESDR, BLD, LIV, ADRL, GI, MUS, PLCNT, CRVX			Foxm1,SIX5,Smad,Znf143			77 hits	PNKD	intronic	1	0	0	0	8	1	0	1	0	0
D1	rs3731861	2_219191256	PNKD(8.85e-05)	N	2_219191569	C	T	0.621	1.11	0.0267	7.35e-05	9e-05	NA	NA	NA	NA	NA	NA	NA	NA	NA	NA	NA	NA	NA	NA	NA	NA	NA	BLD	ESC, ESDR, IPSC, BLD, SKIN, FAT, LIV, ADRL, HRT, GI, LNG, MUS, PLCNT, THYM	THYM					85 hits	PNKD	intronic	1	0	0	0	14	1	0	0	1	0
D1	rs10932774	2_219191569	PNKD(8.85e-05)	Y	2_219191569	A	G	0.621	1.11	0.0267	7.22e-05	8.85e-05	2.0721	2.54224	NA	NA	NA	2.02854	NA	NA	NA	NA	NA	NA	NA	NA	-1.78011	-2.43381	NA					CCNT2,MAZR,TFIIA		3 hits	84 hits	PNKD	intronic	0	0	0	0	0	0	0	0	0	0
C1	rs7583124	2_233835654	NGEF(5.38e-05)	N	2_233841300	C	T	0.57	0.908	0.0259	0.000193	0.000231	NA	NA	NA	NA	NA	NA	NA	NA	NA	NA	NA	NA	NA	NA	NA	NA	NA		ESDR	GI		CDP,Pbx-1,SIX5		1 hit		NGEF	intronic	0	0	0	0	1	0	0	0	1	0
C1	rs11436146	2_233835782	NGEF(5.38e-05)	N	2_233841300	D	I	0.57	0.908	0.0259	0.000188	0.000225	NA	NA	NA	NA	NA	NA	NA	NA	NA	NA	NA	NA	NA	NA	NA	NA	NA		ESDR	GI		CAC-binding-protein,CACD,NF-E2,NRSF,Roaz,Zic,Znf143				NGEF	intronic	0	0	0	0	1	0	0	0	1	0
C1	rs6736921	2_233836251	NGEF(5.38e-05)	N	2_233841300	C	T	0.57	0.908	0.0259	0.000184	0.000221	NA	NA	NA	NA	NA	NA	NA	NA	NA	NA	NA	NA	NA	NA	NA	NA	NA		PANC			NRSF,Pax-4				NGEF	intronic	0	0	0	0	1	0	0	0	0	0
C1	rs6711651	2_233836725	NGEF(5.38e-05)	N	2_233841300	A	G	0.57	0.907	0.0259	0.000175	0.00021	NA	NA	NA	NA	NA	NA	NA	NA	NA	NA	NA	NA	NA	NA	NA	NA	NA		MUS			Arid5b,Gm397,Nkx2				NGEF	intronic	0	0	0	0	1	0	0	0	0	0
C1	rs10933419	2_233837746	NGEF(5.38e-05)	N	2_233841300	C	T	0.43	1.1	0.0258	0.000155	0.000186	NA	NA	NA	NA	NA	NA	NA	NA	NA	NA	NA	NA	NA	NA	NA	NA	NA					TBX5				NGEF	intronic	0	0	0	0	0	0	0	0	0	0
C1	rs10933422	2_233838296	NGEF(5.38e-05)	N	2_233841300	A	G	0.568	0.906	0.0259	0.000145	0.000175	NA	NA	NA	NA	NA	NA	NA	NA	NA	NA	NA	NA	NA	NA	NA	NA	NA			IPSC		Nanog,Pou2f2,Pou3f3,Pou5f1,Rad21,TATA				NGEF	intronic	0	0	0	0	0	0	0	0	1	0
C1	rs11678495	2_233838447	NGEF(5.38e-05)	N	2_233841300	A	G	0.57	0.907	0.0258	0.000148	0.000179	NA	NA	NA	NA	NA	NA	NA	NA	NA	NA	NA	NA	NA	NA	NA	NA	NA		ESDR, MUS			HNF4				NGEF	intronic	0	0	0	0	2	0	0	0	0	0
C1	rs6748455	2_233838802	NGEF(5.38e-05)	N	2_233841300	C	T	0.57	0.906	0.0258	0.000147	0.000178	NA	NA	NA	NA	NA	NA	NA	NA	NA	NA	NA	NA	NA	NA	NA	NA	NA		ADRL, MUS	MUS		HNF4,PPAR,RXRA				NGEF	intronic	0	0	0	0	2	0	0	0	1	0
C1	rs6437078	2_233838818	NGEF(5.38e-05)	N	2_233841300	A	G	0.43	1.1	0.0258	0.000147	0.000177	NA	NA	NA	NA	NA	NA	NA	NA	NA	NA	NA	NA	NA	NA	NA	NA	NA		ADRL, MUS			Pou1f1,Pou2f2,Pou5f1				NGEF	intronic	0	0	0	0	2	0	0	0	0	0
C1	rs6437079	2_233839174	NGEF(5.38e-05)	N	2_233841300	A	G	0.43	1.1	0.0258	0.000143	0.000173	NA	NA	NA	NA	NA	NA	NA	NA	NA	NA	NA	NA	NA	NA	NA	NA	NA		ADRL, MUS	LNG,MUS		AP-3,Hoxa5,Pou2f2		1 hit		NGEF	intronic	0	0	0	0	2	0	0	0	2	0
C1	rs954526	2_233840063	NGEF(5.38e-05)	N	2_233841300	A	G	0.57	0.907	0.0259	0.00017	0.000204	NA	NA	NA	NA	NA	NA	NA	NA	NA	NA	NA	NA	NA	NA	NA	NA	NA		MUS			PU.1,RREB-1				NGEF	intronic	0	0	0	0	1	0	0	0	0	0
C1	rs2344969	2_233840527	NGEF(5.38e-05)	N	2_233841300	A	C	0.569	0.906	0.0259	0.000151	0.000181	NA	NA	NA	NA	NA	NA	NA	NA	NA	NA	NA	NA	NA	NA	NA	NA	NA					HNF4,RXRA,Roaz,Sin3Ak-20				NGEF	intronic	0	0	0	0	0	0	0	0	0	0
C1	rs2344970	2_233840682	NGEF(5.38e-05)	N	2_233841300	A	G	0.43	1.1	0.0259	0.00015	0.000181	NA	NA	NA	NA	NA	NA	NA	NA	NA	NA	NA	NA	NA	NA	NA	NA	NA					YY1,Zfx				NGEF	intronic	0	0	0	0	0	0	0	0	0	0
C1	rs938570	2_233840991	NGEF(5.38e-05)	N	2_233841300	C	T	0.431	1.1	0.0261	0.000153	0.000184	NA	NA	NA	NA	NA	NA	NA	NA	NA	NA	NA	NA	NA	NA	NA	NA	NA					Foxj2,Spz1				NGEF	intronic	0	0	0	0	0	0	0	0	0	0
C1	rs938571	2_233841163	NGEF(5.38e-05)	N	2_233841300	C	T	0.559	0.904	0.0259	0.0001	0.000122	NA	NA	NA	NA	NA	NA	NA	NA	NA	NA	NA	NA	NA	NA	NA	NA	NA					Hand1				NGEF	intronic	0	0	0	0	0	0	0	0	0	0
C1	rs938572	2_233841300	NGEF(5.38e-05)	Y	2_233841300	A	G	0.444	1.11	0.026	4.34e-05	5.38e-05	NA	NA	2.70362	NA	2.04328	-3.15632	NA	NA	NA	NA	NA	NA	-1.77671	NA	NA	NA	NA					TATA		1 hit		NGEF	intronic	0	0	0	0	0	0	0	0	0	0
C1	rs938573	2_233841366	NGEF(5.38e-05)	N	2_233841300	A	G	0.559	0.904	0.0259	9.93e-05	0.000121	NA	NA	NA	NA	NA	NA	NA	NA	NA	NA	NA	NA	NA	NA	NA	NA	NA									NGEF	intronic	0	0	0	0	0	0	0	0	0	0
C1	rs6718179	2_233841682	NGEF(5.38e-05)	N	2_233841300	A	C	0.566	0.905	0.0263	0.000154	0.000186	NA	NA	NA	NA	NA	NA	NA	NA	NA	NA	NA	NA	NA	NA	NA	NA	NA					CACD				NGEF	intronic	0	0	0	0	0	0	0	0	0	0
C1	rs6746888	2_233841908	NGEF(5.38e-05)	N	2_233841300	C	T	0.558	0.902	0.026	8.14e-05	9.95e-05	NA	NA	NA	NA	NA	NA	NA	NA	NA	NA	NA	NA	NA	NA	NA	NA	NA		ESDR							NGEF	intronic	0	0	0	0	1	0	0	0	0	0
C1	rs6718452	2_233841921	NGEF(5.38e-05)	N	2_233841300	A	G	0.558	0.906	0.026	0.000144	0.000174	NA	NA	NA	NA	NA	NA	NA	NA	NA	NA	NA	NA	NA	NA	NA	NA	NA		ESDR			Egr-1,HNF4,Myf,NRSF,Nrf1,VDR				NGEF	intronic	0	0	0	0	1	0	0	0	0	0
C1	rs6718592	2_233842049	NGEF(5.38e-05)	N	2_233841300	A	G	0.558	0.906	0.026	0.000145	0.000175	NA	NA	NA	NA	NA	NA	NA	NA	NA	NA	NA	NA	NA	NA	NA	NA	NA		ESDR, IPSC			YY1				NGEF	intronic	0	0	0	0	2	0	0	0	0	0
C1	rs6718696	2_233842111	NGEF(5.38e-05)	N	2_233841300	A	C	0.558	0.906	0.026	0.000146	0.000176	NA	NA	NA	NA	NA	NA	NA	NA	NA	NA	NA	NA	NA	NA	NA	NA	NA		ESDR, IPSC		CTCF	AP-4,EBF,NRSF,RREB-1,ZNF219				NGEF	intronic	0	0	0	0	2	0	0	0	0	0
C1	rs6718812	2_233842190	NGEF(5.38e-05)	N	2_233841300	A	C	0.56	0.906	0.026	0.000163	0.000196	NA	NA	NA	NA	NA	NA	NA	NA	NA	NA	NA	NA	NA	NA	NA	NA	NA		ESDR, IPSC		CTCF	HNF4,Pou3f1,RXRA,VDR				NGEF	intronic	0	0	0	0	2	0	0	0	0	0
C1	rs62193963	2_233842727	NGEF(5.38e-05)	N	2_233841300	C	T	0.558	0.903	0.026	8.26e-05	0.000101	NA	NA	NA	NA	NA	NA	NA	NA	NA	NA	NA	NA	NA	NA	NA	NA	NA	SKIN	ESDR, IPSC, STRM, MUS			RREB-1				NGEF	intronic	1	0	0	0	4	0	0	0	0	0
C1	rs56101526	2_233842883	NGEF(5.38e-05)	N	2_233841300	A	G	0.453	1.1	0.026	0.000163	0.000196	NA	NA	NA	NA	NA	NA	NA	NA	NA	NA	NA	NA	NA	NA	NA	NA	NA	STRM	ESDR, IPSC, STRM, PLCNT			AIRE,AP-1,FAC1,Foxp1,Hoxa9,Nanog,Zfp105				NGEF	intronic	1	0	0	0	4	1	0	0	0	0
E4	rs12999917	2_30875580	LCLAT1(7.07e-05)	Y	2_30875580	A	T	0.0966	1.19	0.0431	5.74e-05	7.07e-05	NA	NA	NA	NA	NA	1.83929	NA	NA	NA	-1.79693	NA	NA	NA	NA	NA	NA	NA	ESC, IPSC	ESC, ESDR, LNG, IPSC	ESDR,LNG,LNG		CIZ,Foxa,Foxd3,Foxf1,Foxi1,Foxj1,Foxk1,Foxl1,Foxo,Foxq1,HDAC2,Pou1f1			3 hits	8.5kb 3' of LCLAT1		2	0	0	0	4	0	0	0	3	0
E4	rs13024015	2_30875592	LCLAT1(7.07e-05)	N	2_30875580	C	T	0.0959	1.19	0.0433	8.67e-05	0.000106	NA	NA	NA	NA	NA	NA	NA	NA	NA	NA	NA	NA	NA	NA	NA	NA	NA	ESC, IPSC	ESC, ESDR, LNG, IPSC	ESDR,LNG		BCL,Egr-1,Ets,GATA,HDAC2,Irf,Nrf-2,Pax-5,p300				8.5kb 3' of LCLAT1		2	0	0	0	4	0	0	0	2	0
E4	rs62142163	2_30877453	LCLAT1(7.07e-05)	N	2_30875580	C	T	0.903	0.84	0.0432	7.78e-05	9.52e-05	NA	NA	NA	NA	NA	NA	NA	NA	NA	NA	NA	NA	NA	NA	NA	NA	NA		LNG, FAT, MUS, SKIN			NF-I			3 hits	10kb 3' of LCLAT1		0	0	0	0	4	0	0	0	0	0
A1	rs6546891	2_74334790	TET3(6.66e-05)	Y	2_74334790	A	G	0.2	1.13	0.0309	5.4e-05	6.66e-05	NA	NA	NA	NA	NA	2.99465	NA	NA	NA	NA	7.92408	5.24271	3.06851	2.32598	NA	NA	NA	ESC, IPSC	ESC, ESDR, IPSC			CIZ,Evi-1,Pbx-1,TCF4		1 hit	56 hits	5.1kb 3' of TET3	3'-UTR	2	0	0	0	3	0	0	0	0	0
E2	rs8126001	20_62711459	OPRL1(4.04e-05)	Y	20_62711459	C	T	0.458	0.896	0.0265	3.24e-05	4.04e-05	NA	NA	NA	NA	NA	NA	NA	-1.5476	NA	NA	NA	NA	NA	NA	NA	NA	NA	ESC, ESDR, LNG, IPSC, FAT, STRM, BRST, BLD, MUS, BRN, SKIN, VAS, GI, ADRL, KID, PANC, PLCNT, HRT, OVRY, THYM, SPLN, CRVX, LIV, BONE	BRST, BLD, BRN	ESDR,LNG,BLD,BLD,BLD,BLD,BLD,BLD,BLD,SKIN,SKIN,SKIN,HRT,KID,LNG,MUS,MUS,GI,OVRY,MUS,GI,BLD,LIV,MUS,BLD,SKIN,SKIN	POL2				30 hits	66bp 5' of OPRL1		24	1	1	1	3	0	0	0	27	0
E4	rs9305653	21_39955226	ERG(8.27e-05)	Y	21_39955226	A	C	0.631	1.12	0.0295	6.74e-05	8.27e-05	NA	3.90069	NA	NA	NA	NA	NA	2.5844	-2.51589	-1.83726	NA	NA	NA	NA	2.14427	NA	NA					Gfi1,TFE				ERG	intronic	0	0	0	0	0	0	0	0	0	0
A2	rs13057267	22_26781429	SEZ6L(9.95e-05)	Y	22_26781429	C	T	0.904	1.22	0.0525	8.15e-05	9.95e-05	5.12504	NA	2.67149	NA	2.79055	NA	NA	NA	NA	NA	NA	NA	NA	NA	NA	NA	NA			MUS						1.9kb 3' of SEZ6L		0	0	0	0	0	0	0	0	1	0
E3	rs2075725	22_37309916	CSF2RB(8.45e-05)	N	22_37310269	A	G	0.446	0.906	0.0259	0.000138	0.000166	NA	NA	NA	NA	NA	NA	NA	NA	NA	NA	NA	NA	NA	NA	NA	NA	NA	BLD, FAT, LIV, BRN, GI, MUS, PLCNT, HRT, LNG, PANC, SPLN, VAS	ESDR, ESC, IPSC, BRST, THYM, MUS	BLD,BLD,PLCNT,BLD		CACD,CTCF,EWSR1-FLI1,KAP1,MZF1__1-4,Pax-5,Pbx3,Rad21			13 hits	CSF2RB	intronic	12	1	0	0	6	0	0	0	4	1
E3	rs2075727	22_37310217	CSF2RB(8.45e-05)	N	22_37310269	C	T	0.551	1.1	0.0258	0.000218	0.00026	NA	NA	NA	NA	NA	NA	NA	NA	NA	NA	NA	NA	NA	NA	NA	NA	NA	BLD, FAT, LIV, BRN, GI, ADRL, PLCNT, THYM, HRT, LNG, MUS, SPLN, VAS	ESC, ESDR, IPSC, BRST, MUS, HRT	ESC,BLD,BLD,BLD,BLD,VAS,BLD	POL24H8				12 hits	CSF2RB	intronic	13	1	0	0	6	0	0	0	7	0
E3	rs4821559	22_37310269	CSF2RB(8.45e-05)	Y	22_37310269	C	T	0.445	0.902	0.026	6.89e-05	8.45e-05	NA	NA	NA	1.81218	NA	NA	NA	NA	NA	NA	NA	NA	NA	NA	NA	NA	NA	BLD, FAT, LIV, BRN, GI, ADRL, PLCNT, THYM, HRT, LNG, MUS, SPLN, VAS	ESC, ESDR, IPSC, BRST, MUS, HRT	BLD,BLD,BLD,PLCNT,THYM,BLD,VAS,BLD	POL24H8	SZF1-1,Smad3,p53			12 hits	CSF2RB	intronic	13	1	0	0	6	0	0	0	8	1
E3	rs2075943	22_37319009	CSF2RB(8.45e-05)	N	22_37310269	A	G	0.451	0.907	0.026	0.000174	0.000208	NA	NA	NA	NA	NA	NA	NA	NA	NA	NA	NA	NA	NA	NA	NA	NA	NA		ESDR, IPSC, ESC, BRST, BLD, GI, MUS, PLCNT, SPLN	IPSC,KID		CAC-binding-protein,CACD,CCNT2,CHD2,E2F,ERalpha-a,Egr-1,Ets,Irf,Klf4,MAZ,MAZR,Myc,NRSF,PU.1,Pou2f2,SP1,SREBP,STAT,Sp4,TFII-I,UF1H3BETA,VDR,WT1,YY1,ZNF219,Zfp281,Zfp740			14 hits	CSF2RB	intronic	0	0	0	0	9	1	0	0	2	0
C1	rs59039117	22_47765729	LOC339685(7.82e-05)	Y	22_47765729	C	T	0.145	1.17	0.0384	6.36e-05	7.82e-05	NA	NA	NA	NA	NA	-3.63539	NA	NA	NA	NA	NA	NA	-2.99702	NA	NA	NA	NA		GI			PLAG1,RREB-1,SREBP,UF1H3BETA,Zfp740				CITF22-49D8.1		0	0	0	0	1	0	0	0	0	0
A4	rs9855969	3_123047666	ADCY5(8.07e-05)	Y	3_123047666	A	G	0.839	0.869	0.0348	6.57e-05	8.07e-05	NA	NA	NA	NA	NA	-2.25162	NA	NA	NA	NA	2.57781	3.04284	NA	2.72679	NA	NA	NA		ESC, ESDR, LNG, IPSC, BRST, BLD, LIV, BRN, GI, HRT, PANC, MUS	BLD,HRT,GI		Znf143			18 hits	ADCY5	intronic	0	0	0	0	12	0	0	0	3	0
A4	rs12487712	3_123048243	ADCY5(8.07e-05)	N	3_123047666	C	T	0.163	1.15	0.0348	6.69e-05	8.22e-05	NA	NA	NA	NA	NA	NA	NA	NA	NA	NA	NA	NA	NA	NA	NA	NA	NA		ESC, IPSC, BRST, LIV, BRN, HRT, MUS, GI, PANC						19 hits	ADCY5	intronic	0	0	0	0	9	0	0	0	0	0
E1	rs78519666	3_123065511	ADCY5(7.59e-06)	Y	3_123065511	A	T	0.897	0.813	0.0447	5.84e-06	7.59e-06	NA	NA	NA	NA	NA	-2.77133	NA	NA	NA	NA	NA	NA	NA	NA	NA	NA	NA	HRT	ESC, FAT, BRN, ADRL, LNG, MUS, PLCNT, HRT, OVRY, PANC, GI, BLD	HRT,OVRY	ZZZ3	Foxp1,GATA,Pax-4,RREB-1			7 hits	ADCY5	intronic	1	0	0	0	12	1	1	0	2	0
C1	rs4474982	3_123068820	ADCY5(8.09e-05)	Y	3_123068820	A	G	0.82	0.877	0.0326	6.59e-05	8.09e-05	NA	1.81585	NA	NA	NA	-2.22156	NA	NA	NA	NA	NA	NA	-3.97431	NA	NA	NA	NA		ESDR, IPSC, BRST, BRN, HRT, MUS, GI	HRT,KID,MUS	ERALPHA_A	ERalpha-a,Esr2,Myc			4 hits	ADCY5	intronic	0	0	0	0	7	0	0	0	3	0
D1	rs12631960	3_123097568	ADCY5(6.36e-05)	N	3_123097988	A	G	0.386	1.11	0.026	6.17e-05	7.59e-05	NA	NA	NA	NA	NA	NA	NA	NA	NA	NA	NA	NA	NA	NA	NA	NA	NA		BRST, SKIN, VAS, BRN, HRT, PLCNT, GI		CTCF,RAD21	BCL,MZF1__1-4,NF-kappaB,PU.1,Rad21,STAT,YY1			4 hits	ADCY5	intronic	0	0	0	0	7	1	0	0	0	0
D1	rs12629585	3_123097706	ADCY5(6.36e-05)	N	3_123097988	A	T	0.614	0.901	0.026	6.01e-05	7.39e-05	NA	NA	NA	NA	NA	NA	NA	NA	NA	NA	NA	NA	NA	NA	NA	NA	NA		BRST, BRN, HRT, PLCNT, GI			INSM1,MZF1__1-4,Maf,NRSF			4 hits	ADCY5	intronic	0	0	0	0	5	1	0	0	0	0
D1	rs12631979	3_123097710	ADCY5(6.36e-05)	N	3_123097988	A	G	0.386	1.11	0.026	6.02e-05	7.41e-05	NA	NA	NA	NA	NA	NA	NA	NA	NA	NA	NA	NA	NA	NA	NA	NA	NA		BRST, BRN, HRT, PLCNT, GI			FXR,Hic1			4 hits	ADCY5	intronic	0	0	0	0	5	1	0	0	0	0
D1	rs16834218	3_123097988	ADCY5(6.36e-05)	Y	3_123097988	C	T	0.616	0.899	0.0261	5.15e-05	6.36e-05	2.34182	2.14815	NA	NA	NA	NA	NA	NA	NA	NA	3.82502	NA	NA	NA	NA	-2.19405	-1.59978		BRST, HRT, PLCNT, GI	PLCNT		Ets,Zbtb3			4 hits	ADCY5	intronic	0	0	0	0	4	1	0	0	1	1
D1	rs56384012	3_123098176	ADCY5(6.36e-05)	N	3_123097988	A	G	0.614	0.901	0.026	6.07e-05	7.47e-05	NA	NA	NA	NA	NA	NA	NA	NA	NA	NA	NA	NA	NA	NA	NA	NA	NA		BRST, HRT, PLCNT, GI						4 hits	ADCY5	intronic	0	0	0	0	4	1	0	0	0	0
D1	rs55689356	3_123098203	ADCY5(6.36e-05)	N	3_123097988	C	T	0.614	0.901	0.026	6.08e-05	7.47e-05	NA	NA	NA	NA	NA	NA	NA	NA	NA	NA	NA	NA	NA	NA	NA	NA	NA		BRST, HRT, PLCNT, GI			CCNT2,ELF1,Maf,NRSF,PU.1,RREB-1,STAT,Znf143			4 hits	ADCY5	intronic	0	0	0	0	4	1	0	0	0	0
D1	rs56276445	3_123098242	ADCY5(6.36e-05)	N	3_123097988	A	C	0.614	0.901	0.026	6.08e-05	7.48e-05	NA	NA	NA	NA	NA	NA	NA	NA	NA	NA	NA	NA	NA	NA	NA	NA	NA		BRST, HRT, PLCNT, GI			ERalpha-a,Zic			5 hits	ADCY5	intronic	0	0	0	0	4	1	0	0	0	0
D1	rs55762427	3_123098421	ADCY5(6.36e-05)	N	3_123097988	A	G	0.386	1.11	0.026	6.26e-05	7.69e-05	NA	NA	NA	NA	NA	NA	NA	NA	NA	NA	NA	NA	NA	NA	NA	NA	NA		BRST, FAT, VAS, GI, HRT, LNG, PLCNT			HNF4,Sin3Ak-20,p300			4 hits	ADCY5	intronic	0	0	0	0	7	1	0	0	0	0
D1	rs931575	3_123098842	ADCY5(6.36e-05)	N	3_123097988	C	G	0.614	0.901	0.026	6.07e-05	7.47e-05	NA	NA	NA	NA	NA	NA	NA	NA	NA	NA	NA	NA	NA	NA	NA	NA	NA		BRST, FAT, BRN, GI, HRT, LNG, PLCNT			Hand1			4 hits	ADCY5	intronic	0	0	0	0	7	1	0	0	0	0
D1	rs56712020	3_123099368	ADCY5(6.36e-05)	N	3_123097988	A	G	0.614	0.901	0.026	6.09e-05	7.49e-05	NA	NA	NA	NA	NA	NA	NA	NA	NA	NA	NA	NA	NA	NA	NA	NA	NA		BRST, FAT, VAS, BRN, GI, HRT, LNG, MUS, PLCNT, SPLN			ELF1,ERalpha-a			4 hits	ADCY5	intronic	0	0	0	0	10	1	0	0	0	0
D1	rs16834219	3_123099470	ADCY5(6.36e-05)	N	3_123097988	A	G	0.386	1.11	0.026	6.26e-05	7.69e-05	NA	NA	NA	NA	NA	NA	NA	NA	NA	NA	NA	NA	NA	NA	NA	NA	NA		BRST, FAT, VAS, BRN, GI, HRT, LNG, MUS, PLCNT, OVRY, SPLN			HNF4,Nanog,Pou2f2,Pou3f2,RXR__LXR,TATA			4 hits	ADCY5	intronic	0	0	0	0	11	1	1	0	0	0
D1	rs903574	3_123099807	ADCY5(6.36e-05)	N	3_123097988	C	G	0.386	1.11	0.026	6.09e-05	7.49e-05	NA	NA	NA	NA	NA	NA	NA	NA	NA	NA	NA	NA	NA	NA	NA	NA	NA		BRST, FAT, VAS, BRN, GI, HRT, MUS, OVRY, SPLN	HRT					4 hits	ADCY5	intronic	0	0	0	0	9	0	1	0	1	0
D1	rs4678014	3_123100170	ADCY5(6.36e-05)	N	3_123097988	A	G	0.382	1.11	0.0261	6.6e-05	8.1e-05	NA	NA	NA	NA	NA	NA	NA	NA	NA	NA	NA	NA	NA	NA	NA	NA	NA		BRST, FAT, VAS, BRN, GI, HRT, MUS, OVRY, SPLN			EBF,STAT,Sox			4 hits	ADCY5	intronic	0	0	0	0	9	0	1	0	0	0
D1	rs2332509	3_123100177	ADCY5(6.36e-05)	N	3_123097988	C	T	0.618	0.9	0.0261	6.43e-05	7.89e-05	NA	NA	NA	NA	NA	NA	NA	NA	NA	NA	NA	NA	NA	NA	NA	NA	NA		BRST, FAT, VAS, BRN, GI, HRT, MUS, OVRY, SPLN			HNF4,Myf,PPAR,Rad21,ZEB1			4 hits	ADCY5	intronic	0	0	0	0	9	0	1	0	0	0
D1	rs4677886	3_123100196	ADCY5(6.36e-05)	N	3_123097988	A	G	0.382	1.11	0.0261	6.42e-05	7.89e-05	NA	NA	NA	NA	NA	NA	NA	NA	NA	NA	NA	NA	NA	NA	NA	NA	NA		BRST, FAT, VAS, BRN, GI, HRT, MUS, OVRY, SPLN						4 hits	ADCY5	intronic	0	0	0	0	9	0	1	0	0	0
D1	rs4677887	3_123100223	ADCY5(6.36e-05)	N	3_123097988	G	T	0.614	0.901	0.026	6.1e-05	7.5e-05	NA	NA	NA	NA	NA	NA	NA	NA	NA	NA	NA	NA	NA	NA	NA	NA	NA		BRST, FAT, VAS, BRN, GI, HRT, MUS, OVRY, SPLN						4 hits	ADCY5	intronic	0	0	0	0	9	0	1	0	0	0
D1	rs2877709	3_123100304	ADCY5(6.36e-05)	N	3_123097988	C	T	0.386	1.11	0.026	6.09e-05	7.5e-05	NA	NA	NA	NA	NA	NA	NA	NA	NA	NA	NA	NA	NA	NA	NA	NA	NA		BRST, FAT, VAS, BRN, GI, HRT, MUS, OVRY, SPLN	HRT,MUS		AP-3,ATF3,Pou5f1			4 hits	ADCY5	intronic	0	0	0	0	9	0	1	0	2	0
D1	rs4678015	3_123100463	ADCY5(6.36e-05)	N	3_123097988	A	G	0.386	1.11	0.026	6.09e-05	7.49e-05	NA	NA	NA	NA	NA	NA	NA	NA	NA	NA	NA	NA	NA	NA	NA	NA	NA		BRST, VAS, BRN, GI, HRT, MUS, OVRY	HRT		Hoxa10			4 hits	ADCY5	intronic	0	0	0	0	7	0	1	0	1	0
D1	rs3845913	3_123100606	ADCY5(6.36e-05)	N	3_123097988	A	T	0.386	1.11	0.026	7.12e-05	8.72e-05	NA	NA	NA	NA	NA	NA	NA	NA	NA	NA	NA	NA	NA	NA	NA	NA	NA		IPSC, BRST, VAS, BRN, GI, HRT, MUS, OVRY	HRT					7 hits	ADCY5	intronic	0	0	0	0	8	0	1	0	1	0
D1	rs2009176	3_123100976	ADCY5(6.36e-05)	N	3_123097988	C	T	0.386	1.11	0.026	6.07e-05	7.47e-05	NA	NA	NA	NA	NA	NA	NA	NA	NA	NA	NA	NA	NA	NA	NA	NA	NA		BRST, VAS, BRN, GI, HRT, MUS, OVRY			TCF4			4 hits	ADCY5	intronic	0	0	0	0	7	0	1	0	0	0
D1	rs903572	3_123101144	ADCY5(6.36e-05)	N	3_123097988	A	G	0.386	1.11	0.026	6.06e-05	7.46e-05	NA	NA	NA	NA	NA	NA	NA	NA	NA	NA	NA	NA	NA	NA	NA	NA	NA		BRST, BRN, GI, HRT, MUS, OVRY			CEBPB,Hdx			4 hits	ADCY5	intronic	0	0	0	0	6	0	1	0	0	0
D1	rs903571	3_123101250	ADCY5(6.36e-05)	N	3_123097988	A	C	0.386	1.11	0.026	7.09e-05	8.69e-05	NA	NA	NA	NA	NA	NA	NA	NA	NA	NA	NA	NA	NA	NA	NA	NA	NA		BRST, BRN, GI, HRT, MUS			HNF4,NF-kappaB,VDR			4 hits	ADCY5	intronic	0	0	0	0	5	0	0	0	0	0
D1	rs4677888	3_123101253	ADCY5(6.36e-05)	N	3_123097988	G	T	0.386	1.11	0.026	6.9e-05	8.46e-05	NA	NA	NA	NA	NA	NA	NA	NA	NA	NA	NA	NA	NA	NA	NA	NA	NA		BRST, BRN, GI, HRT, MUS			BCL,HNF4,Pax-5,RXRA,VDR			4 hits	ADCY5	intronic	0	0	0	0	5	0	0	0	0	0
D1	rs11923120	3_123101592	ADCY5(6.36e-05)	N	3_123097988	A	G	0.386	1.11	0.026	6.07e-05	7.47e-05	NA	NA	NA	NA	NA	NA	NA	NA	NA	NA	NA	NA	NA	NA	NA	NA	NA		BRN, GI, HRT, MUS			BDP1,CAC-binding-protein,CACD,CCNT2,ERalpha-a,EWSR1-FLI1,STAT			4 hits	ADCY5	intronic	0	0	0	0	4	0	0	0	0	0
D1	rs77786390	3_123101714	ADCY5(6.36e-05)	N	3_123097988	D	I	0.383	1.11	0.0262	6.46e-05	7.93e-05	NA	NA	NA	NA	NA	NA	NA	NA	NA	NA	NA	NA	NA	NA	NA	NA	NA		BRN, GI, HRT, MUS, OVRY						5 hits	ADCY5	intronic	0	0	0	0	5	0	1	0	0	0
D1	rs4678016	3_123101981	ADCY5(6.36e-05)	N	3_123097988	C	T	0.386	1.11	0.026	5.95e-05	7.32e-05	NA	NA	NA	NA	NA	NA	NA	NA	NA	NA	NA	NA	NA	NA	NA	NA	NA		ESDR, LNG, BRST, BRN, GI, HRT, MUS, PLCNT, OVRY	ESC,ESDR,ESDR,IPSC,HRT,MUS,OVRY,MUS,MUS,BRN,LNG		CAC-binding-protein,ERalpha-a,LBP-9,Myc,NERF1a,NRSF,PU.1,Pax-6,SMC3,SP1,T3R			4 hits	ADCY5	intronic	0	0	0	0	9	1	1	0	11	0
D1	rs60870039	3_123101990	ADCY5(6.36e-05)	N	3_123097988	A	G	0.386	1.11	0.026	5.95e-05	7.33e-05	NA	NA	NA	NA	NA	NA	NA	NA	NA	NA	NA	NA	NA	NA	NA	NA	NA		ESDR, LNG, BRST, BRN, GI, HRT, MUS, PLCNT, OVRY	ESC,ESDR,ESDR,IPSC,IPSC,HRT,MUS,PLCNT,OVRY,MUS,MUS,BRN,LNG		BDP1,Egr-1,MZF1__1-4,NERF1a,Pou2f2,RREB-1,SMC3,ZNF219,Zfp281,Zfp740			3 hits	ADCY5	intronic	0	0	0	0	9	1	1	0	13	1
D1	rs4678017	3_123102023	ADCY5(6.36e-05)	N	3_123097988	A	C	0.386	1.11	0.0261	5.88e-05	7.24e-05	NA	NA	NA	NA	NA	NA	NA	NA	NA	NA	NA	NA	NA	NA	NA	NA	NA	GI	ESC, ESDR, LNG, IPSC, FAT, BRST, SKIN, VAS, BRN, GI, HRT, MUS, PLCNT, OVRY, PANC	ESC,ESDR,ESDR,ESDR,ESC,LNG,IPSC,IPSC,SKIN,HRT,KID,MUS,PLCNT,MUS,MUS,BRN,LNG		Foxd1,Foxf2,TEF-1,p300			4 hits	ADCY5	intronic	1	0	0	0	15	1	1	0	17	1
D1	rs4678018	3_123102044	ADCY5(6.36e-05)	N	3_123097988	A	G	0.614	0.901	0.0261	6.48e-05	7.96e-05	NA	NA	NA	NA	NA	NA	NA	NA	NA	NA	NA	NA	NA	NA	NA	NA	NA	GI	ESC, ESDR, LNG, IPSC, FAT, BRST, SKIN, VAS, BRN, GI, HRT, MUS, PLCNT, OVRY, PANC	ESC,ESDR,ESDR,ESDR,ESC,LNG,IPSC,IPSC,SKIN,HRT,KID,MUS,PLCNT,MUS,MUS,BRN,LNG					4 hits	ADCY5	intronic	1	0	0	0	15	1	1	0	17	1
D1	rs4678020	3_123102353	ADCY5(6.36e-05)	N	3_123097988	C	T	0.386	1.11	0.0261	6.32e-05	7.77e-05	NA	NA	NA	NA	NA	NA	NA	NA	NA	NA	NA	NA	NA	NA	NA	NA	NA	GI, MUS	ESC, ESDR, LNG, IPSC, FAT, BRST, VAS, BRN, GI, ADRL, HRT, MUS, PLCNT, OVRY, PANC	ESDR,HRT,MUS,PLCNT,MUS,MUS,BRN,LNG		BDP1,TBX5			4 hits	ADCY5	intronic	2	0	0	0	15	1	1	0	8	1
D1	rs4678021	3_123102376	ADCY5(6.36e-05)	N	3_123097988	A	G	0.386	1.11	0.0261	6.33e-05	7.77e-05	NA	NA	NA	NA	NA	NA	NA	NA	NA	NA	NA	NA	NA	NA	NA	NA	NA	GI, MUS	ESC, ESDR, LNG, IPSC, FAT, BRST, VAS, BRN, GI, ADRL, HRT, MUS, PLCNT, OVRY, PANC	ESDR,HRT,MUS,PLCNT,MUS,MUS,LNG		GATA			4 hits	ADCY5	intronic	2	0	0	0	15	1	1	0	7	1
D1	rs35809254	3_123102551	ADCY5(6.36e-05)	N	3_123097988	D	I	0.386	1.11	0.0261	6.32e-05	7.77e-05	NA	NA	NA	NA	NA	NA	NA	NA	NA	NA	NA	NA	NA	NA	NA	NA	NA	GI, MUS	ESC, ESDR, LNG, IPSC, BRST, BRN, FAT, VAS, GI, ADRL, HRT, MUS, PLCNT, OVRY, PANC	HRT,MUS		NF-kappaB			4 hits	ADCY5	intronic	2	0	0	0	15	1	1	0	2	0
D1	rs12633849	3_123102862	ADCY5(6.36e-05)	N	3_123097988	C	T	0.614	0.901	0.0261	6.23e-05	7.66e-05	NA	NA	NA	NA	NA	NA	NA	NA	NA	NA	NA	NA	NA	NA	NA	NA	NA	HRT, GI	ESC, ESDR, LNG, IPSC, BRST, FAT, VAS, BRN, GI, ADRL, MUS, PLCNT, HRT, OVRY, SPLN	HRT		BDP1,Hoxa13,SF1			4 hits	ADCY5	intronic	2	0	0	0	15	1	1	0	1	0
D1	rs12636451	3_123102924	ADCY5(6.36e-05)	N	3_123097988	A	C	0.386	1.11	0.0261	6.25e-05	7.69e-05	NA	NA	NA	NA	NA	NA	NA	NA	NA	NA	NA	NA	NA	NA	NA	NA	NA	HRT, GI	ESC, ESDR, LNG, IPSC, BRST, FAT, VAS, BRN, GI, ADRL, MUS, PLCNT, HRT, OVRY, SPLN	HRT,MUS,MUS		GR,HNF4,Hoxb7,Mrg			4 hits	ADCY5	intronic	2	0	0	0	15	1	1	0	3	0
D1	rs12631135	3_123102950	ADCY5(6.36e-05)	N	3_123097988	C	G	0.614	0.901	0.0261	6.54e-05	8.03e-05	NA	NA	NA	NA	NA	NA	NA	NA	NA	NA	NA	NA	NA	NA	NA	NA	NA	HRT, GI	ESC, ESDR, LNG, IPSC, BRST, FAT, VAS, BRN, GI, ADRL, MUS, PLCNT, HRT, OVRY, SPLN	HRT,MUS,MUS		GR,Nr2f2,Sin3Ak-20			4 hits	ADCY5	intronic	2	0	0	0	15	1	1	0	3	0
D1	rs6790286	3_123103037	ADCY5(6.36e-05)	N	3_123097988	A	G	0.614	0.901	0.0261	6.23e-05	7.65e-05	NA	NA	NA	NA	NA	NA	NA	NA	NA	NA	NA	NA	NA	NA	NA	NA	NA	GI	ESC, ESDR, BRST, FAT, VAS, BRN, GI, ADRL, HRT, LNG, MUS, PLCNT, OVRY, SPLN	HRT,PLCNT		RREB-1,STAT,ZBTB7A			6 hits	ADCY5	intronic	1	0	0	0	14	1	1	0	2	1
D1	rs6803100	3_123103246	ADCY5(6.36e-05)	N	3_123097988	C	T	0.615	0.9	0.0261	5.75e-05	7.08e-05	NA	NA	NA	NA	NA	NA	NA	NA	NA	NA	NA	NA	NA	NA	NA	NA	NA	GI	ESC, ESDR, BRST, FAT, VAS, BRN, GI, ADRL, HRT, LNG, MUS, PLCNT, OVRY, SPLN	PLCNT		Myc,Pax-6			6 hits	ADCY5	intronic	1	0	0	0	14	1	1	0	1	1
D1	rs6803102	3_123103250	ADCY5(6.36e-05)	N	3_123097988	C	T	0.615	0.903	0.0261	0.0001	0.000122	NA	NA	NA	NA	NA	NA	NA	NA	NA	NA	NA	NA	NA	NA	NA	NA	NA	GI	ESC, ESDR, BRST, FAT, VAS, BRN, GI, ADRL, HRT, LNG, MUS, PLCNT, OVRY, SPLN	PLCNT		AP-2,RXRA			6 hits	ADCY5	intronic	1	0	0	0	14	1	1	0	1	1
D1	rs6790410	3_123103289	ADCY5(6.36e-05)	N	3_123097988	C	T	0.386	1.11	0.0261	0.000101	0.000122	NA	NA	NA	NA	NA	NA	NA	NA	NA	NA	NA	NA	NA	NA	NA	NA	NA	GI	ESC, ESDR, BRST, FAT, VAS, BRN, GI, ADRL, HRT, LNG, MUS, PLCNT, OVRY, SPLN	PLCNT		Smad4,ZID			6 hits	ADCY5	intronic	1	0	0	0	14	1	1	0	1	1
D1	rs6790681	3_123103410	ADCY5(6.36e-05)	N	3_123097988	A	G	0.615	0.903	0.0261	0.000102	0.000124	NA	NA	NA	NA	NA	NA	NA	NA	NA	NA	NA	NA	NA	NA	NA	NA	NA	HRT, GI	ESC, ESDR, BRST, FAT, BRN, GI, ADRL, LNG, MUS, PLCNT, HRT, OVRY, SPLN	HRT,PLCNT		E2A,TCF12,ZEB1			4 hits	ADCY5	intronic	2	0	0	0	13	1	1	0	2	1
D1	rs6790540	3_123103441	ADCY5(6.36e-05)	N	3_123097988	C	T	0.385	1.11	0.0261	0.000102	0.000124	NA	NA	NA	NA	NA	NA	NA	NA	NA	NA	NA	NA	NA	NA	NA	NA	NA	HRT, GI	ESC, ESDR, BRST, FAT, BRN, GI, ADRL, LNG, MUS, PLCNT, HRT, OVRY, SPLN	HRT,PLCNT		HNF4,INSM1,LF-A1,RXRA			7 hits	ADCY5	intronic	2	0	0	0	13	1	1	0	2	1
D1	rs6803327	3_123103479	ADCY5(6.36e-05)	N	3_123097988	C	T	0.614	0.904	0.0261	0.000105	0.000127	NA	NA	NA	NA	NA	NA	NA	NA	NA	NA	NA	NA	NA	NA	NA	NA	NA	HRT, GI	ESC, ESDR, BRST, FAT, BRN, GI, ADRL, LNG, MUS, PLCNT, HRT, OVRY, SPLN	HRT		AP-3,Egr-1,Gfi1			6 hits	ADCY5	intronic	2	0	0	0	13	1	1	0	1	0
D1	rs6766089	3_123103538	ADCY5(6.36e-05)	N	3_123097988	A	G	0.386	1.11	0.0261	0.000103	0.000125	NA	NA	NA	NA	NA	NA	NA	NA	NA	NA	NA	NA	NA	NA	NA	NA	NA	HRT, GI	ESC, ESDR, BRST, FAT, BRN, GI, ADRL, LNG, MUS, PLCNT, HRT, OVRY, SPLN						7 hits	ADCY5	intronic	2	0	0	0	13	1	1	0	0	0
D1	rs6790843	3_123103712	ADCY5(6.36e-05)	N	3_123097988	A	C	0.614	0.904	0.0261	0.000103	0.000125	NA	NA	NA	NA	NA	NA	NA	NA	NA	NA	NA	NA	NA	NA	NA	NA	NA	HRT, GI	ESDR, IPSC, BRST, FAT, BRN, GI, ADRL, LNG, MUS, PLCNT, OVRY			GR,NRSF,PU.1,RXRA,SP1			7 hits	ADCY5	intronic	2	0	0	0	11	1	1	0	0	0
D1	rs60165510	3_123104140	ADCY5(6.36e-05)	N	3_123097988	A	G	0.614	0.904	0.026	0.000106	0.000129	NA	NA	NA	NA	NA	NA	NA	NA	NA	NA	NA	NA	NA	NA	NA	NA	NA	HRT, GI	LNG, IPSC, BRST, FAT, BRN, GI, HRT, MUS, PLCNT, OVRY, PANC	ESDR,ESDR,LNG,SKIN,BRN,HRT,GI,KID,LNG,MUS,MUS,PLCNT,GI,OVRY,LNG,MUS,MUS,LNG	CTCF	Egr-1,Foxp1,Pax-4,RREB-1			5 hits	ADCY5	intronic	2	0	0	0	11	1	1	0	18	1
D1	rs57050334	3_123104237	ADCY5(6.36e-05)	N	3_123097988	A	G	0.614	0.904	0.0261	0.000103	0.000125	NA	NA	NA	NA	NA	NA	NA	NA	NA	NA	NA	NA	NA	NA	NA	NA	NA	HRT, GI	LNG, IPSC, BRST, FAT, BRN, GI, HRT, MUS, PLCNT, OVRY	BRN,HRT,LNG,GI		BDP1,CAC-binding-protein,EWSR1-FLI1,GATA,GR,HDAC2,Irf,PRDM1,TATA,TFII-I,VDR			7 hits	ADCY5	intronic	2	0	0	0	10	1	1	0	4	0
D1	rs6806929	3_123104813	ADCY5(6.36e-05)	N	3_123097988	C	T	0.614	0.904	0.026	0.000104	0.000126	NA	NA	NA	NA	NA	NA	NA	NA	NA	NA	NA	NA	NA	NA	NA	NA	NA	HRT, MUS, GI	ESDR, LNG, IPSC, FAT, BRST, BRN, SKIN, GI, ADRL, HRT, KID, MUS, PLCNT, OVRY, PANC	HRT					7 hits	ADCY5	intronic	3	0	0	0	15	1	1	0	1	0
D1	rs56768921	3_123105074	ADCY5(6.36e-05)	N	3_123097988	A	T	0.614	0.904	0.026	0.000104	0.000126	NA	NA	NA	NA	NA	NA	NA	NA	NA	NA	NA	NA	NA	NA	NA	NA	NA	MUS, GI	ESDR, ESC, LNG, IPSC, FAT, BRST, BRN, SKIN, GI, ADRL, HRT, KID, MUS, PLCNT, OVRY, PANC	LNG,SKIN,HRT,MUS,CRVX		Irf,Pax-5			7 hits	ADCY5	intronic	2	0	0	0	16	1	1	0	5	0
D1	rs57101409	3_123105136	ADCY5(6.36e-05)	N	3_123097988	D	I	0.614	0.904	0.026	0.000104	0.000126	NA	NA	NA	NA	NA	NA	NA	NA	NA	NA	NA	NA	NA	NA	NA	NA	NA	MUS, GI	ESDR, ESC, LNG, IPSC, FAT, BRST, BRN, SKIN, GI, ADRL, HRT, KID, MUS, PLCNT, OVRY, PANC	HRT		AP-2,ATF3,HNF1,SMC3,TCF12			7 hits	ADCY5	intronic	2	0	0	0	16	1	1	0	1	0
D1	rs60957616	3_123105187	ADCY5(6.36e-05)	N	3_123097988	A	G	0.386	1.11	0.026	0.000104	0.000126	NA	NA	NA	NA	NA	NA	NA	NA	NA	NA	NA	NA	NA	NA	NA	NA	NA	MUS, GI	ESDR, ESC, LNG, IPSC, FAT, BRST, BRN, SKIN, GI, ADRL, HRT, KID, MUS, PLCNT, OVRY, PANC	HRT		Rad21			7 hits	ADCY5	intronic	2	0	0	0	16	1	1	0	1	0
D1	rs58693865	3_123105356	ADCY5(6.36e-05)	N	3_123097988	C	T	0.614	0.904	0.026	0.000104	0.000126	NA	NA	NA	NA	NA	NA	NA	NA	NA	NA	NA	NA	NA	NA	NA	NA	NA	GI	LNG, IPSC, FAT, ESC, BRST, BRN, VAS, GI, ADRL, HRT, KID, MUS, PLCNT, OVRY, PANC	HRT					7 hits	ADCY5	intronic	1	0	0	0	15	1	1	0	1	0
D1	rs62262394	3_123105428	ADCY5(6.36e-05)	N	3_123097988	C	T	0.386	1.11	0.026	0.000109	0.000132	NA	NA	NA	NA	NA	NA	NA	NA	NA	NA	NA	NA	NA	NA	NA	NA	NA		ESDR, IPSC, ESC, BRST, BRN, FAT, VAS, GI, ADRL, HRT, KID, LNG, MUS, PLCNT, OVRY, PANC	HRT,GI		LBP-1			7 hits	ADCY5	intronic	0	0	0	0	16	1	1	0	2	0
D1	rs62262395	3_123105437	ADCY5(6.36e-05)	N	3_123097988	A	C	0.614	0.904	0.026	0.000112	0.000136	NA	NA	NA	NA	NA	NA	NA	NA	NA	NA	NA	NA	NA	NA	NA	NA	NA		ESDR, IPSC, ESC, BRST, BRN, FAT, VAS, GI, ADRL, HRT, KID, LNG, MUS, PLCNT, OVRY, PANC	HRT,GI					6 hits	ADCY5	intronic	0	0	0	0	16	1	1	0	2	0
D1	rs62262396	3_123105491	ADCY5(6.36e-05)	N	3_123097988	A	G	0.386	1.11	0.026	0.000107	0.00013	NA	NA	NA	NA	NA	NA	NA	NA	NA	NA	NA	NA	NA	NA	NA	NA	NA		ESDR, IPSC, ESC, BRST, BRN, FAT, VAS, GI, ADRL, HRT, KID, LNG, MUS, PLCNT, OVRY, PANC	LNG,GI					6 hits	ADCY5	intronic	0	0	0	0	16	1	1	0	2	0
D1	rs60088212	3_123105548	ADCY5(6.36e-05)	N	3_123097988	A	G	0.614	0.904	0.026	0.000104	0.000127	NA	NA	NA	NA	NA	NA	NA	NA	NA	NA	NA	NA	NA	NA	NA	NA	NA		ESDR, IPSC, ESC, BRST, BRN, FAT, VAS, GI, ADRL, HRT, KID, LNG, MUS, PLCNT, OVRY, PANC	LNG,PLCNT		ATF3			7 hits	ADCY5	intronic	0	0	0	0	16	1	1	0	2	1
D1	rs58531872	3_123105640	ADCY5(6.36e-05)	N	3_123097988	C	G	0.386	1.11	0.026	0.000104	0.000127	NA	NA	NA	NA	NA	NA	NA	NA	NA	NA	NA	NA	NA	NA	NA	NA	NA		ESC, ESDR, IPSC, BRST, BRN, FAT, VAS, GI, ADRL, HRT, KID, LNG, MUS, OVRY	IPSC,ADRL,HRT,KID,LNG,GI,OVRY		CACD,Ets,HNF4,INSM1,Irf,Klf4,Klf7,MAZR,PU.1,Pou2f2,RREB-1,SP1			7 hits	ADCY5	intronic	0	0	0	0	14	0	1	0	7	0
D1	rs6797908	3_123105754	ADCY5(6.36e-05)	N	3_123097988	C	G	0.614	0.904	0.026	0.000105	0.000127	NA	NA	NA	NA	NA	NA	NA	NA	NA	NA	NA	NA	NA	NA	NA	NA	NA		ESC, ESDR, IPSC, BRST, BRN, FAT, VAS, GI, ADRL, HRT, KID, LNG, MUS, OVRY	HRT,LNG,MUS,GI,OVRY		Egr-1,LBP-9,Nkx2,Sp4			7 hits	ADCY5	intronic	0	0	0	0	14	0	1	0	5	0
D1	rs9856983	3_123105839	ADCY5(6.36e-05)	N	3_123097988	G	T	0.614	0.904	0.026	0.000117	0.000142	NA	NA	NA	NA	NA	NA	NA	NA	NA	NA	NA	NA	NA	NA	NA	NA	NA		ESDR, ESC, IPSC, BRST, BRN, FAT, GI, HRT, KID, LNG, MUS, OVRY	HRT,LNG,GI		GR,HDAC2,HNF4		1 hit	9 hits	ADCY5	intronic	0	0	0	0	12	0	1	0	3	0
D1	rs6800468	3_123106129	ADCY5(6.36e-05)	N	3_123097988	C	G	0.386	1.11	0.026	0.000101	0.000123	NA	NA	NA	NA	NA	NA	NA	NA	NA	NA	NA	NA	NA	NA	NA	NA	NA		ESDR, ESC, IPSC, BRST, BRN, FAT, GI, HRT, KID, LNG, MUS, OVRY			AIRE,DMRT2,DMRT3,Dbx1,Hoxa10,Hoxd10,Nkx6-1,Pou2f2			7 hits	ADCY5	intronic	0	0	0	0	12	0	1	0	0	0
D1	rs6764842	3_123106287	ADCY5(6.36e-05)	N	3_123097988	A	T	0.614	0.903	0.026	9.9e-05	0.00012	NA	NA	NA	NA	NA	NA	NA	NA	NA	NA	NA	NA	NA	NA	NA	NA	NA		ESC, IPSC, BRST, BRN, GI, ADRL, HRT, KID, LNG, MUS, OVRY	ESDR,BRN,MUS		HNF6,Hbp1			7 hits	ADCY5	intronic	0	0	0	0	11	0	1	0	3	0
D1	rs10451896	3_123106652	ADCY5(6.36e-05)	N	3_123097988	C	T	0.614	0.903	0.026	9.97e-05	0.000121	NA	NA	NA	NA	NA	NA	NA	NA	NA	NA	NA	NA	NA	NA	NA	NA	NA			LNG,OVRY				1 hit	5 hits	ADCY5	intronic	0	0	0	0	0	0	0	0	2	0
D1	rs55756817	3_123106759	ADCY5(6.36e-05)	N	3_123097988	A	G	0.386	1.11	0.026	9.63e-05	0.000117	NA	NA	NA	NA	NA	NA	NA	NA	NA	NA	NA	NA	NA	NA	NA	NA	NA		ESC, IPSC, BRST, BRN, FAT, GI, ADRL, HRT, KID, LNG, MUS, OVRY, PANC, SPLN	ESDR,IPSC,GI,MUS		GR			7 hits	ADCY5	intronic	0	0	0	0	14	0	1	0	4	0
D1	rs4678022	3_123106924	ADCY5(6.36e-05)	N	3_123097988	A	C	0.386	1.11	0.026	9.96e-05	0.000121	NA	NA	NA	NA	NA	NA	NA	NA	NA	NA	NA	NA	NA	NA	NA	NA	NA		BRST, BRN, GI, ADRL, HRT, KID, LNG, MUS, PLCNT, OVRY, PANC	MUS		E2A,Maf,Pax-4,Pax-5,STAT			6 hits	ADCY5	intronic	0	0	0	0	11	1	1	0	1	0
D1	rs4678023	3_123107245	ADCY5(6.36e-05)	N	3_123097988	C	T	0.614	0.903	0.0261	9.41e-05	0.000115	NA	NA	NA	NA	NA	NA	NA	NA	NA	NA	NA	NA	NA	NA	NA	NA	NA		BRST, BRN, GI, ADRL, HRT, KID, LNG, MUS, PLCNT, OVRY, PANC	MUS,MUS		Elf3,Elf5,Ets,FEV,GATA,Mef2,Mrg,STAT,Tel2,Tgif1,p300			7 hits	ADCY5	intronic	0	0	0	0	11	1	1	0	2	0
D1	rs11438345	3_123107426	ADCY5(6.36e-05)	N	3_123097988	D	I	0.614	0.904	0.0261	0.000106	0.000128	NA	NA	NA	NA	NA	NA	NA	NA	NA	NA	NA	NA	NA	NA	NA	NA	NA		BRST, VAS, BRN, GI, ADRL, HRT, KID, LNG, MUS, PLCNT, OVRY, PANC			Foxo,GATA,Gfi1,Mef2,Sox				ADCY5	intronic	0	0	0	0	12	1	1	0	0	0
D1	rs59873306	3_123107562	ADCY5(6.36e-05)	N	3_123097988	A	G	0.386	1.11	0.0261	9.38e-05	0.000114	NA	NA	NA	NA	NA	NA	NA	NA	NA	NA	NA	NA	NA	NA	NA	NA	NA		BRST, VAS, BRN, GI, ADRL, HRT, KID, LNG, MUS, PLCNT, OVRY, PANC	HRT,MUS		HDAC2,SP1,STAT			7 hits	ADCY5	intronic	0	0	0	0	12	1	1	0	2	0
D1	rs4678025	3_123108230	ADCY5(6.36e-05)	N	3_123097988	A	G	0.614	0.903	0.0261	9.74e-05	0.000119	NA	NA	NA	NA	NA	NA	NA	NA	NA	NA	NA	NA	NA	NA	NA	NA	NA	GI	BRST, VAS, BRN, GI, ADRL, HRT, LNG, MUS, OVRY, PANC, SPLN	HRT,PANC		HEN1			6 hits	ADCY5	intronic	1	0	0	0	11	0	1	0	2	0
D1	rs7650902	3_123108274	ADCY5(6.36e-05)	N	3_123097988	C	T	0.614	0.904	0.0261	0.000105	0.000128	NA	NA	NA	NA	NA	NA	NA	NA	NA	NA	NA	NA	NA	NA	NA	NA	NA	GI	BRST, VAS, BRN, GI, ADRL, HRT, LNG, MUS, OVRY, PANC, SPLN	HRT,KID		CAC-binding-protein,ERalpha-a,PRDM1,SP1,STAT			9 hits	ADCY5	intronic	1	0	0	0	11	0	1	0	2	0
D1	rs9872572	3_123108613	ADCY5(6.36e-05)	N	3_123097988	A	G	0.387	1.11	0.0261	0.000104	0.000127	NA	NA	NA	NA	NA	NA	NA	NA	NA	NA	NA	NA	NA	NA	NA	NA	NA		VAS, BRN, GI, ADRL, HRT, MUS, OVRY, SPLN	KID		Mef2,NRSF,Sin3Ak-20			7 hits	ADCY5	intronic	0	0	0	0	8	0	1	0	1	0
D1	rs5852334	3_123108759	ADCY5(6.36e-05)	N	3_123097988	D	I	0.386	1.11	0.0261	9.15e-05	0.000111	NA	NA	NA	NA	NA	NA	NA	NA	NA	NA	NA	NA	NA	NA	NA	NA	NA		VAS, BRN, GI, ADRL, HRT, MUS, OVRY, SPLN			Glis2,Mef2,ZBTB7A			6 hits	ADCY5	intronic	0	0	0	0	8	0	1	0	0	0
D1	rs59930643	3_123109371	ADCY5(6.36e-05)	N	3_123097988	A	C	0.373	1.1	0.0268	0.000487	0.000571	NA	NA	NA	NA	NA	NA	NA	NA	NA	NA	NA	NA	NA	NA	NA	NA	NA		BRN, GI, ADRL, HRT, KID, MUS, OVRY, SPLN			EBF			5 hits	ADCY5	intronic	0	0	0	0	8	0	1	0	0	0
D1	rs9822061	3_123109494	ADCY5(6.36e-05)	N	3_123097988	C	T	0.614	0.903	0.0262	9.42e-05	0.000115	NA	NA	NA	NA	NA	NA	NA	NA	NA	NA	NA	NA	NA	NA	NA	NA	NA		BRN, GI, ADRL, HRT, KID, MUS, OVRY, PANC, SPLN			CTCF,HNF4,SP1,Zfx			9 hits	ADCY5	intronic	0	0	0	0	9	0	1	0	0	0
D1	rs9839740	3_123109586	ADCY5(6.36e-05)	N	3_123097988	A	G	0.389	1.11	0.0262	0.00014	0.000169	NA	NA	NA	NA	NA	NA	NA	NA	NA	NA	NA	NA	NA	NA	NA	NA	NA		BRN, GI, ADRL, HRT, KID, MUS, OVRY, PANC, SPLN			AP-2,NRSF			9 hits	ADCY5	intronic	0	0	0	0	9	0	1	0	0	0
D1	rs10605876	3_123109817	ADCY5(6.36e-05)	N	3_123097988	D	I	0.618	0.9	0.0263	5.94e-05	7.31e-05	NA	NA	NA	NA	NA	NA	NA	NA	NA	NA	NA	NA	NA	NA	NA	NA	NA			HRT,MUS		CEBPB,Hand1,NF-AT,NF-AT1			8 hits	ADCY5	intronic	0	0	0	0	0	0	0	0	2	0
D1	rs34604209	3_125888668	ALDH1L1(7.73e-05)	N	3_125962554	D	I	0.0371	0.783	0.0746	0.000698	0.000811	NA	NA	NA	NA	NA	NA	NA	NA	NA	NA	NA	NA	NA	NA	NA	NA	NA		BRN, LIV, GI, BRST			Arid3a,Dbx1,Gfi1,Hoxb13,Hoxc10,Hoxd10,Mef2,Pou4f3,TATA,Zfp105				ALDH1L1	intronic	0	0	0	0	4	0	0	0	0	0
D1	rs4270463	3_125888822	ALDH1L1(7.73e-05)	N	3_125962554	C	T	0.0371	0.783	0.0747	0.000689	0.000802	NA	NA	NA	NA	NA	NA	NA	NA	NA	NA	NA	NA	NA	NA	NA	NA	NA	LIV	BRST, BRN, SKIN, LIV, GI			HNF6,Pax-4				ALDH1L1	intronic	1	0	0	0	5	0	0	0	0	0
D1	rs60630242	3_125890937	ALDH1L1(7.73e-05)	N	3_125962554	C	T	0.965	1.31	0.0774	0.000244	0.00029	NA	NA	NA	NA	NA	NA	NA	NA	NA	NA	NA	NA	NA	NA	NA	NA	NA		BRST, LIV, BRN			Smad3				ALDH1L1	intronic	0	0	0	0	3	0	0	0	0	0
D1	rs76580625	3_125892950	ALDH1L1(7.73e-05)	N	3_125962554	C	T	0.0349	0.76	0.0775	0.000236	0.000282	NA	NA	NA	NA	NA	NA	NA	NA	NA	NA	NA	NA	NA	NA	NA	NA	NA		LIV			ERalpha-a,GR,STAT,TLX1__NFIC				ALDH1L1	intronic	0	0	0	0	1	0	0	0	0	0
D1	rs73859030	3_125902571	ALDH1L1(7.73e-05)	N	3_125962554	C	T	0.0344	0.758	0.078	0.000216	0.000258	NA	NA	NA	NA	NA	NA	NA	NA	NA	NA	NA	NA	NA	NA	NA	NA	NA		LIV			AFP1,CHD2,CTCF,PU.1,Pax-4,Rad21,SP1,Spz1,WT1,ZBRK1,Zfp281			1 hit	ALDH1L1-AS2	intronic	0	0	0	0	1	0	0	0	0	0
D1	rs75115911	3_125931954	ALDH1L1(7.73e-05)	N	3_125962554	C	G	0.0336	0.759	0.0782	0.000256	0.000305	NA	NA	NA	NA	NA	NA	NA	NA	NA	NA	NA	NA	NA	NA	NA	NA	NA	ESC, ESDR, IPSC, FAT, STRM, BRST, BLD, MUS, BRN, SKIN, VAS, GI, KID, PANC, LNG, HRT, OVRY, PLCNT, THYM, LIV, BONE	BLD, LIV, BRN, HRT, PLCNT, GI, SPLN, SKIN	ESC,ESDR,ESDR,ESDR,ESC,IPSC,IPSC,SKIN,SKIN,SKIN,ADRL,BRN,BRN,HRT,GI,GI,KID,LNG,MUS,GI,OVRY,PANC,MUS,LIV,BRN	CTCF,POL2,RAD21,TBP	EWSR1-FLI1,Egr-1,SRF,Zfx				2.9kb 3' of ALDH1L1-AS2		21	1	1	0	8	1	0	0	25	0
D1	rs4679111	3_125932330	ALDH1L1(7.73e-05)	N	3_125962554	C	G	0.0336	0.761	0.0781	0.000279	0.000331	NA	NA	NA	NA	NA	NA	NA	NA	NA	NA	NA	NA	NA	NA	NA	NA	NA	ESC, ESDR, IPSC, FAT, STRM, BRST, BLD, MUS, BRN, SKIN, VAS, LIV, GI, KID, PANC, LNG, HRT, OVRY, PLCNT, THYM, BONE	BLD, BRN, HRT, PLCNT, GI, SPLN	ESC,ESDR,ESDR,ESC,IPSC,SKIN,SKIN,SKIN,BRN,HRT,KID,LNG,MUS,GI,PANC						3.3kb 3' of ALDH1L1-AS2		21	1	1	0	6	1	0	0	15	0
D1	rs6784485	3_125935186	ALDH1L1(7.73e-05)	N	3_125962554	A	G	0.966	1.31	0.0777	0.000347	0.00041	NA	NA	NA	NA	NA	NA	NA	NA	NA	NA	NA	NA	NA	NA	NA	NA	NA		ESDR, FAT, STRM, BRST, MUS, SKIN, CRVX, BRN, LNG, BONE			DMRT1,HP1-site-factor,RREB-1,YY1				6.2kb 3' of ALDH1L1-AS2		0	0	0	0	10	0	0	1	0	0
D1	rs16837293	3_125935921	ALDH1L1(7.73e-05)	N	3_125962554	G	T	0.966	1.31	0.0777	0.000353	0.000417	NA	NA	NA	NA	NA	NA	NA	NA	NA	NA	NA	NA	NA	NA	NA	NA	NA	SKIN	FAT, STRM, BRST, MUS, SKIN, HRT, CRVX, BRN, LNG, BONE	SKIN		Evi-1,GATA,Irf				6.9kb 3' of ALDH1L1-AS2		1	0	0	0	10	0	0	1	1	0
D1	rs13323658	3_125936586	ALDH1L1(7.73e-05)	N	3_125962554	G	T	0.966	1.31	0.0777	0.000353	0.000418	NA	NA	NA	NA	NA	NA	NA	NA	NA	NA	NA	NA	NA	NA	NA	NA	NA					FAC1,Foxa,Foxc1,Foxd1,Foxf1,Foxf2,Foxi1,Foxj1,Foxj2,Foxk1,Foxl1,HDAC2,HNF1,Nkx3,Sox,TCF12,p300				7.6kb 3' of ALDH1L1-AS2		0	0	0	0	0	0	0	0	0	0
D1	rs9846121	3_125944565	ALDH1L1(7.73e-05)	N	3_125962554	A	C	0.0345	0.765	0.0776	0.000335	0.000396	NA	NA	NA	NA	NA	NA	NA	NA	NA	NA	NA	NA	NA	NA	NA	NA	NA									16kb 3' of ALDH1L1-AS2		0	0	0	0	0	0	0	0	0	0
D1	rs9846306	3_125944726	ALDH1L1(7.73e-05)	N	3_125962554	A	G	0.0336	0.759	0.0782	0.000241	0.000287	NA	NA	NA	NA	NA	NA	NA	NA	NA	NA	NA	NA	NA	NA	NA	NA	NA					FXR,Hbp1		1 hit		16kb 3' of ALDH1L1-AS2		0	0	0	0	0	0	0	0	0	0
D1	rs9828802	3_125946832	ALDH1L1(7.73e-05)	N	3_125962554	A	G	0.0336	0.759	0.0782	0.000242	0.000288	NA	NA	NA	NA	NA	NA	NA	NA	NA	NA	NA	NA	NA	NA	NA	NA	NA					BATF,GR,Irx,Myc				18kb 3' of ALDH1L1-AS2		0	0	0	0	0	0	0	0	0	0
D1	rs73859061	3_125947089	ALDH1L1(7.73e-05)	N	3_125962554	G	T	0.0337	0.765	0.0778	0.000353	0.000417	NA	NA	NA	NA	NA	NA	NA	NA	NA	NA	NA	NA	NA	NA	NA	NA	NA					Evi-1,Foxa,Foxp1,HNF4,SIX5				18kb 3' of ALDH1L1-AS2		0	0	0	0	0	0	0	0	0	0
D1	rs79861039	3_125948181	ALDH1L1(7.73e-05)	N	3_125962554	A	G	0.0338	0.764	0.0778	0.000338	0.000399	NA	NA	NA	NA	NA	NA	NA	NA	NA	NA	NA	NA	NA	NA	NA	NA	NA					Pax-4,TCF12				19kb 3' of ALDH1L1-AS2		0	0	0	0	0	0	0	0	0	0
D1	rs80146618	3_125949381	ALDH1L1(7.73e-05)	N	3_125962554	A	C	0.966	1.31	0.0778	0.000329	0.00039	NA	NA	NA	NA	NA	NA	NA	NA	NA	NA	NA	NA	NA	NA	NA	NA	NA					Fox,GR,HNF4,Hoxa9,Nkx3,Pax-4,Pou2f2,RXRA				20kb 3' of ALDH1L1-AS2		0	0	0	0	0	0	0	0	0	0
D1	rs13319983	3_125951985	ALDH1L1(7.73e-05)	N	3_125962554	G	T	0.966	1.31	0.0777	0.00031	0.000367	NA	NA	NA	NA	NA	NA	NA	NA	NA	NA	NA	NA	NA	NA	NA	NA	NA					Foxa,HNF1,NF-I,Pax-4				23kb 3' of ALDH1L1-AS2		0	0	0	0	0	0	0	0	0	0
D1	rs73859082	3_125952645	ALDH1L1(7.73e-05)	N	3_125962554	C	G	0.0342	0.763	0.0777	0.000308	0.000365	NA	NA	NA	NA	NA	NA	NA	NA	NA	NA	NA	NA	NA	NA	NA	NA	NA	VAS				BDP1,CTCF,Rad21				24kb 3' of ALDH1L1-AS2		1	0	0	0	0	0	0	0	0	0
D1	rs7623102	3_125953738	ALDH1L1(7.73e-05)	N	3_125962554	C	T	0.966	1.31	0.0776	0.000292	0.000347	NA	NA	NA	NA	NA	NA	NA	NA	NA	NA	NA	NA	NA	NA	NA	NA	NA					Foxl1,Foxp1				25kb 3' of ALDH1L1-AS2		0	0	0	0	0	0	0	0	0	0
D1	rs7636151	3_125958240	ALDH1L1(7.73e-05)	N	3_125962554	C	T	0.965	1.34	0.0778	0.000103	0.000125	NA	NA	NA	NA	NA	NA	NA	NA	NA	NA	NA	NA	NA	NA	NA	NA	NA					Bsx,Hoxa5,Prrx2,Sox				27kb 5' of RP11-71E19.1		0	0	0	0	0	0	0	0	0	0
D1	rs4679225	3_125959494	ALDH1L1(7.73e-05)	N	3_125962554	A	T	0.0351	0.752	0.0773	0.000125	0.000151	NA	NA	NA	NA	NA	NA	NA	NA	NA	NA	NA	NA	NA	NA	NA	NA	NA					Foxl1,Foxp1,Irx,Pou2f2,TATA				26kb 5' of RP11-71E19.1		0	0	0	0	0	0	0	0	0	0
D1	rs4679226	3_125959532	ALDH1L1(7.73e-05)	N	3_125962554	G	T	0.0351	0.745	0.0777	7.87e-05	9.63e-05	NA	NA	NA	NA	NA	NA	NA	NA	NA	NA	NA	NA	NA	NA	NA	NA	NA					CACD,Gcm1,Zic				26kb 5' of RP11-71E19.1		0	0	0	0	0	0	0	0	0	0
D1	rs9847994	3_125962554	ALDH1L1(7.73e-05)	Y	3_125962554	C	T	0.0359	0.745	0.0767	6.29e-05	7.73e-05	3.14022	NA	NA	NA	NA	NA	NA	NA	NA	NA	NA	1.63797	NA	NA	NA	NA	NA									23kb 5' of RP11-71E19.1		0	0	0	0	0	0	0	0	0	0
E3	rs76464926	3_127857144	EEFSEC(7.85e-05)	N	3_127988219	C	T	0.961	1.35	0.0788	7.55e-05	9.24e-05	NA	NA	NA	NA	NA	NA	NA	NA	NA	NA	NA	NA	NA	NA	NA	NA	NA					AhR__Arnt,Arnt,Egr-1,Foxp1,Pax-4,RREB-1				RUVBL1		0	0	0	0	0	0	0	0	0	0
E3	rs199654943	3_127867927	EEFSEC(7.85e-05)	N	3_127988219	D	I	0.961	1.35	0.079	6.62e-05	8.13e-05	NA	NA	NA	NA	NA	NA	NA	NA	NA	NA	NA	NA	NA	NA	NA	NA	NA					AP-1,EWSR1-FLI1,Foxp1,GATA,HDAC2,Irf,TATA,p300				RUVBL1		0	0	0	0	0	0	0	0	0	0
B2	rs2999048	3_127878416	EEFSEC(1.60e-10)	N	3_128058617	A	G	0.723	1.2	0.0298	6.47e-10	1.04e-09	NA	NA	NA	NA	NA	NA	NA	NA	NA	NA	NA	NA	NA	NA	NA	NA	NA		PLCNT			CTCF,Cdx2,Egr-1			5 hits	EEFSEC	intronic	0	0	0	0	1	1	0	0	0	0
B2	rs2955118	3_127882064	EEFSEC(1.60e-10)	N	3_128058617	A	G	0.723	1.2	0.0298	5.77e-10	9.32e-10	NA	NA	NA	NA	NA	NA	NA	NA	NA	NA	NA	NA	NA	NA	NA	NA	NA					Egr-1,UF1H3BETA,Zfp281			5 hits	EEFSEC	intronic	0	0	0	0	0	0	0	0	0	0
B2	rs872267	3_127888067	EEFSEC(1.60e-10)	N	3_128058617	A	G	0.726	1.2	0.0299	9.13e-10	1.46e-09	NA	NA	NA	NA	NA	NA	NA	NA	NA	NA	NA	NA	NA	NA	NA	NA	NA	LIV	ESDR, BLD, BRN, LIV, GI, MUS			Irf,Pbx3			5 hits	EEFSEC	intronic	1	0	0	0	6	0	0	0	0	0
B2	rs2955120	3_127888347	EEFSEC(1.60e-10)	N	3_128058617	G	T	0.726	1.2	0.0299	9.02e-10	1.44e-09	NA	NA	NA	NA	NA	NA	NA	NA	NA	NA	NA	NA	NA	NA	NA	NA	NA		ESDR, BLD, BRN, LIV, GI, MUS, PLCNT			Rad21			5 hits	EEFSEC	intronic	0	0	0	0	7	1	0	0	0	0
B2	rs1554535	3_127895986	EEFSEC(1.60e-10)	N	3_128058617	A	G	0.726	1.2	0.0299	8.12e-10	1.3e-09	NA	NA	NA	NA	NA	NA	NA	NA	NA	NA	NA	NA	NA	NA	NA	NA	NA		BLD, LNG			Obox6			5 hits	EEFSEC	intronic	0	0	0	0	2	0	0	0	0	0
B2	rs2811482	3_127904943	EEFSEC(1.60e-10)	N	3_128058617	C	T	0.274	0.834	0.0299	7.93e-10	1.27e-09	NA	NA	NA	NA	NA	NA	NA	NA	NA	NA	NA	NA	NA	NA	NA	NA	NA		BLD, LIV						5 hits	EEFSEC	intronic	0	0	0	0	2	0	0	0	0	0
B2	rs2811514	3_127907929	EEFSEC(1.60e-10)	N	3_128058617	A	G	0.274	0.834	0.0299	7.84e-10	1.26e-09	NA	NA	NA	NA	NA	NA	NA	NA	NA	NA	NA	NA	NA	NA	NA	NA	NA		ESDR, LNG, BRST, BRN, SKIN, LIV, THYM, MUS, HRT, GI, SPLN, BONE	LNG,SKIN,SKIN,SKIN,LNG		INSM1			5 hits	EEFSEC	intronic	0	0	0	0	12	0	0	0	5	0
B2	rs2811512	3_127911820	EEFSEC(1.60e-10)	N	3_128058617	A	G	0.726	1.2	0.0299	7.67e-10	1.23e-09	NA	NA	NA	NA	NA	NA	NA	NA	NA	NA	NA	NA	NA	NA	NA	NA	NA		ESC, ESDR, IPSC, GI, THYM, HRT, MUS			HNF4,Nr2f2			5 hits	EEFSEC	intronic	0	0	0	0	7	0	0	0	0	0
B2	rs2687720	3_127918955	EEFSEC(1.60e-10)	N	3_128058617	C	T	0.273	0.834	0.0299	7.45e-10	1.2e-09	NA	NA	NA	NA	NA	NA	NA	NA	NA	NA	NA	NA	NA	NA	NA	NA	NA		BLD			Evi-1,GR			5 hits	EEFSEC	intronic	0	0	0	0	1	0	0	0	0	0
B2	rs2687733	3_127919045	EEFSEC(1.60e-10)	N	3_128058617	A	T	0.748	1.2	0.0315	4.53e-09	6.97e-09	NA	NA	NA	NA	NA	NA	NA	NA	NA	NA	NA	NA	NA	NA	NA	NA	NA								6 hits	EEFSEC	intronic	0	0	0	0	0	0	0	0	0	0
B2	rs2811485	3_127919046	EEFSEC(1.60e-10)	N	3_128058617	G	T	0.252	0.834	0.0315	4.53e-09	6.96e-09	NA	NA	NA	NA	NA	NA	NA	NA	NA	NA	NA	NA	NA	NA	NA	NA	NA					AIRE,Foxj2,Irf,Pou3f2			6 hits	EEFSEC	intronic	0	0	0	0	0	0	0	0	0	0
E3	rs7653755	3_127923177	EEFSEC(7.85e-05)	N	3_127988219	A	G	0.0358	0.737	0.0837	0.000151	0.000182	NA	NA	NA	NA	NA	NA	NA	NA	NA	NA	NA	NA	NA	NA	NA	NA	NA		GI, HRT			Nkx2,Nkx3				EEFSEC	intronic	0	0	0	0	2	0	0	0	0	0
B2	rs11707297	3_127933203	EEFSEC(1.60e-10)	N	3_128058617	C	G	0.274	0.834	0.0299	7.04e-10	1.13e-09	NA	NA	NA	NA	NA	NA	NA	NA	NA	NA	NA	NA	NA	NA	NA	NA	NA					CDP			6 hits	EEFSEC	intronic	0	0	0	0	0	0	0	0	0	0
B2	rs9873786	3_127942379	EEFSEC(1.60e-10)	N	3_128058617	A	G	0.727	1.2	0.0299	7.13e-10	1.15e-09	NA	NA	NA	NA	NA	NA	NA	NA	NA	NA	NA	NA	NA	NA	NA	NA	NA		CRVX			Foxa,Hlx1,Sox			5 hits	EEFSEC	intronic	0	0	0	0	1	0	0	1	0	0
B2	rs9830294	3_127946788	EEFSEC(1.60e-10)	N	3_128058617	A	G	0.273	0.834	0.0299	7.08e-10	1.14e-09	NA	NA	NA	NA	NA	NA	NA	NA	NA	NA	NA	NA	NA	NA	NA	NA	NA		ESDR, BLD, BRN, ADRL, HRT, LNG, MUS, GI	HRT		Nkx2			5 hits	EEFSEC	intronic	0	0	0	0	8	0	0	0	1	0
B2	rs62271749	3_127953148	EEFSEC(1.59e-05)	N	3_128085090	A	G	0.537	0.908	0.0256	0.000155	0.000186	NA	NA	NA	NA	NA	NA	NA	NA	NA	NA	NA	NA	NA	NA	NA	NA	NA		GI			NRSF,Zfx			1 hit	EEFSEC	intronic	0	0	0	0	1	0	0	0	0	0
B2	rs12637873	3_127953969	EEFSEC(1.59e-05)	N	3_128085090	A	G	0.535	0.909	0.0256	0.000184	0.000221	NA	NA	NA	NA	NA	NA	NA	NA	NA	NA	NA	NA	NA	NA	NA	NA	NA		HRT, GI			HNF4,Maf,NR4A,SREBP,Zbtb3			1 hit	EEFSEC	intronic	0	0	0	0	2	0	0	0	0	0
B2	rs4074440	3_127958013	EEFSEC(1.60e-10)	N	3_128058617	A	G	0.273	0.834	0.0299	7.42e-10	1.19e-09	NA	NA	NA	NA	NA	NA	NA	NA	NA	NA	NA	NA	NA	NA	NA	NA	NA		ESDR, IPSC, BLD, BRN, MUS, PLCNT, HRT						5 hits	EEFSEC	intronic	0	0	0	0	7	1	0	0	0	0
B2	rs9843281	3_127961396	EEFSEC(1.60e-10)	N	3_128058617	A	T	0.727	1.2	0.0299	8.77e-10	1.4e-09	NA	NA	NA	NA	NA	NA	NA	NA	NA	NA	NA	NA	NA	NA	NA	NA	NA								5 hits	EEFSEC	intronic	0	0	0	0	0	0	0	0	0	0
B2	rs13434079	3_127963448	EEFSEC(1.60e-10)	N	3_128058617	A	G	0.727	1.2	0.0299	8.51e-10	1.36e-09	NA	NA	NA	NA	NA	NA	NA	NA	NA	NA	NA	NA	NA	NA	NA	NA	NA					BAF155,Ets,GR,SIX5,XBP-1,Znf143			5 hits	EEFSEC	intronic	0	0	0	0	0	0	0	0	0	0
B2	rs4555544	3_127978795	EEFSEC(1.60e-10)	N	3_128058617	A	G	0.272	0.836	0.0299	1.36e-09	2.15e-09	NA	NA	NA	NA	NA	NA	NA	NA	NA	NA	NA	NA	NA	NA	NA	NA	NA				SETDB1	Arid5b			5 hits	EEFSEC	intronic	0	0	0	0	0	0	0	0	0	0
B2	rs62273567	3_127988075	EEFSEC(1.59e-05)	N	3_128085090	C	T	0.533	0.912	0.0256	0.000314	0.000372	NA	NA	NA	NA	NA	NA	NA	NA	NA	NA	NA	NA	NA	NA	NA	NA	NA		ESDR, LNG, IPSC, PLCNT			Myc,NRSF			1 hit	EEFSEC	intronic	0	0	0	0	4	1	0	0	0	0
E3	rs4470541	3_127988219	EEFSEC(7.85e-05)	Y	3_127988219	C	T	0.0391	0.738	0.0789	6.39e-05	7.85e-05	NA	NA	NA	NA	NA	NA	NA	NA	NA	NA	NA	NA	-1.74639	NA	NA	NA	NA		ESDR, LNG, IPSC, GI, PLCNT							EEFSEC	intronic	0	0	0	0	5	1	0	0	0	0
E1	rs13095166	3_128036786	EEFSEC(6.95e-09)	N	3_128059610	C	T	0.154	0.805	0.038	5.82e-09	8.9e-09	NA	NA	NA	NA	NA	NA	NA	NA	NA	NA	NA	NA	NA	NA	NA	NA	NA		ESDR, BLD, SKIN, FAT, BRN, ADRL, HRT, GI, KID, MUS, PLCNT, THYM, PANC, SPLN	BLD,THYM,PANC		AP-4,BCL			1 hit	EEFSEC	intronic	0	0	0	0	14	1	0	0	3	0
B2	rs10934853	3_128038373	EEFSEC(1.60e-10)	N	3_128058617	A	C	0.726	1.21	0.0298	1.21e-10	2.04e-10	NA	NA	NA	NA	NA	NA	NA	NA	NA	NA	NA	NA	NA	NA	NA	NA	NA					Myb	1 hit	5 hits	5 hits	EEFSEC	intronic	0	0	0	0	0	0	0	0	0	0
E1	rs12486127	3_128038689	EEFSEC(6.95e-09)	N	3_128059610	A	C	0.846	1.24	0.038	4.8e-09	7.38e-09	NA	NA	NA	NA	NA	NA	NA	NA	NA	NA	NA	NA	NA	NA	NA	NA	NA		ESDR, BLD, LIV, KID, MUS, THYM, PANC	THYM		AP-1,Brachyury,CTCF,Elf5,FEV,GATA			1 hit	EEFSEC	intronic	0	0	0	0	7	0	0	0	1	0
E1	rs12486156	3_128038834	EEFSEC(6.95e-09)	N	3_128059610	C	T	0.154	0.805	0.038	4.8e-09	7.38e-09	NA	NA	NA	NA	NA	NA	NA	NA	NA	NA	NA	NA	NA	NA	NA	NA	NA		BLD, LIV, MUS, THYM, PANC	KID,PLCNT,GI,PANC	FOXA1,CTCF	Hand1,Smad3			1 hit	EEFSEC	intronic	0	0	0	0	5	0	0	0	4	1
B2	rs4857841	3_128046643	EEFSEC(1.60e-10)	N	3_128058617	A	G	0.726	1.21	0.0298	1.21e-10	2.04e-10	NA	NA	NA	NA	NA	NA	NA	NA	NA	NA	NA	NA	NA	NA	NA	NA	NA		BLD, MUS, THYM						5 hits	EEFSEC	intronic	0	0	0	0	3	0	0	0	0	0
B2	rs3849531	3_128058617	EEFSEC(1.60e-10)	Y	3_128058617	A	T	0.277	0.826	0.0299	9.5e-11	1.6e-10	NA	NA	NA	2.79595	NA	NA	2.64043	NA	NA	NA	NA	NA	NA	NA	NA	NA	NA	BLD	ESDR, BRST, ADRL, KID, PANC, MUS, CRVX		ELF1	Dbx1,Evi-1,Foxd3,HMG-IY,Mef2,Ncx,TATA,Zfp105			4 hits	EEFSEC	intronic	1	0	0	0	7	0	0	1	0	0
E1	rs1735558	3_128059610	EEFSEC(6.95e-09)	Y	3_128059610	A	G	0.846	1.24	0.038	4.52e-09	6.95e-09	NA	NA	NA	NA	NA	NA	3.0231	NA	NA	NA	NA	NA	NA	NA	NA	NA	NA		ESDR, BRST, FAT, MUS, HRT, PANC, BLD	SKIN,MUS,MUS		AIRE,Pax-5			1 hit	EEFSEC	intronic	0	0	0	0	7	0	0	0	3	0
B2	rs12632366	3_128077558	EEFSEC(1.59e-05)	N	3_128085090	A	G	0.54	0.904	0.0256	7.62e-05	9.33e-05	NA	NA	NA	NA	NA	NA	NA	NA	NA	NA	NA	NA	NA	NA	NA	NA	NA		SKIN, GI, HRT, LIV			CTCF,Myf,Pou2f2,ZEB1			1 hit	EEFSEC	intronic	0	0	0	0	4	0	0	0	0	0
B2	rs1108313	3_128085090	EEFSEC(1.59e-05)	Y	3_128085090	A	G	0.538	0.894	0.0255	1.25e-05	1.59e-05	NA	NA	NA	2.47904	NA	NA	2.63344	NA	NA	-1.89007	NA	NA	NA	NA	NA	NA	NA	HRT	LNG, STRM, SKIN, MUS, PLCNT, HRT, PANC, CRVX, LIV, VAS	SKIN,HRT,PLCNT,MUS,MUS		NF-kappaB,Zfp187		1 hit	1 hit	EEFSEC	intronic	1	0	0	0	10	1	0	1	5	1
D1	rs359544	3_155268588	PLCH1(5.63e-05)	N	3_155354340	C	T	0.845	0.874	0.0344	0.000111	0.000135	NA	NA	NA	NA	NA	NA	NA	NA	NA	NA	NA	NA	NA	NA	NA	NA	NA		BLD, KID			Dbx1,Foxk1,Foxl1,Pbx-1,Sox,Zfp187				PLCH1	intronic	0	0	0	0	2	0	0	0	0	0
D1	rs359545	3_155268853	PLCH1(5.63e-05)	N	3_155354340	A	G	0.845	0.874	0.0344	0.000109	0.000132	NA	NA	NA	NA	NA	NA	NA	NA	NA	NA	NA	NA	NA	NA	NA	NA	NA		THYM			DMRT5,Foxp1,NRSF,RFX5				PLCH1	intronic	0	0	0	0	1	0	0	0	0	0
D1	rs4125975	3_155270280	PLCH1(4.02e-06)	N	3_155339805	A	G	0.338	1.12	0.0269	2.96e-05	3.7e-05	NA	NA	NA	NA	NA	NA	NA	NA	NA	NA	NA	NA	NA	NA	NA	NA	NA	THYM	BLD, THYM						2 hits	PLCH1	intronic	1	0	0	0	2	0	0	0	0	0
D1	rs3914780	3_155270299	PLCH1(4.02e-06)	N	3_155339805	C	G	0.662	0.893	0.0269	2.94e-05	3.68e-05	NA	NA	NA	NA	NA	NA	NA	NA	NA	NA	NA	NA	NA	NA	NA	NA	NA	THYM	BLD, THYM			Barhl1,Barx2,DMRT2,Hlx1,Hmx,Hoxb8,Lhx3,Nkx2,Pax-6,Pbx3,Pou1f1,RFX5,Sox,Zfp105			2 hits	PLCH1	intronic	1	0	0	0	2	0	0	0	0	0
D1	rs359547	3_155271208	PLCH1(4.02e-06)	N	3_155339805	C	T	0.338	1.12	0.0269	2.9e-05	3.62e-05	NA	NA	NA	NA	NA	NA	NA	NA	NA	NA	NA	NA	NA	NA	NA	NA	NA	BLD, THYM	BLD, THYM, LNG						3 hits	PLCH1	intronic	2	0	0	0	3	0	0	0	0	0
D1	rs359548	3_155271373	PLCH1(4.02e-06)	N	3_155339805	C	T	0.662	0.893	0.0269	2.88e-05	3.61e-05	NA	NA	NA	NA	NA	NA	NA	NA	NA	NA	NA	NA	NA	NA	NA	NA	NA	BLD, THYM	BLD, THYM, LNG			NRSF			2 hits	PLCH1	intronic	2	0	0	0	3	0	0	0	0	0
D1	rs359549	3_155271825	PLCH1(4.02e-06)	N	3_155339805	A	G	0.347	1.11	0.0268	8.49e-05	0.000104	NA	NA	NA	NA	NA	NA	NA	NA	NA	NA	NA	NA	NA	NA	NA	NA	NA	BLD, THYM	BRST, BLD, SKIN, LNG, LIV	BRST,BLD,BLD,SKIN,THYM,BLD,SKIN	CTCF,CMYC,MAX,POL2	BDP1,WT1		1 hit	4 hits	PLCH1	intronic	2	0	0	0	5	0	0	0	7	0
D1	rs359550	3_155272203	PLCH1(4.02e-06)	N	3_155339805	A	G	0.347	1.11	0.0268	8.47e-05	0.000103	NA	NA	NA	NA	NA	NA	NA	NA	NA	NA	NA	NA	NA	NA	NA	NA	NA	BLD, THYM	ESDR, BLD, KID, LNG, LIV, BRST	THYM					4 hits	PLCH1	intronic	2	0	0	0	6	0	0	0	1	0
D1	rs359551	3_155272772	PLCH1(4.02e-06)	N	3_155339805	C	G	0.337	1.12	0.0269	2.78e-05	3.49e-05	NA	NA	NA	NA	NA	NA	NA	NA	NA	NA	NA	NA	NA	NA	NA	NA	NA	BLD, PANC, THYM, LNG	ESDR, BRST, BLD, GI, KID, LIV	BLD,BLD,THYM,LNG,BLD,BRST		MZF1__1-4,SP1,SP2,Zfp281,p300			2 hits	PLCH1	intronic	4	0	0	0	6	0	0	0	6	0
D1	rs359552	3_155273018	PLCH1(4.02e-06)	N	3_155339805	C	T	0.653	0.899	0.0268	8.07e-05	9.87e-05	NA	NA	NA	NA	NA	NA	NA	NA	NA	NA	NA	NA	NA	NA	NA	NA	NA	ESDR, GI, PANC, THYM, LNG, BLD	ESC, ESDR, BRST, BLD, LIV, GI, KID	ESDR,BRST,BLD,BLD,GI,GI,KID,GI,THYM,GI,PANC,GI,LNG,BLD,LIV	GR,MAX,POL2	GATA,HNF1			4 hits	PLCH1	intronic	6	0	0	0	7	0	0	0	15	0
D1	rs359554	3_155274750	PLCH1(4.02e-06)	N	3_155339805	A	G	0.337	1.12	0.0269	2.76e-05	3.46e-05	NA	NA	NA	NA	NA	NA	NA	NA	NA	NA	NA	NA	NA	NA	NA	NA	NA		ESDR, STRM, BLD, GI, THYM, LNG			E2F			2 hits	PLCH1	intronic	0	0	0	0	6	0	0	0	0	0
D1	rs536008	3_155276811	PLCH1(4.02e-06)	N	3_155339805	C	T	0.337	1.12	0.0269	2.75e-05	3.45e-05	NA	NA	NA	NA	NA	NA	NA	NA	NA	NA	NA	NA	NA	NA	NA	NA	NA		BLD, THYM, LNG			Hic1,Maf			3 hits	PLCH1	intronic	0	0	0	0	3	0	0	0	0	0
D1	rs578492	3_155276857	PLCH1(4.02e-06)	N	3_155339805	A	C	0.662	0.893	0.0269	2.85e-05	3.57e-05	NA	NA	NA	NA	NA	NA	NA	NA	NA	NA	NA	NA	NA	NA	NA	NA	NA		BLD, THYM, LNG			Cdx2,SRF			3 hits	PLCH1	intronic	0	0	0	0	3	0	0	0	0	0
D1	rs537730	3_155276952	PLCH1(4.02e-06)	N	3_155339805	C	G	0.347	1.11	0.0268	8.22e-05	0.0001	NA	NA	NA	NA	NA	NA	NA	NA	NA	NA	NA	NA	NA	NA	NA	NA	NA		BLD, THYM, LNG			Mef2			4 hits	PLCH1	intronic	0	0	0	0	3	0	0	0	0	0
D1	rs59567840	3_155277461	PLCH1(4.02e-06)	N	3_155339805	A	G	0.663	0.893	0.0269	2.67e-05	3.35e-05	NA	NA	NA	NA	NA	NA	NA	NA	NA	NA	NA	NA	NA	NA	NA	NA	NA		BLD, LNG			AFP1,E4BP4,HMG-IY,Nkx6-1,Pax-4,Pou2f2,Pou3f2,SIX5,TATA			4 hits	PLCH1	intronic	0	0	0	0	2	0	0	0	0	0
D1	rs569813	3_155278160	PLCH1(4.02e-06)	N	3_155339805	A	C	0.663	0.893	0.0269	2.7e-05	3.39e-05	NA	NA	NA	NA	NA	NA	NA	NA	NA	NA	NA	NA	NA	NA	NA	NA	NA	LNG	ESC, ESDR, IPSC, SKIN, BRST	LNG	GR,FOXA1			1 hit	4 hits	PLCH1	intronic	1	0	0	0	5	0	0	0	1	0
D1	rs359540	3_155279962	PLCH1(4.02e-06)	N	3_155339805	A	T	0.656	0.896	0.0268	4.77e-05	5.9e-05	NA	NA	NA	NA	NA	NA	NA	NA	NA	NA	NA	NA	NA	NA	NA	NA	NA					DMRT2,YY1			3 hits	PLCH1	intronic	0	0	0	0	0	0	0	0	0	0
D1	rs517971	3_155284248	PLCH1(4.02e-06)	N	3_155339805	C	T	0.653	0.899	0.0267	7.09e-05	8.69e-05	NA	NA	NA	NA	NA	NA	NA	NA	NA	NA	NA	NA	NA	NA	NA	NA	NA					Pou1f1,Pou3f2		1 hit	4 hits	PLCH1	intronic	0	0	0	0	0	0	0	0	0	0
D1	rs2007826	3_155284894	PLCH1(4.02e-06)	N	3_155339805	C	T	0.653	0.899	0.0267	7e-05	8.58e-05	NA	NA	NA	NA	NA	NA	NA	NA	NA	NA	NA	NA	NA	NA	NA	NA	NA					Mrg1__Hoxa9			4 hits	PLCH1	intronic	0	0	0	0	0	0	0	0	0	0
D1	rs497397	3_155285713	PLCH1(4.02e-06)	N	3_155339805	A	G	0.347	1.11	0.0267	6.87e-05	8.43e-05	NA	NA	NA	NA	NA	NA	NA	NA	NA	NA	NA	NA	NA	NA	NA	NA	NA		BLD			Pax-4			5 hits	PLCH1	intronic	0	0	0	0	1	0	0	0	0	0
D1	rs359555	3_155293232	PLCH1(4.02e-06)	N	3_155339805	A	G	0.347	1.11	0.0267	6.46e-05	7.94e-05	NA	NA	NA	NA	NA	NA	NA	NA	NA	NA	NA	NA	NA	NA	NA	NA	NA					Nr2f2			4 hits	PLCH1	intronic	0	0	0	0	0	0	0	0	0	0
D1	rs486714	3_155297946	PLCH1(4.02e-06)	N	3_155339805	A	G	0.347	1.11	0.0267	6.28e-05	7.72e-05	NA	NA	NA	NA	NA	NA	NA	NA	NA	NA	NA	NA	NA	NA	NA	NA	NA					Dbx1,Ncx,Pou1f1,Sox			3 hits	PLCH1	intronic	0	0	0	0	0	0	0	0	0	0
D1	rs484663	3_155298211	PLCH1(4.02e-06)	N	3_155339805	C	T	0.347	1.11	0.0267	6.27e-05	7.71e-05	NA	NA	NA	NA	NA	NA	NA	NA	NA	NA	NA	NA	NA	NA	NA	NA	NA					Cart1,Foxa,Foxf1,Foxj2,Foxk1,Foxl1,Foxo,Foxp1,Foxp3,Pou2f2,TATA,TEF			3 hits	PLCH1	intronic	0	0	0	0	0	0	0	0	0	0
D1	rs500051	3_155298936	PLCH1(4.02e-06)	N	3_155339805	A	C	0.653	0.898	0.0267	6.25e-05	7.68e-05	NA	NA	NA	NA	NA	NA	NA	NA	NA	NA	NA	NA	NA	NA	NA	NA	NA					HMG-IY,Pax-4,TATA			3 hits	PLCH1	intronic	0	0	0	0	0	0	0	0	0	0
D1	rs539240	3_155299694	PLCH1(4.02e-06)	N	3_155339805	A	C	0.649	0.894	0.0266	2.6e-05	3.26e-05	NA	NA	NA	NA	NA	NA	NA	NA	NA	NA	NA	NA	NA	NA	NA	NA	NA	BLD	BLD, THYM			AP-1,E2A,Hic1,Mxi1,SREBP,TCF12,ZEB1			3 hits	PLCH1	intronic	1	0	0	0	2	0	0	0	0	0
D1	rs538440	3_155299765	PLCH1(4.02e-06)	N	3_155339805	A	G	0.351	1.12	0.0266	2.59e-05	3.25e-05	NA	NA	NA	NA	NA	NA	NA	NA	NA	NA	NA	NA	NA	NA	NA	NA	NA	BLD	BLD, THYM			Evi-1,HDAC2			3 hits	PLCH1	intronic	1	0	0	0	2	0	0	0	0	0
D1	rs531139	3_155300033	PLCH1(4.02e-06)	N	3_155339805	A	T	0.649	0.894	0.0266	2.59e-05	3.25e-05	NA	NA	NA	NA	NA	NA	NA	NA	NA	NA	NA	NA	NA	NA	NA	NA	NA	BLD	BLD, THYM			Foxa,HMG-IY,NRSF,ZBTB33			3 hits	PLCH1	intronic	1	0	0	0	2	0	0	0	0	0
D1	rs11391555	3_155301009	PLCH1(4.02e-06)	N	3_155339805	D	I	0.649	0.894	0.0266	2.57e-05	3.22e-05	NA	NA	NA	NA	NA	NA	NA	NA	NA	NA	NA	NA	NA	NA	NA	NA	NA		BLD			Pou2f2,RBP-Jkappa			1 hit	PLCH1	intronic	0	0	0	0	1	0	0	0	0	0
D1	rs359557	3_155302686	PLCH1(4.02e-06)	N	3_155339805	C	T	0.351	1.12	0.0266	2.57e-05	3.23e-05	NA	NA	NA	NA	NA	NA	NA	NA	NA	NA	NA	NA	NA	NA	NA	NA	NA		ESC, ESDR, IPSC			NRSF			3 hits	PLCH1	intronic	0	0	0	0	3	0	0	0	0	0
D1	rs189639	3_155305535	PLCH1(4.02e-06)	N	3_155339805	G	T	0.351	1.12	0.0266	2.53e-05	3.17e-05	NA	NA	NA	NA	NA	NA	NA	NA	NA	NA	NA	NA	NA	NA	NA	NA	NA		ESC, ESDR			HNF1,Pou2f2			3 hits	PLCH1	intronic	0	0	0	0	2	0	0	0	0	0
D1	rs359573	3_155320834	PLCH1(4.02e-06)	N	3_155339805	A	G	0.351	1.12	0.0265	2.03e-05	2.56e-05	NA	NA	NA	NA	NA	NA	NA	NA	NA	NA	NA	NA	NA	NA	NA	NA	NA		PANC, THYM, BLD, LIV						4 hits	PLCH1	intronic	0	0	0	0	4	0	0	0	0	0
D1	rs55754207	3_155321175	PLCH1(4.02e-06)	N	3_155339805	D	I	0.356	1.12	0.0265	1.77e-05	2.24e-05	NA	NA	NA	NA	NA	NA	NA	NA	NA	NA	NA	NA	NA	NA	NA	NA	NA		PANC, GI, THYM, BLD, LIV			Fox,Foxa,Foxc1,Foxd3,Foxf1,Foxi1,Foxj1,Foxj2,Foxq1,HDAC2,HNF1,Pax-2,RXRA,Sox,p300			4 hits	PLCH1	intronic	0	0	0	0	5	0	0	0	0	0
D1	rs1607589	3_155327494	PLCH1(4.02e-06)	N	3_155339805	A	T	0.351	1.12	0.0265	1.99e-05	2.51e-05	NA	NA	NA	NA	NA	NA	NA	NA	NA	NA	NA	NA	NA	NA	NA	NA	NA					Fox,Foxa,Foxi1,Foxj1,Foxj2,Foxk1,Foxl1,Foxo,Foxp1,HDAC2,Sox,p300			4 hits	PLCH1	intronic	0	0	0	0	0	0	0	0	0	0
D1	rs7629025	3_155327876	PLCH1(4.02e-06)	N	3_155339805	C	T	0.341	1.13	0.0266	6.31e-06	8.18e-06	NA	NA	NA	NA	NA	NA	NA	NA	NA	NA	NA	NA	NA	NA	NA	NA	NA					CACD,Klf4,Klf7,Roaz		1 hit	2 hits	PLCH1	intronic	0	0	0	0	0	0	0	0	0	0
D1	rs7640803	3_155328016	PLCH1(4.02e-06)	N	3_155339805	C	T	0.659	0.886	0.0266	6.3e-06	8.17e-06	NA	NA	NA	NA	NA	NA	NA	NA	NA	NA	NA	NA	NA	NA	NA	NA	NA					Pax-4,p53			2 hits	PLCH1	intronic	0	0	0	0	0	0	0	0	0	0
D1	rs7629557	3_155328268	PLCH1(4.02e-06)	N	3_155339805	C	G	0.649	0.893	0.0265	1.98e-05	2.5e-05	NA	NA	NA	NA	NA	NA	NA	NA	NA	NA	NA	NA	NA	NA	NA	NA	NA		ESC						4 hits	PLCH1	intronic	0	0	0	0	1	0	0	0	0	0
D1	rs7641141	3_155328373	PLCH1(4.02e-06)	N	3_155339805	G	T	0.659	0.886	0.0266	6.31e-06	8.18e-06	NA	NA	NA	NA	NA	NA	NA	NA	NA	NA	NA	NA	NA	NA	NA	NA	NA		ESC			CHX10,Dlx3,Gbx2,HNF1,Hoxa3,Hoxa4,Hoxa7,Hoxb4,Hoxc6,Lhx4,Lhx8,Msx-1,Pax-4,Pou6f1,Prrx1			2 hits	PLCH1	intronic	0	0	0	0	1	0	0	0	0	0
D1	rs7609669	3_155328513	PLCH1(4.02e-06)	N	3_155339805	A	T	0.341	1.13	0.0266	6.31e-06	8.18e-06	NA	NA	NA	NA	NA	NA	NA	NA	NA	NA	NA	NA	NA	NA	NA	NA	NA		ESC			DMRT3,DMRT5,DMRT7,Foxp3,Pax-4,Sox			2 hits	PLCH1	intronic	0	0	0	0	1	0	0	0	0	0
D1	rs58036188	3_155328575	PLCH1(4.02e-06)	N	3_155339805	D	I	0.338	1.13	0.0268	7.32e-06	9.46e-06	NA	NA	NA	NA	NA	NA	NA	NA	NA	NA	NA	NA	NA	NA	NA	NA	NA		ESC			AFP1,BRCA1,FAC1,Foxa,Foxo,Foxp1,HDAC2,Hmx,Hoxa10,Hoxd10,Mef2,Ncx,Sox,Zfp105,p300			3 hits	PLCH1	intronic	0	0	0	0	1	0	0	0	0	0
D1	rs12632699	3_155328716	PLCH1(4.02e-06)	N	3_155339805	A	G	0.659	0.886	0.0266	6.3e-06	8.18e-06	NA	NA	NA	NA	NA	NA	NA	NA	NA	NA	NA	NA	NA	NA	NA	NA	NA		ESC			Foxa,Foxd3,Foxj1,Foxl1,Foxo,Hoxb9,Mef2,Pou1f1,Zfp105			2 hits	PLCH1	intronic	0	0	0	0	1	0	0	0	0	0
D1	rs12638084	3_155328803	PLCH1(4.02e-06)	N	3_155339805	A	G	0.341	1.13	0.0266	6.31e-06	8.18e-06	NA	NA	NA	NA	NA	NA	NA	NA	NA	NA	NA	NA	NA	NA	NA	NA	NA					NF-AT1			2 hits	PLCH1	intronic	0	0	0	0	0	0	0	0	0	0
D1	rs6787055	3_155329041	PLCH1(4.02e-06)	N	3_155339805	C	G	0.341	1.13	0.0266	6.3e-06	8.18e-06	NA	NA	NA	NA	NA	NA	NA	NA	NA	NA	NA	NA	NA	NA	NA	NA	NA					RFX5			2 hits	PLCH1	intronic	0	0	0	0	0	0	0	0	0	0
D1	rs6787342	3_155329144	PLCH1(4.02e-06)	N	3_155339805	A	G	0.659	0.886	0.0266	6.29e-06	8.16e-06	NA	NA	NA	NA	NA	NA	NA	NA	NA	NA	NA	NA	NA	NA	NA	NA	NA					Zbtb3			3 hits	PLCH1	intronic	0	0	0	0	0	0	0	0	0	0
D1	rs6800331	3_155329338	PLCH1(4.02e-06)	N	3_155339805	C	T	0.649	0.893	0.0265	2e-05	2.52e-05	NA	NA	NA	NA	NA	NA	NA	NA	NA	NA	NA	NA	NA	NA	NA	NA	NA				FOXA1	Foxo,Foxp1,RFX5			4 hits	PLCH1	intronic	0	0	0	0	0	0	0	0	0	0
D1	rs1589238	3_155330166	PLCH1(4.02e-06)	N	3_155339805	C	T	0.654	0.889	0.0266	9.8e-06	1.26e-05	NA	NA	NA	NA	NA	NA	NA	NA	NA	NA	NA	NA	NA	NA	NA	NA	NA					Barhl1,TCF4			2 hits	PLCH1	intronic	0	0	0	0	0	0	0	0	0	0
D1	rs9845615	3_155330401	PLCH1(4.02e-06)	N	3_155339805	C	T	0.341	1.13	0.0266	6.3e-06	8.17e-06	NA	NA	NA	NA	NA	NA	NA	NA	NA	NA	NA	NA	NA	NA	NA	NA	NA					AP-1,Arid3a,Dmbx1,Evi-1,Pbx-1,SP1,Zfp105			2 hits	PLCH1	intronic	0	0	0	0	0	0	0	0	0	0
D1	rs2320188	3_155331631	PLCH1(4.02e-06)	N	3_155339805	A	G	0.659	0.886	0.0266	6.3e-06	8.17e-06	NA	NA	NA	NA	NA	NA	NA	NA	NA	NA	NA	NA	NA	NA	NA	NA	NA					Ehf,HNF6			2 hits	PLCH1	intronic	0	0	0	0	0	0	0	0	0	0
D1	rs7647013	3_155331858	PLCH1(4.02e-06)	N	3_155339805	A	G	0.341	1.13	0.0266	6.29e-06	8.16e-06	NA	NA	NA	NA	NA	NA	NA	NA	NA	NA	NA	NA	NA	NA	NA	NA	NA					Foxj2,Foxp1,HNF1,Nkx2,Nkx3,Pax-4,Pou2f2,Sox			2 hits	PLCH1	intronic	0	0	0	0	0	0	0	0	0	0
D1	rs7636800	3_155331917	PLCH1(4.02e-06)	N	3_155339805	C	T	0.663	0.886	0.0269	7.67e-06	9.91e-06	NA	NA	NA	NA	NA	NA	NA	NA	NA	NA	NA	NA	NA	NA	NA	NA	NA					CEBPB,Ets			3 hits	PLCH1	intronic	0	0	0	0	0	0	0	0	0	0
D1	rs6441001	3_155332010	PLCH1(4.02e-06)	N	3_155339805	C	T	0.341	1.13	0.0266	6.3e-06	8.16e-06	NA	NA	NA	NA	NA	NA	NA	NA	NA	NA	NA	NA	NA	NA	NA	NA	NA					Tgif1			2 hits	PLCH1	intronic	0	0	0	0	0	0	0	0	0	0
D1	rs6779367	3_155332245	PLCH1(4.02e-06)	N	3_155339805	A	C	0.659	0.886	0.0266	6.29e-06	8.16e-06	NA	NA	NA	NA	NA	NA	NA	NA	NA	NA	NA	NA	NA	NA	NA	NA	NA					Foxp1,SP2,Sox			2 hits	PLCH1	intronic	0	0	0	0	0	0	0	0	0	0
D1	rs10804772	3_155332889	PLCH1(4.02e-06)	N	3_155339805	A	T	0.341	1.13	0.0266	6.29e-06	8.16e-06	NA	NA	NA	NA	NA	NA	NA	NA	NA	NA	NA	NA	NA	NA	NA	NA	NA					CIZ,Cphx,Dmbx1,FAC1,Fox,Foxa,Foxd3,Foxi1,Foxj1,Foxj2,Foxo,Foxp1,HDAC2,OTX,Obox6,Otx2,Sox,Zfp105,p300			2 hits	PLCH1	intronic	0	0	0	0	0	0	0	0	0	0
D1	rs4680201	3_155333368	PLCH1(4.02e-06)	N	3_155339805	C	T	0.653	0.89	0.0265	1.2e-05	1.53e-05	NA	NA	NA	NA	NA	NA	NA	NA	NA	NA	NA	NA	NA	NA	NA	NA	NA					Cdx2,Hoxc10,Nrf-2,TCF11__MafG		1 hit	3 hits	PLCH1	intronic	0	0	0	0	0	0	0	0	0	0
D1	rs9828161	3_155333874	PLCH1(4.02e-06)	N	3_155339805	A	G	0.341	1.13	0.0266	6.3e-06	8.17e-06	NA	NA	NA	NA	NA	NA	NA	NA	NA	NA	NA	NA	NA	NA	NA	NA	NA					ATF3			2 hits	PLCH1	intronic	0	0	0	0	0	0	0	0	0	0
D1	rs9865998	3_155333920	PLCH1(4.02e-06)	N	3_155339805	C	T	0.341	1.13	0.0266	6.29e-06	8.16e-06	NA	NA	NA	NA	NA	NA	NA	NA	NA	NA	NA	NA	NA	NA	NA	NA	NA					NRSF,Pax-5,RXRA,Sin3Ak-20			2 hits	PLCH1	intronic	0	0	0	0	0	0	0	0	0	0
D1	rs4083042	3_155333982	PLCH1(4.02e-06)	N	3_155339805	C	G	0.341	1.13	0.0266	6.3e-06	8.17e-06	NA	NA	NA	NA	NA	NA	NA	NA	NA	NA	NA	NA	NA	NA	NA	NA	NA					DMRT2,DMRT3,Maf,Mef2,PLZF,Pou3f3,Zfp105			2 hits	PLCH1	intronic	0	0	0	0	0	0	0	0	0	0
D1	rs4401403	3_155334472	PLCH1(4.02e-06)	N	3_155339805	A	C	0.659	0.886	0.0266	6.3e-06	8.17e-06	NA	NA	NA	NA	NA	NA	NA	NA	NA	NA	NA	NA	NA	NA	NA	NA	NA					PU.1,p300			2 hits	PLCH1	intronic	0	0	0	0	0	0	0	0	0	0
D1	rs3908143	3_155334841	PLCH1(4.02e-06)	N	3_155339805	C	T	0.341	1.13	0.0266	6.3e-06	8.17e-06	NA	NA	NA	NA	NA	NA	NA	NA	NA	NA	NA	NA	NA	NA	NA	NA	NA					AIRE,Pou1f1,Pou2f2,Pou5f1,TEF			2 hits	PLCH1	intronic	0	0	0	0	0	0	0	0	0	0
D1	rs3908144	3_155334869	PLCH1(4.02e-06)	N	3_155339805	C	T	0.659	0.886	0.0266	6.3e-06	8.17e-06	NA	NA	NA	NA	NA	NA	NA	NA	NA	NA	NA	NA	NA	NA	NA	NA	NA					Pou1f1,SIX5			2 hits	PLCH1	intronic	0	0	0	0	0	0	0	0	0	0
D1	rs6802475	3_155335120	PLCH1(4.02e-06)	N	3_155339805	C	T	0.659	0.886	0.0266	6.3e-06	8.17e-06	NA	NA	NA	NA	NA	NA	NA	NA	NA	NA	NA	NA	NA	NA	NA	NA	NA				SETDB1	CIZ			2 hits	PLCH1	intronic	0	0	0	0	0	0	0	0	0	0
D1	rs1914799	3_155335217	PLCH1(4.02e-06)	N	3_155339805	C	T	0.659	0.886	0.0266	6.3e-06	8.17e-06	NA	NA	NA	NA	NA	NA	NA	NA	NA	NA	NA	NA	NA	NA	NA	NA	NA			ESC	SETDB1	Dmbx1,Obox3,Obox6,Otx2			2 hits	PLCH1	intronic	0	0	0	0	0	0	0	0	1	0
D1	rs35613439	3_155335262	PLCH1(4.02e-06)	N	3_155339805	D	I	0.336	1.13	0.0269	7.01e-06	9.07e-06	NA	NA	NA	NA	NA	NA	NA	NA	NA	NA	NA	NA	NA	NA	NA	NA	NA			ESC	SETDB1	Evi-1,FXR,Zfp105			1 hit	PLCH1	intronic	0	0	0	0	0	0	0	0	1	0
D1	rs1607590	3_155335357	PLCH1(4.02e-06)	N	3_155339805	C	T	0.659	0.886	0.0266	6.3e-06	8.17e-06	NA	NA	NA	NA	NA	NA	NA	NA	NA	NA	NA	NA	NA	NA	NA	NA	NA			ESC	SETDB1				2 hits	PLCH1	intronic	0	0	0	0	0	0	0	0	1	0
D1	rs1607591	3_155335481	PLCH1(4.02e-06)	N	3_155339805	C	T	0.659	0.886	0.0266	6.3e-06	8.17e-06	NA	NA	NA	NA	NA	NA	NA	NA	NA	NA	NA	NA	NA	NA	NA	NA	NA			ESC	SETDB1	Foxd1,TEF			2 hits	PLCH1	intronic	0	0	0	0	0	0	0	0	1	0
D1	rs1589237	3_155335623	PLCH1(4.02e-06)	N	3_155339805	G	T	0.341	1.13	0.0266	6.3e-06	8.17e-06	NA	NA	NA	NA	NA	NA	NA	NA	NA	NA	NA	NA	NA	NA	NA	NA	NA		LIV						2 hits	PLCH1	intronic	0	0	0	0	1	0	0	0	0	0
D1	rs3908138	3_155335810	PLCH1(4.02e-06)	N	3_155339805	C	G	0.652	0.89	0.0265	1.19e-05	1.52e-05	NA	NA	NA	NA	NA	NA	NA	NA	NA	NA	NA	NA	NA	NA	NA	NA	NA		LIV			Bcl6b,DMRT7,Pou2f2,STAT			3 hits	PLCH1	intronic	0	0	0	0	1	0	0	0	0	0
D1	rs3908139	3_155336041	PLCH1(4.02e-06)	N	3_155339805	A	G	0.659	0.886	0.0266	6.3e-06	8.17e-06	NA	NA	NA	NA	NA	NA	NA	NA	NA	NA	NA	NA	NA	NA	NA	NA	NA		ESDR, BLD, LIV			AP-3,DMRT7			2 hits	PLCH1	intronic	0	0	0	0	3	0	0	0	0	0
D1	rs3908140	3_155336147	PLCH1(4.02e-06)	N	3_155339805	C	T	0.351	1.12	0.0265	1.96e-05	2.48e-05	NA	NA	NA	NA	NA	NA	NA	NA	NA	NA	NA	NA	NA	NA	NA	NA	NA		ESDR, BLD, LIV			BDP1,NF-AT			4 hits	PLCH1	intronic	0	0	0	0	3	0	0	0	0	0
D1	rs6793225	3_155336193	PLCH1(4.02e-06)	N	3_155339805	C	G	0.341	1.13	0.0266	6.3e-06	8.17e-06	NA	NA	NA	NA	NA	NA	NA	NA	NA	NA	NA	NA	NA	NA	NA	NA	NA		ESDR, BLD, LIV			HDAC2,RXRA,STAT			2 hits	PLCH1	intronic	0	0	0	0	3	0	0	0	0	0
D1	rs6768777	3_155336303	PLCH1(4.02e-06)	N	3_155339805	A	G	0.341	1.13	0.0266	6.3e-06	8.17e-06	NA	NA	NA	NA	NA	NA	NA	NA	NA	NA	NA	NA	NA	NA	NA	NA	NA		ESDR, ESC, BLD, LIV	LIV		Cdx2,Hoxb13,Pou1f1,Pou3f2,Sox			2 hits	PLCH1	intronic	0	0	0	0	4	0	0	0	1	0
D1	rs62287281	3_155337181	PLCH1(4.02e-06)	N	3_155339805	G	T	0.659	0.886	0.0266	6.3e-06	8.17e-06	NA	NA	NA	NA	NA	NA	NA	NA	NA	NA	NA	NA	NA	NA	NA	NA	NA	IPSC	ESC, ESDR, IPSC, BLD, THYM, LIV						2 hits	PLCH1	intronic	1	0	0	0	6	0	0	0	0	0
D1	rs9874559	3_155337427	PLCH1(4.02e-06)	N	3_155339805	C	T	0.659	0.886	0.0266	6.3e-06	8.18e-06	NA	NA	NA	NA	NA	NA	NA	NA	NA	NA	NA	NA	NA	NA	NA	NA	NA	IPSC	ESC, ESDR, IPSC, BLD, THYM, LIV	ESC,ESDR,ESC,IPSC,IPSC	JUND,RAD21,SP1,YY1	AIRE,HDAC2,Osf2,SIX5			2 hits	PLCH1	intronic	1	0	0	0	6	0	0	0	5	0
D1	rs11924789	3_155338105	PLCH1(4.02e-06)	N	3_155339805	A	G	0.659	0.886	0.0266	6.3e-06	8.18e-06	NA	NA	NA	NA	NA	NA	NA	NA	NA	NA	NA	NA	NA	NA	NA	NA	NA	IPSC	ESC, ESDR, IPSC, THYM, BLD, LIV	BRN					2 hits	PLCH1	intronic	1	0	0	0	6	0	0	0	1	0
D1	rs3908141	3_155338269	PLCH1(4.02e-06)	N	3_155339805	A	G	0.341	1.13	0.0266	6.3e-06	8.18e-06	NA	NA	NA	NA	NA	NA	NA	NA	NA	NA	NA	NA	NA	NA	NA	NA	NA	IPSC	ESC, ESDR, IPSC, THYM, BLD, LIV					1 hit	2 hits	PLCH1	intronic	1	0	0	0	6	0	0	0	0	0
D1	rs3908142	3_155338331	PLCH1(4.02e-06)	N	3_155339805	C	G	0.659	0.886	0.0266	6.3e-06	8.17e-06	NA	NA	NA	NA	NA	NA	NA	NA	NA	NA	NA	NA	NA	NA	NA	NA	NA	IPSC	ESC, ESDR, IPSC, THYM, BLD, LIV			TFE			2 hits	PLCH1	intronic	1	0	0	0	6	0	0	0	0	0
D1	rs6802975	3_155338818	PLCH1(4.02e-06)	N	3_155339805	C	T	0.341	1.13	0.0266	6.16e-06	8e-06	NA	NA	NA	NA	NA	NA	NA	NA	NA	NA	NA	NA	NA	NA	NA	NA	NA		ESC, ESDR, IPSC, THYM			Hic1,RP58,Rad21			2 hits	PLCH1	intronic	0	0	0	0	4	0	0	0	0	0
D1	rs6803070	3_155338867	PLCH1(4.02e-06)	N	3_155339805	C	T	0.341	1.13	0.0266	6.27e-06	8.13e-06	NA	NA	NA	NA	NA	NA	NA	NA	NA	NA	NA	NA	NA	NA	NA	NA	NA		ESC, ESDR, IPSC, THYM						2 hits	PLCH1	intronic	0	0	0	0	4	0	0	0	0	0
D1	rs7433135	3_155339421	PLCH1(4.02e-06)	N	3_155339805	C	G	0.341	1.13	0.0266	6.24e-06	8.09e-06	NA	NA	NA	NA	NA	NA	NA	NA	NA	NA	NA	NA	NA	NA	NA	NA	NA					Pax-1			2 hits	PLCH1	intronic	0	0	0	0	0	0	0	0	0	0
D1	rs147734693	3_155339733	PLCH1(4.02e-06)	N	3_155339805	A	C	0.659	0.886	0.0266	6.23e-06	8.09e-06	NA	NA	NA	NA	NA	NA	NA	NA	NA	NA	NA	NA	NA	NA	NA	NA	NA					BRCA1,FAC1,Foxp1			1 hit	PLCH1	intronic	0	0	0	0	0	0	0	0	0	0
D1	rs145800817	3_155339805	PLCH1(4.02e-06)	Y	3_155339805	A	G	0.334	1.13	0.027	3.05e-06	4.02e-06	NA	NA	NA	2.45977	1.73565	NA	NA	NA	NA	-1.53082	NA	NA	NA	-2.02022	NA	NA	-2.06907					ERalpha-a,Esr2,Evi-1,GATA,HDAC2,HNF4,Mef2,RXRA,T3R			1 hit	PLCH1	intronic	0	0	0	0	0	0	0	0	0	0
D1	rs36060711	3_155339840	PLCH1(4.02e-06)	N	3_155339805	A	G	0.666	0.881	0.027	3.06e-06	4.04e-06	NA	NA	NA	NA	NA	NA	NA	NA	NA	NA	NA	NA	NA	NA	NA	NA	NA					Pbx3,Tgif1			2 hits	PLCH1	intronic	0	0	0	0	0	0	0	0	0	0
D1	rs35617667	3_155340004	PLCH1(4.02e-06)	N	3_155339805	A	G	0.334	1.13	0.027	3.05e-06	4.02e-06	NA	NA	NA	NA	NA	NA	NA	NA	NA	NA	NA	NA	NA	NA	NA	NA	NA		LIV, THYM			Maf			2 hits	PLCH1	intronic	0	0	0	0	2	0	0	0	0	0
D1	rs13085349	3_155340202	PLCH1(4.02e-06)	N	3_155339805	A	G	0.341	1.13	0.0266	6.21e-06	8.06e-06	NA	NA	NA	NA	NA	NA	NA	NA	NA	NA	NA	NA	NA	NA	NA	NA	NA		LIV			Arid5a,Foxa,Foxp1,HNF1,PLZF,Sox			2 hits	PLCH1	intronic	0	0	0	0	1	0	0	0	0	0
D1	rs13085986	3_155340262	PLCH1(4.02e-06)	N	3_155339805	A	G	0.659	0.886	0.0266	6.21e-06	8.06e-06	NA	NA	NA	NA	NA	NA	NA	NA	NA	NA	NA	NA	NA	NA	NA	NA	NA		LIV		TCF4	DMRT5,Irf			2 hits	PLCH1	intronic	0	0	0	0	1	0	0	0	0	0
D1	rs151307775	3_155340631	PLCH1(4.02e-06)	N	3_155339805	C	T	0.659	0.886	0.0266	6.2e-06	8.04e-06	NA	NA	NA	NA	NA	NA	NA	NA	NA	NA	NA	NA	NA	NA	NA	NA	NA		LIV		FOXA1,FOXA2,P300	Arid5a,Foxa,Smad3,Tgif1			1 hit	PLCH1	intronic	0	0	0	0	1	0	0	0	0	0
D1	rs115831660	3_155340646	PLCH1(4.02e-06)	N	3_155339805	C	G	0.341	1.13	0.0266	6.19e-06	8.03e-06	NA	NA	NA	NA	NA	NA	NA	NA	NA	NA	NA	NA	NA	NA	NA	NA	NA		LIV		FOXA1,FOXA2,P300	Foxc1,Sox,TCF4,p300			1 hit	PLCH1	intronic	0	0	0	0	1	0	0	0	0	0
D1	rs148043954	3_155340737	PLCH1(4.02e-06)	N	3_155339805	A	G	0.659	0.886	0.0266	6.19e-06	8.03e-06	NA	NA	NA	NA	NA	NA	NA	NA	NA	NA	NA	NA	NA	NA	NA	NA	NA		LIV		FOXA1,P300	BRCA1,RREB-1,Zfp740			1 hit	PLCH1	intronic	0	0	0	0	1	0	0	0	0	0
D1	rs78454911	3_155341262	PLCH1(4.02e-06)	N	3_155339805	A	G	0.659	0.886	0.0266	6.18e-06	8.02e-06	NA	NA	NA	NA	NA	NA	NA	NA	NA	NA	NA	NA	NA	NA	NA	NA	NA					AIRE,CIZ			2 hits	PLCH1	intronic	0	0	0	0	0	0	0	0	0	0
D1	rs145861383	3_155342514	PLCH1(4.02e-06)	N	3_155339805	A	G	0.659	0.886	0.0266	6.14e-06	7.97e-06	NA	NA	NA	NA	NA	NA	NA	NA	NA	NA	NA	NA	NA	NA	NA	NA	NA					Egr-1,RREB-1			1 hit	PLCH1	intronic	0	0	0	0	0	0	0	0	0	0
D1	rs145042265	3_155342632	PLCH1(4.02e-06)	N	3_155339805	A	C	0.661	0.887	0.0271	1.09e-05	1.39e-05	NA	NA	NA	NA	NA	NA	NA	NA	NA	NA	NA	NA	NA	NA	NA	NA	NA					MAZ			2 hits	PLCH1	intronic	0	0	0	0	0	0	0	0	0	0
D1	rs115495630	3_155342721	PLCH1(4.02e-06)	N	3_155339805	A	C	0.659	0.886	0.0266	6.12e-06	7.94e-06	NA	NA	NA	NA	NA	NA	NA	NA	NA	NA	NA	NA	NA	NA	NA	NA	NA					Evi-1,Foxp1,GATA			1 hit	PLCH1	intronic	0	0	0	0	0	0	0	0	0	0
D1	rs7620630	3_155342860	PLCH1(4.02e-06)	N	3_155339805	A	G	0.34	1.13	0.0267	4.95e-06	6.46e-06	NA	NA	NA	NA	NA	NA	NA	NA	NA	NA	NA	NA	NA	NA	NA	NA	NA								2 hits	PLCH1	intronic	0	0	0	0	0	0	0	0	0	0
D1	rs7610412	3_155342941	PLCH1(4.02e-06)	N	3_155339805	C	T	0.684	0.884	0.0278	9.57e-06	1.23e-05	NA	NA	NA	NA	NA	NA	NA	NA	NA	NA	NA	NA	NA	NA	NA	NA	NA					HNF1,Hlx1,RXRA,STAT			2 hits	PLCH1	intronic	0	0	0	0	0	0	0	0	0	0
D1	rs7642974	3_155342952	PLCH1(4.02e-06)	N	3_155339805	A	G	0.684	0.884	0.0278	9.52e-06	1.22e-05	NA	NA	NA	NA	NA	NA	NA	NA	NA	NA	NA	NA	NA	NA	NA	NA	NA					Hlx1,Hoxd8,Lhx3,Ncx,Nkx3,YY1			2 hits	PLCH1	intronic	0	0	0	0	0	0	0	0	0	0
D1	rs7610604	3_155343061	PLCH1(4.02e-06)	N	3_155339805	C	T	0.66	0.887	0.0267	7.81e-06	1.01e-05	NA	NA	NA	NA	NA	NA	NA	NA	NA	NA	NA	NA	NA	NA	NA	NA	NA								2 hits	PLCH1	intronic	0	0	0	0	0	0	0	0	0	0
D1	rs7620947	3_155343183	PLCH1(4.02e-06)	N	3_155339805	A	G	0.334	1.13	0.027	4.65e-06	6.07e-06	NA	NA	NA	NA	NA	NA	NA	NA	NA	NA	NA	NA	NA	NA	NA	NA	NA					Arid3a,CHX10,Dobox4,Esx1,Hoxa3,Hoxb3,Mef2,Pax-6,Pax7,Pou3f2			2 hits	PLCH1	intronic	0	0	0	0	0	0	0	0	0	0
D1	rs10936012	3_155343436	PLCH1(4.02e-06)	N	3_155339805	C	G	0.66	0.887	0.0267	7.66e-06	9.89e-06	NA	NA	NA	NA	NA	NA	NA	NA	NA	NA	NA	NA	NA	NA	NA	NA	NA					Hoxb6,Pdx1,Pou2f2			2 hits	PLCH1	intronic	0	0	0	0	0	0	0	0	0	0
D1	rs12485814	3_155343756	PLCH1(4.02e-06)	N	3_155339805	A	G	0.66	0.887	0.0267	7.79e-06	1.01e-05	NA	NA	NA	NA	NA	NA	NA	NA	NA	NA	NA	NA	NA	NA	NA	NA	NA								2 hits	PLCH1	intronic	0	0	0	0	0	0	0	0	0	0
D1	rs11707218	3_155344119	PLCH1(4.02e-06)	N	3_155339805	C	T	0.34	1.13	0.0267	7.78e-06	1e-05	NA	NA	NA	NA	NA	NA	NA	NA	NA	NA	NA	NA	NA	NA	NA	NA	NA								2 hits	PLCH1	intronic	0	0	0	0	0	0	0	0	0	0
D1	rs10717754	3_155345223	PLCH1(4.02e-06)	N	3_155339805	D	I	0.701	0.889	0.0287	4.19e-05	5.2e-05	NA	NA	NA	NA	NA	NA	NA	NA	NA	NA	NA	NA	NA	NA	NA	NA	NA					STAT,TAL1,ZBTB33			1 hit	PLCH1	intronic	0	0	0	0	0	0	0	0	0	0
D1	rs7649432	3_155345255	PLCH1(4.02e-06)	N	3_155339805	C	T	0.28	1.12	0.0292	7.74e-05	9.47e-05	NA	NA	NA	NA	NA	NA	NA	NA	NA	NA	NA	NA	NA	NA	NA	NA	NA					Mef2			1 hit	PLCH1	intronic	0	0	0	0	0	0	0	0	0	0
D1	rs7649660	3_155345281	PLCH1(4.02e-06)	N	3_155339805	C	G	0.669	0.888	0.0272	1.29e-05	1.64e-05	NA	NA	NA	NA	NA	NA	NA	NA	NA	NA	NA	NA	NA	NA	NA	NA	NA					BDP1,CTCF,Myc,NRSF,Rad21			2 hits	PLCH1	intronic	0	0	0	0	0	0	0	0	0	0
D1	rs55783463	3_155345682	PLCH1(4.02e-06)	N	3_155339805	C	G	0.34	1.13	0.0267	7.58e-06	9.79e-06	NA	NA	NA	NA	NA	NA	NA	NA	NA	NA	NA	NA	NA	NA	NA	NA	NA					BDP1,Osr			2 hits	PLCH1	intronic	0	0	0	0	0	0	0	0	0	0
D1	rs56092312	3_155345761	PLCH1(4.02e-06)	N	3_155339805	A	G	0.659	0.887	0.0267	7.45e-06	9.63e-06	NA	NA	NA	NA	NA	NA	NA	NA	NA	NA	NA	NA	NA	NA	NA	NA	NA					GR,TATA,YY1			2 hits	PLCH1	intronic	0	0	0	0	0	0	0	0	0	0
D1	rs56229209	3_155345771	PLCH1(4.02e-06)	N	3_155339805	A	G	0.352	1.12	0.0266	1.76e-05	2.23e-05	NA	NA	NA	NA	NA	NA	NA	NA	NA	NA	NA	NA	NA	NA	NA	NA	NA					BDP1,YY1			3 hits	PLCH1	intronic	0	0	0	0	0	0	0	0	0	0
D1	rs9818926	3_155346383	PLCH1(4.02e-06)	N	3_155339805	G	T	0.659	0.886	0.0266	5.99e-06	7.78e-06	NA	NA	NA	NA	NA	NA	NA	NA	NA	NA	NA	NA	NA	NA	NA	NA	NA		ESC						5 hits	PLCH1	intronic	0	0	0	0	1	0	0	0	0	0
D1	rs1401695	3_155346687	PLCH1(4.02e-06)	N	3_155339805	C	T	0.659	0.886	0.0266	5.99e-06	7.78e-06	NA	NA	NA	NA	NA	NA	NA	NA	NA	NA	NA	NA	NA	NA	NA	NA	NA		ESC, IPSC			CEBPG,Irf,Mef2,Pou1f1,Pou5f1,TATA			2 hits	PLCH1	intronic	0	0	0	0	2	0	0	0	0	0
D1	rs7426747	3_155347043	PLCH1(4.02e-06)	N	3_155339805	A	G	0.659	0.886	0.0266	5.97e-06	7.75e-06	NA	NA	NA	NA	NA	NA	NA	NA	NA	NA	NA	NA	NA	NA	NA	NA	NA		ESDR, ESC, IPSC	ESDR,SKIN,PLCNT,SKIN		HNF1,HP1-site-factor			2 hits	PLCH1	intronic	0	0	0	0	3	0	0	0	4	1
D1	rs10212592	3_155347482	PLCH1(4.02e-06)	N	3_155339805	G	T	0.341	1.13	0.0266	5.92e-06	7.69e-06	NA	NA	NA	NA	NA	NA	NA	NA	NA	NA	NA	NA	NA	NA	NA	NA	NA					CEBPG,Nkx2			2 hits	PLCH1	intronic	0	0	0	0	0	0	0	0	0	0
D1	rs10212593	3_155347487	PLCH1(4.02e-06)	N	3_155339805	G	T	0.341	1.13	0.0266	5.91e-06	7.68e-06	NA	NA	NA	NA	NA	NA	NA	NA	NA	NA	NA	NA	NA	NA	NA	NA	NA					Pou3f1			2 hits	PLCH1	intronic	0	0	0	0	0	0	0	0	0	0
D1	rs10212586	3_155347526	PLCH1(4.02e-06)	N	3_155339805	C	T	0.341	1.13	0.0266	5.9e-06	7.66e-06	NA	NA	NA	NA	NA	NA	NA	NA	NA	NA	NA	NA	NA	NA	NA	NA	NA			BRN		AFP1,Arid3a,Dlx3,Gsc,Hoxa7,Hoxb7,Nkx6-1,Otx2,Pax-4,Pdx1,Rad21			2 hits	PLCH1	intronic	0	0	0	0	0	0	0	0	1	0
D1	rs1878859	3_155347746	PLCH1(4.02e-06)	N	3_155339805	A	G	0.341	1.13	0.0266	5.87e-06	7.62e-06	NA	NA	NA	NA	NA	NA	NA	NA	NA	NA	NA	NA	NA	NA	NA	NA	NA		ESC, ESDR, IPSC			SP1,p53			2 hits	PLCH1	intronic	0	0	0	0	3	0	0	0	0	0
D1	rs6441002	3_155348216	PLCH1(4.02e-06)	N	3_155339805	A	G	0.341	1.13	0.0266	5.83e-06	7.58e-06	NA	NA	NA	NA	NA	NA	NA	NA	NA	NA	NA	NA	NA	NA	NA	NA	NA		ESDR, ESC			Gfi1,Pbx-1,Rad21			2 hits	PLCH1	intronic	0	0	0	0	2	0	0	0	0	0
D1	rs6767886	3_155348391	PLCH1(4.02e-06)	N	3_155339805	A	G	0.659	0.886	0.0268	7.29e-06	9.42e-06	NA	NA	NA	NA	NA	NA	NA	NA	NA	NA	NA	NA	NA	NA	NA	NA	NA		ESDR, ESC						3 hits	PLCH1	intronic	0	0	0	0	2	0	0	0	0	0
D1	rs9829758	3_155348442	PLCH1(4.02e-06)	N	3_155339805	C	T	0.666	0.884	0.027	5.3e-06	6.9e-06	NA	NA	NA	NA	NA	NA	NA	NA	NA	NA	NA	NA	NA	NA	NA	NA	NA		ESDR			BDP1,Brachyury			2 hits	PLCH1	intronic	0	0	0	0	1	0	0	0	0	0
D1	rs9809924	3_155348477	PLCH1(4.02e-06)	N	3_155339805	C	T	0.338	1.13	0.0268	7.76e-06	1e-05	NA	NA	NA	NA	NA	NA	NA	NA	NA	NA	NA	NA	NA	NA	NA	NA	NA		ESDR			Foxa,Foxc1,Foxd1,Foxf1,Foxi1,Foxj1,Foxj2,Foxk1,Foxl1,Foxo,Foxp1,Foxq1,HDAC2,Mef2,TATA,TCF12,p300			2 hits	PLCH1	intronic	0	0	0	0	1	0	0	0	0	0
D1	rs9810223	3_155348514	PLCH1(4.02e-06)	N	3_155339805	G	T	0.335	1.13	0.0269	5.3e-06	6.9e-06	NA	NA	NA	NA	NA	NA	NA	NA	NA	NA	NA	NA	NA	NA	NA	NA	NA		ESDR			DMRT7,GR,Gfi1,YY1			2 hits	PLCH1	intronic	0	0	0	0	1	0	0	0	0	0
D1	rs9847398	3_155348531	PLCH1(4.02e-06)	N	3_155339805	A	T	0.342	1.13	0.0268	1.02e-05	1.3e-05	NA	NA	NA	NA	NA	NA	NA	NA	NA	NA	NA	NA	NA	NA	NA	NA	NA		ESDR			Gfi1,HNF6,Hand1,Pbx-1			3 hits	PLCH1	intronic	0	0	0	0	1	0	0	0	0	0
D1	rs9814374	3_155348954	PLCH1(4.02e-06)	N	3_155339805	C	T	0.347	1.12	0.0265	1.07e-05	1.37e-05	NA	NA	NA	NA	NA	NA	NA	NA	NA	NA	NA	NA	NA	NA	NA	NA	NA		ESDR, STRM, LNG						3 hits	PLCH1	intronic	0	0	0	0	3	0	0	0	0	0
D1	rs9814666	3_155348982	PLCH1(4.02e-06)	N	3_155339805	A	G	0.659	0.886	0.0266	5.62e-06	7.31e-06	NA	NA	NA	NA	NA	NA	NA	NA	NA	NA	NA	NA	NA	NA	NA	NA	NA		ESDR, STRM, LNG						2 hits	PLCH1	intronic	0	0	0	0	3	0	0	0	0	0
D1	rs6808257	3_155351447	PLCH1(5.63e-05)	N	3_155354340	C	T	0.157	1.15	0.0338	5.14e-05	6.34e-05	NA	NA	NA	NA	NA	NA	NA	NA	NA	NA	NA	NA	NA	NA	NA	NA	NA					Myc				PLCH1	intronic	0	0	0	0	0	0	0	0	0	0
D1	rs4680205	3_155352674	PLCH1(4.02e-06)	N	3_155339805	G	T	0.351	1.12	0.0265	1.59e-05	2.02e-05	NA	NA	NA	NA	NA	NA	NA	NA	NA	NA	NA	NA	NA	NA	NA	NA	NA		ESC, BLD	BLD		p53		1 hit	3 hits	PLCH1	intronic	0	0	0	0	2	0	0	0	1	0
D1	rs6779500	3_155353311	PLCH1(4.02e-06)	N	3_155339805	G	T	0.649	0.891	0.0265	1.55e-05	1.97e-05	NA	NA	NA	NA	NA	NA	NA	NA	NA	NA	NA	NA	NA	NA	NA	NA	NA		BLD			Foxa,GR			3 hits	PLCH1	intronic	0	0	0	0	1	0	0	0	0	0
D1	rs67428377	3_155354340	PLCH1(5.63e-05)	Y	3_155354340	A	C	0.843	0.87	0.0338	4.55e-05	5.63e-05	NA	NA	NA	NA	NA	NA	NA	NA	NA	NA	NA	NA	NA	NA	NA	-1.50664	NA					GCNF,RXRA,TAL1,TATA,TCF12				PLCH1	intronic	0	0	0	0	0	0	0	0	0	0
D1	rs6441003	3_155355718	PLCH1(4.02e-06)	N	3_155339805	C	T	0.649	0.891	0.0265	1.43e-05	1.82e-05	NA	NA	NA	NA	NA	NA	NA	NA	NA	NA	NA	NA	NA	NA	NA	NA	NA	ESDR	ESDR, ESC, IPSC, LIV, LNG, GI, PANC	LNG		Roaz,VDR,Zic,Znf143			4 hits	PLCH1	intronic	1	0	0	0	7	0	0	0	1	0
D1	rs1879089	3_155355818	PLCH1(4.02e-06)	N	3_155339805	C	T	0.659	0.885	0.0267	4.66e-06	6.09e-06	NA	NA	NA	NA	NA	NA	NA	NA	NA	NA	NA	NA	NA	NA	NA	NA	NA		ESDR, IPSC, LNG, GI			Foxj2,Gfi1			2 hits	PLCH1	intronic	0	0	0	0	4	0	0	0	0	0
D1	rs9844708	3_155356743	PLCH1(4.02e-06)	N	3_155339805	C	T	0.653	0.895	0.0266	3.43e-05	4.27e-05	NA	NA	NA	NA	NA	NA	NA	NA	NA	NA	NA	NA	NA	NA	NA	NA	NA		SKIN						2 hits	PLCH1	intronic	0	0	0	0	1	0	0	0	0	0
D1	rs9844732	3_155356793	PLCH1(4.02e-06)	N	3_155339805	C	T	0.663	0.89	0.0268	1.34e-05	1.71e-05	NA	NA	NA	NA	NA	NA	NA	NA	NA	NA	NA	NA	NA	NA	NA	NA	NA		SKIN			Dbx1,Dlx2,Dlx3,HNF4,Hltf,Hlx1,Lhx4,Mef2,Nkx6-1,PLZF,TATA			2 hits	PLCH1	intronic	0	0	0	0	1	0	0	0	0	0
D1	rs9828965	3_155356989	PLCH1(4.02e-06)	N	3_155339805	G	T	0.347	1.12	0.0267	3.86e-05	4.8e-05	NA	NA	NA	NA	NA	NA	NA	NA	NA	NA	NA	NA	NA	NA	NA	NA	NA		SKIN, GI			E2A,TBX5,ZEB1			2 hits	PLCH1	intronic	0	0	0	0	2	0	0	0	0	0
D1	rs4680208	3_155357060	PLCH1(4.02e-06)	N	3_155339805	A	C	0.347	1.12	0.0267	3.86e-05	4.8e-05	NA	NA	NA	NA	NA	NA	NA	NA	NA	NA	NA	NA	NA	NA	NA	NA	NA		ESDR, SKIN, GI			p300			2 hits	PLCH1	intronic	0	0	0	0	3	0	0	0	0	0
D1	rs5853727	3_155357682	PLCH1(4.02e-06)	N	3_155339805	D	I	0.653	0.895	0.0267	3.18e-05	3.98e-05	NA	NA	NA	NA	NA	NA	NA	NA	NA	NA	NA	NA	NA	NA	NA	NA	NA		ESC, ESDR, IPSC, GI, LNG		CHD2	TEF			2 hits	PLCH1	intronic	0	0	0	0	5	0	0	0	0	0
D1	rs6441005	3_155366406	PLCH1(4.02e-06)	N	3_155339805	A	G	0.646	0.895	0.0265	3.1e-05	3.87e-05	NA	NA	NA	NA	NA	NA	NA	NA	NA	NA	NA	NA	NA	NA	NA	NA	NA	ESDR	ESC, ESDR, IPSC, GI, BLD, LIV, SKIN			Bcl6b,Mef2,Nkx3,Sox			3 hits	PLCH1	intronic	1	0	0	0	7	0	0	0	0	0
D1	rs358913	3_155408594	PLCH1(2.83e-06)	Y	3_155408594	A	G	0.668	0.881	0.0267	2.13e-06	2.83e-06	2.6707	NA	NA	NA	NA	NA	1.53216	NA	2.17833	NA	NA	NA	NA	NA	NA	-1.88845	NA		ESDR, FAT			HNF4			2 hits	PLCH1	intronic	0	0	0	0	2	0	0	0	0	0
D1	rs446716	3_155409181	PLCH1(2.83e-06)	N	3_155408594	C	T	0.328	1.13	0.0268	4.48e-06	5.86e-06	NA	NA	NA	NA	NA	NA	NA	NA	NA	NA	NA	NA	NA	NA	NA	NA	NA		ESDR, ESC, FAT			DMRT5		1 hit	1 hit	PLCH1	intronic	0	0	0	0	3	0	0	0	0	0
D1	rs397231	3_155409188	PLCH1(2.83e-06)	N	3_155408594	A	C	0.673	0.884	0.0268	4.42e-06	5.78e-06	NA	NA	NA	NA	NA	NA	NA	NA	NA	NA	NA	NA	NA	NA	NA	NA	NA		ESDR, ESC, FAT						1 hit	PLCH1	intronic	0	0	0	0	3	0	0	0	0	0
D1	rs387885	3_155409785	PLCH1(2.83e-06)	N	3_155408594	A	C	0.328	1.13	0.0268	4.61e-06	6.02e-06	NA	NA	NA	NA	NA	NA	NA	NA	NA	NA	NA	NA	NA	NA	NA	NA	NA					Maf,Rad21,Zbtb3			1 hit	PLCH1	intronic	0	0	0	0	0	0	0	0	0	0
D1	rs412002	3_155409813	PLCH1(2.83e-06)	N	3_155408594	C	T	0.672	0.884	0.0268	4.48e-06	5.86e-06	NA	NA	NA	NA	NA	NA	NA	NA	NA	NA	NA	NA	NA	NA	NA	NA	NA					Mef2			1 hit	PLCH1	intronic	0	0	0	0	0	0	0	0	0	0
D1	rs2680882	3_155410016	PLCH1(2.83e-06)	N	3_155408594	C	G	0.328	1.13	0.0268	4.44e-06	5.81e-06	NA	NA	NA	NA	NA	NA	NA	NA	NA	NA	NA	NA	NA	NA	NA	NA	NA					BCL,ELF1,Egr-1,Ehf,Elf3,Ets,GATA,MZF1__1-4,Myc,PU.1,Pax-5,SP1,STAT,TATA,Zfp281,p300			1 hit	PLCH1	intronic	0	0	0	0	0	0	0	0	0	0
D1	rs2680881	3_155410083	PLCH1(2.83e-06)	N	3_155408594	A	G	0.328	1.13	0.0268	4.43e-06	5.79e-06	NA	NA	NA	NA	NA	NA	NA	NA	NA	NA	NA	NA	NA	NA	NA	NA	NA					AhR,Dlx3			1 hit	PLCH1	intronic	0	0	0	0	0	0	0	0	0	0
D1	rs394440	3_155411545	PLCH1(2.83e-06)	N	3_155408594	C	G	0.32	1.13	0.027	1.33e-05	1.7e-05	NA	NA	NA	NA	NA	NA	NA	NA	NA	NA	NA	NA	NA	NA	NA	NA	NA					ZBTB33			2 hits	PLCH1	intronic	0	0	0	0	0	0	0	0	0	0
D1	rs448062	3_155412086	PLCH1(2.83e-06)	N	3_155408594	C	T	0.679	0.891	0.0269	1.85e-05	2.34e-05	NA	NA	NA	NA	NA	NA	NA	NA	NA	NA	NA	NA	NA	NA	NA	NA	NA		ESDR, BRN			Gfi1,Pax-6		1 hit	1 hit	PLCH1	intronic	0	0	0	0	2	0	0	0	0	0
D1	rs392521	3_155412277	PLCH1(2.83e-06)	N	3_155408594	C	T	0.678	0.891	0.0269	1.86e-05	2.35e-05	NA	NA	NA	NA	NA	NA	NA	NA	NA	NA	NA	NA	NA	NA	NA	NA	NA		ESDR, BRN			TATA			1 hit	PLCH1	intronic	0	0	0	0	2	0	0	0	0	0
D1	rs430008	3_155412344	PLCH1(2.83e-06)	N	3_155408594	C	G	0.321	1.12	0.0269	1.95e-05	2.46e-05	NA	NA	NA	NA	NA	NA	NA	NA	NA	NA	NA	NA	NA	NA	NA	NA	NA		ESDR, BRN			Mef2,RORalpha1,SIX5			1 hit	PLCH1	intronic	0	0	0	0	2	0	0	0	0	0
D1	rs393081	3_155412668	PLCH1(2.83e-06)	N	3_155408594	A	G	0.679	0.891	0.0269	1.95e-05	2.46e-05	NA	NA	NA	NA	NA	NA	NA	NA	NA	NA	NA	NA	NA	NA	NA	NA	NA		ESDR, BRN	BRN		Foxa			1 hit	PLCH1	intronic	0	0	0	0	2	0	0	0	1	0
D1	rs394419	3_155413177	PLCH1(2.83e-06)	N	3_155408594	A	T	0.321	1.12	0.0269	1.95e-05	2.46e-05	NA	NA	NA	NA	NA	NA	NA	NA	NA	NA	NA	NA	NA	NA	NA	NA	NA		BRN			NF-AT			1 hit	PLCH1	intronic	0	0	0	0	1	0	0	0	0	0
D1	rs384412	3_155413206	PLCH1(2.83e-06)	N	3_155408594	C	G	0.679	0.891	0.0269	1.95e-05	2.47e-05	NA	NA	NA	NA	NA	NA	NA	NA	NA	NA	NA	NA	NA	NA	NA	NA	NA		BRN			ZBTB33			1 hit	PLCH1	intronic	0	0	0	0	1	0	0	0	0	0
D1	rs402201	3_155413445	PLCH1(2.83e-06)	N	3_155408594	C	G	0.679	0.891	0.0269	1.96e-05	2.48e-05	NA	NA	NA	NA	NA	NA	NA	NA	NA	NA	NA	NA	NA	NA	NA	NA	NA		BRN, GI	GI		Crx,DMRT7,Irf,STAT			1 hit	PLCH1	intronic	0	0	0	0	2	0	0	0	1	0
D1	rs7644902	3_155413672	PLCH1(2.83e-06)	N	3_155408594	C	G	0.323	1.12	0.0269	2.05e-05	2.59e-05	NA	NA	NA	NA	NA	NA	NA	NA	NA	NA	NA	NA	NA	NA	NA	NA	NA		IPSC, BRN, GI	IPSC,GI		ERalpha-a,HNF4,Irf,Pou2f2,RAR,RXRA,T3R			1 hit	PLCH1	intronic	0	0	0	0	3	0	0	0	2	0
D1	rs421072	3_155414862	PLCH1(2.83e-06)	N	3_155408594	A	G	0.321	1.12	0.0269	1.97e-05	2.49e-05	NA	NA	NA	NA	NA	NA	NA	NA	NA	NA	NA	NA	NA	NA	NA	NA	NA		BRN						1 hit	PLCH1	intronic	0	0	0	0	1	0	0	0	0	0
D1	rs370157	3_155415005	PLCH1(2.83e-06)	N	3_155408594	C	T	0.321	1.12	0.0269	1.97e-05	2.48e-05	NA	NA	NA	NA	NA	NA	NA	NA	NA	NA	NA	NA	NA	NA	NA	NA	NA		BRN			CEBPA,CEBPB,DMRT4,DMRT7			1 hit	PLCH1	intronic	0	0	0	0	1	0	0	0	0	0
D1	rs378905	3_155415186	PLCH1(2.83e-06)	N	3_155408594	C	T	0.321	1.12	0.0269	1.97e-05	2.48e-05	NA	NA	NA	NA	NA	NA	NA	NA	NA	NA	NA	NA	NA	NA	NA	NA	NA		BRN						1 hit	PLCH1	intronic	0	0	0	0	1	0	0	0	0	0
D1	rs414126	3_155415423	PLCH1(2.83e-06)	N	3_155408594	G	T	0.679	0.891	0.0269	2.04e-05	2.58e-05	NA	NA	NA	NA	NA	NA	NA	NA	NA	NA	NA	NA	NA	NA	NA	NA	NA		BRN			BATF,Evi-1			1 hit	PLCH1	intronic	0	0	0	0	1	0	0	0	0	0
D1	rs429143	3_155416921	PLCH1(2.83e-06)	N	3_155408594	A	G	0.679	0.891	0.0269	1.96e-05	2.48e-05	NA	NA	NA	NA	NA	NA	NA	NA	NA	NA	NA	NA	NA	NA	NA	NA	NA					AhR,CHOP__CEBPalpha,YY1,Zbtb3			1 hit	PLCH1	intronic	0	0	0	0	0	0	0	0	0	0
D1	rs447359	3_155417016	PLCH1(2.83e-06)	N	3_155408594	C	T	0.679	0.891	0.0269	1.96e-05	2.48e-05	NA	NA	NA	NA	NA	NA	NA	NA	NA	NA	NA	NA	NA	NA	NA	NA	NA					CACD,Egr-1,PPAR,RREB-1,STAT,UF1H3BETA,VDR,ZNF219,Zfp281,Zfp740			2 hits	PLCH1	intronic	0	0	0	0	0	0	0	0	0	0
D1	rs2435194	3_155417238	PLCH1(2.83e-06)	N	3_155408594	A	G	0.679	0.891	0.0269	1.96e-05	2.48e-05	NA	NA	NA	NA	NA	NA	NA	NA	NA	NA	NA	NA	NA	NA	NA	NA	NA					Gm397,Nkx2			1 hit	PLCH1	intronic	0	0	0	0	0	0	0	0	0	0
D1	rs358712	3_155417971	PLCH1(2.83e-06)	N	3_155408594	A	G	0.679	0.891	0.0269	1.96e-05	2.48e-05	NA	NA	NA	NA	NA	NA	NA	NA	NA	NA	NA	NA	NA	NA	NA	NA	NA		ESDR			ZEB1			1 hit	PLCH1	intronic	0	0	0	0	1	0	0	0	0	0
D1	rs358711	3_155418051	PLCH1(2.83e-06)	N	3_155408594	A	G	0.679	0.89	0.0269	1.51e-05	1.92e-05	NA	NA	NA	NA	NA	NA	NA	NA	NA	NA	NA	NA	NA	NA	NA	NA	NA		ESDR			EWSR1-FLI1,Ets,GATA,Irf,TCF12,Znf143			1 hit	PLCH1	intronic	0	0	0	0	1	0	0	0	0	0
D1	rs358710	3_155418283	PLCH1(2.83e-06)	N	3_155408594	A	G	0.679	0.891	0.0269	1.97e-05	2.48e-05	NA	NA	NA	NA	NA	NA	NA	NA	NA	NA	NA	NA	NA	NA	NA	NA	NA		ESDR			Pou1f1,Pou2f2,Sp100			1 hit	PLCH1	intronic	0	0	0	0	1	0	0	0	0	0
D1	rs358709	3_155418348	PLCH1(2.83e-06)	N	3_155408594	A	C	0.321	1.12	0.0269	1.97e-05	2.49e-05	NA	NA	NA	NA	NA	NA	NA	NA	NA	NA	NA	NA	NA	NA	NA	NA	NA		ESDR			Hlx1,SIX5,Spz1			1 hit	PLCH1	intronic	0	0	0	0	1	0	0	0	0	0
D1	rs407217	3_155419036	PLCH1(2.83e-06)	N	3_155408594	G	T	0.321	1.12	0.0269	2.06e-05	2.6e-05	NA	NA	NA	NA	NA	NA	NA	NA	NA	NA	NA	NA	NA	NA	NA	NA	NA	BRN	ESDR, ESC, IPSC, BRN, SKIN, PANC, LNG			CEBPA,Pax-4			1 hit	PLCH1	intronic	1	0	0	0	7	0	0	0	0	0
D1	rs16825324	3_155419238	PLCH1(2.83e-06)	N	3_155408594	A	C	0.679	0.891	0.0269	2e-05	2.53e-05	NA	NA	NA	NA	NA	NA	NA	NA	NA	NA	NA	NA	NA	NA	NA	NA	NA		ESDR, ESC, IPSC, BRN, SKIN, PANC, GI, LNG			Hic1,Irf			1 hit	PLCH1	intronic	0	0	0	0	8	0	0	0	0	0
B2	rs55662848	3_155534372	SLC33A1(4.85e-05)	Y	3_155534372	A	G	0.486	1.11	0.0256	3.91e-05	4.85e-05	NA	NA	1.69878	2.18513	NA	NA	NA	NA	-1.66966	NA	NA	NA	NA	2.15823	NA	NA	NA					Gm397,Pou2f2			3 hits	9.9kb 3' of SLC33A1		0	0	0	0	0	0	0	0	0	0
B2	rs6809229	3_155551990	SLC33A1(4.85e-05)	N	3_155534372	A	G	0.481	1.1	0.0255	0.000114	0.000138	NA	NA	NA	NA	NA	NA	NA	NA	NA	NA	NA	NA	NA	NA	NA	NA	NA					Hoxa13,Hsf		3 hits	3 hits	SLC33A1	intronic	0	0	0	0	0	0	0	0	0	0
E2	rs4680253	3_155985339	KCNAB1(5.79e-05)	N	3_155992509	A	G	0.513	1.11	0.0257	6.44e-05	7.91e-05	NA	NA	NA	NA	NA	NA	NA	NA	NA	NA	NA	NA	NA	NA	NA	NA	NA			LNG		Cart1,Foxp1,Nanog,Pax-5,Pou2f2,Pou3f3,Pou5f1,Sox				KCNAB1	intronic	0	0	0	0	0	0	0	0	1	0
E2	rs1814218	3_155985506	KCNAB1(5.79e-05)	N	3_155992509	C	G	0.487	0.902	0.0257	6.36e-05	7.81e-05	NA	NA	NA	NA	NA	NA	NA	NA	NA	NA	NA	NA	NA	NA	NA	NA	NA					HDAC2,Pax-1				KCNAB1	intronic	0	0	0	0	0	0	0	0	0	0
E2	rs10222673	3_155992509	KCNAB1(5.79e-05)	Y	3_155992509	C	T	0.486	0.901	0.0257	4.68e-05	5.79e-05	NA	NA	2.15208	NA	NA	NA	1.76744	NA	-1.57941	NA	NA	NA	NA	NA	NA	NA	NA					Osf2,Sox				KCNAB1	intronic	0	0	0	0	0	0	0	0	0	0
E4	rs6550379	3_36007114	ARPP21(4.69e-05)	N	3_36007391	A	G	0.518	0.902	0.0257	6.06e-05	7.45e-05	NA	NA	NA	NA	NA	NA	NA	NA	NA	NA	NA	NA	NA	NA	NA	NA	NA							2 hits		171kb 3' of ARPP21		0	0	0	0	0	0	0	0	0	0
E4	rs6807845	3_36007391	ARPP21(4.69e-05)	Y	3_36007391	A	C	0.486	1.11	0.0257	3.77e-05	4.69e-05	NA	NA	NA	NA	NA	NA	NA	-2.96664	NA	-2.23928	NA	NA	NA	NA	NA	NA	NA			BRN,MUS		Hbp1,Lhx3,Nkx6-2,Pou3f4				171kb 3' of ARPP21		0	0	0	0	0	0	0	0	2	0
E4	rs6779387	3_36011456	ARPP21(4.69e-05)	N	3_36007391	C	T	0.483	1.11	0.0256	5.46e-05	6.73e-05	NA	NA	NA	NA	NA	NA	NA	NA	NA	NA	NA	NA	NA	NA	NA	NA	NA	BLD	ESC, IPSC, FAT, BLD, HRT			Pax-4				175kb 3' of ARPP21		1	0	0	0	5	0	0	0	0	0
E4	rs4678820	3_36012236	ARPP21(4.69e-05)	N	3_36007391	G	T	0.483	1.11	0.0256	5.25e-05	6.48e-05	NA	NA	NA	NA	NA	NA	NA	NA	NA	NA	NA	NA	NA	NA	NA	NA	NA		FAT, BLD			Arid5a,Dbx1,Hoxd8,Mef2,Ncx,Sox				176kb 3' of ARPP21		0	0	0	0	2	0	0	0	0	0
E4	rs4678821	3_36012621	ARPP21(4.69e-05)	N	3_36007391	A	G	0.483	1.11	0.0256	5.02e-05	6.21e-05	NA	NA	NA	NA	NA	NA	NA	NA	NA	NA	NA	NA	NA	NA	NA	NA	NA		BLD			E4F1,Eomes,GR,Mtf1,Pbx-1,Pou2f2,XBP-1				177kb 3' of ARPP21		0	0	0	0	1	0	0	0	0	0
E4	rs17231621	3_36013756	ARPP21(4.69e-05)	N	3_36007391	C	T	0.483	1.11	0.0256	4.84e-05	5.99e-05	NA	NA	NA	NA	NA	NA	NA	NA	NA	NA	NA	NA	NA	NA	NA	NA	NA		BLD							178kb 3' of ARPP21		0	0	0	0	1	0	0	0	0	0
E4	rs4277637	3_36016433	ARPP21(4.69e-05)	N	3_36007391	A	G	0.514	0.901	0.0256	4.68e-05	5.8e-05	NA	NA	NA	NA	NA	NA	NA	NA	NA	NA	NA	NA	NA	NA	NA	NA	NA					Bsx				180kb 3' of ARPP21		0	0	0	0	0	0	0	0	0	0
E4	rs10625184	3_36017789	ARPP21(4.69e-05)	N	3_36007391	D	I	0.483	1.11	0.0256	5.52e-05	6.81e-05	NA	NA	NA	NA	NA	NA	NA	NA	NA	NA	NA	NA	NA	NA	NA	NA	NA					DMRT7,Foxd3,Foxp1,Gfi1,HNF1,Irf,NF-kappaB,Sox,Zfp105,p300				182kb 3' of ARPP21		0	0	0	0	0	0	0	0	0	0
E4	rs199961903	3_36017887	ARPP21(4.69e-05)	N	3_36007391	D	I	0.521	0.902	0.0257	5.77e-05	7.1e-05	NA	NA	NA	NA	NA	NA	NA	NA	NA	NA	NA	NA	NA	NA	NA	NA	NA					Arid5a,CDP,E2F,Evi-1,Foxa,Foxd3,Irf,Nanog,Pax-4,Pou2f2,Zfp105,p300				182kb 3' of ARPP21		0	0	0	0	0	0	0	0	0	0
E4	rs13071680	3_36018767	ARPP21(4.69e-05)	N	3_36007391	A	G	0.511	0.904	0.0256	7.76e-05	9.49e-05	NA	NA	NA	NA	NA	NA	NA	NA	NA	NA	NA	NA	NA	NA	NA	NA	NA					CHD2,E2F,Foxl1,GATA,HNF1,Myb,TATA				183kb 3' of ARPP21		0	0	0	0	0	0	0	0	0	0
E4	rs6550380	3_36021077	ARPP21(4.69e-05)	N	3_36007391	C	T	0.483	1.11	0.0256	6.11e-05	7.52e-05	NA	NA	NA	NA	NA	NA	NA	NA	NA	NA	NA	NA	NA	NA	NA	NA	NA					Cdx,Foxm1,Hand1,Irf,PRDM1		1 hit		185kb 3' of ARPP21		0	0	0	0	0	0	0	0	0	0
E4	rs4450751	3_36023595	ARPP21(4.69e-05)	N	3_36007391	C	T	0.517	0.902	0.0256	6.03e-05	7.42e-05	NA	NA	NA	NA	NA	NA	NA	NA	NA	NA	NA	NA	NA	NA	NA	NA	NA									188kb 3' of ARPP21		0	0	0	0	0	0	0	0	0	0
C1	rs6786687	3_4721377	ITPR1(7.33e-05)	Y	3_4721377	A	G	0.174	1.14	0.0328	5.95e-05	7.33e-05	NA	NA	NA	NA	NA	-2.01155	NA	NA	-2.54262	NA	NA	NA	NA	2.38471	NA	NA	1.83327							2 hits		ITPR1	intronic	0	0	0	0	0	0	0	0	0	0
C1	rs3215005	3_4725619	ITPR1(7.33e-05)	N	3_4721377	D	I	0.173	1.14	0.0333	8.4e-05	0.000103	NA	NA	NA	NA	NA	NA	NA	NA	NA	NA	NA	NA	NA	NA	NA	NA	NA		BLD			AP-4,E2A,Foxa,HDAC2,HEN1,Myf,RP58,p300				ITPR1	intronic	0	0	0	0	1	0	0	0	0	0
A1	rs114276102	3_53692980	CACNA1D(2.91e-05)	Y	3_53692980	A	G	0.0135	0.56	0.149	2.31e-05	2.91e-05	NA	NA	NA	NA	NA	2.5747	NA	NA	NA	NA	8.88404	4.84369	4.12381	NA	NA	NA	NA		ADRL, GI, KID, PANC, LNG	ESDR,GI,GI	GATA3	GLI				CACNA1D	intronic	0	0	0	0	5	0	0	0	3	0
E3	rs12714794	3_73228797	PPP4R2(7.03e-05)	N	3_73232449	A	G	0.824	0.878	0.0325	8.17e-05	9.99e-05	NA	NA	NA	NA	NA	NA	NA	NA	NA	NA	NA	NA	NA	NA	NA	NA	NA			MUS,MUS		Crx,NRSF,Pitx2,SETDB1				62kb 3' of U6		0	0	0	0	0	0	0	0	2	0
E3	rs9870859	3_73232449	PPP4R2(7.03e-05)	Y	3_73232449	A	G	0.177	1.14	0.0323	5.7e-05	7.03e-05	NA	NA	NA	NA	1.90658	NA	NA	NA	NA	NA	NA	NA	NA	NA	NA	NA	NA									58kb 3' of U6		0	0	0	0	0	0	0	0	0	0
E3	rs71300566	3_73239448	PPP4R2(7.03e-05)	N	3_73232449	A	G	0.825	0.87	0.0341	5.74e-05	7.08e-05	NA	NA	NA	NA	NA	NA	NA	NA	NA	NA	NA	NA	NA	NA	NA	NA	NA		MUS			Foxm1,SIX5,Smad,Znf143				51kb 3' of U6		0	0	0	0	1	0	0	0	0	0
E4	rs62305026	4_100729914	DAPP1(3.90e-06)	N	4_100738592	C	T	0.0843	0.8	0.0511	6.96e-06	9.01e-06	NA	NA	NA	NA	NA	NA	NA	NA	NA	NA	NA	NA	NA	NA	NA	NA	NA		BLD, LNG			FAC1,Pou2f2,Zfp105			2 hits	8.1kb 5' of DAPP1		0	0	0	0	2	0	0	0	0	0
E4	rs138883508	4_100729996	DAPP1(3.90e-06)	N	4_100738592	D	I	0.916	1.25	0.0508	6.34e-06	8.22e-06	NA	NA	NA	NA	NA	NA	NA	NA	NA	NA	NA	NA	NA	NA	NA	NA	NA		BLD, LNG							8kb 5' of DAPP1		0	0	0	0	2	0	0	0	0	0
E4	rs62305027	4_100731832	DAPP1(3.90e-06)	N	4_100738592	C	G	0.084	0.795	0.0507	3.25e-06	4.28e-06	NA	NA	NA	NA	NA	NA	NA	NA	NA	NA	NA	NA	NA	NA	NA	NA	NA		ESDR, SKIN			CAC-binding-protein,CCNT2,Egr-1,Irf,Klf4,Myc,SP1,STAT			2 hits	6.2kb 5' of DAPP1		0	0	0	0	2	0	0	0	0	0
E4	rs62305029	4_100733887	DAPP1(3.90e-06)	N	4_100738592	C	T	0.875	1.19	0.0447	0.0001	0.000122	NA	NA	NA	NA	NA	NA	NA	NA	NA	NA	NA	NA	NA	NA	NA	NA	NA	BRST				Egr-1,Foxp1,RREB-1			2 hits	4.1kb 5' of DAPP1		1	0	0	0	0	0	0	0	0	0
E4	rs62305030	4_100734069	DAPP1(3.90e-06)	N	4_100738592	C	G	0.916	1.26	0.0506	3.29e-06	4.33e-06	NA	NA	NA	NA	NA	NA	NA	NA	NA	NA	NA	NA	NA	NA	NA	NA	NA					SREBP,WT1			2 hits	3.9kb 5' of DAPP1		0	0	0	0	0	0	0	0	0	0
E4	rs142830219	4_100735349	DAPP1(3.90e-06)	N	4_100738592	C	G	0.0267	0.704	0.102	0.000316	0.000374	NA	NA	NA	NA	NA	NA	NA	NA	NA	NA	NA	NA	NA	NA	NA	NA	NA		BRST, SKIN			DMRT2,DMRT3				2.6kb 5' of DAPP1		0	0	0	0	2	0	0	0	0	0
E4	rs75110318	4_100738592	DAPP1(3.90e-06)	Y	4_100738592	C	T	0.916	1.26	0.0505	2.95e-06	3.9e-06	NA	NA	NA	NA	NA	-1.57969	NA	NA	NA	NA	NA	NA	NA	NA	NA	1.91662	NA	BRST, BLD, SKIN, FAT, LIV, BRN, GI, MUS, PLCNT, THYM	BLD	BRST,BLD,BLD,BLD,BLD,BLD,BLD,BLD,SKIN,PLCNT,THYM,BLD,BLD,BLD	PU1				2 hits	DAPP1	intronic	10	1	0	0	1	0	0	0	14	1
E4	rs62305031	4_100745110	DAPP1(3.90e-06)	N	4_100738592	A	G	0.084	0.796	0.0504	3.29e-06	4.34e-06	NA	NA	NA	NA	NA	NA	NA	NA	NA	NA	NA	NA	NA	NA	NA	NA	NA		BRST, BLD, SKIN			DMRT7,Dobox4,GR,Pou1f1,Sox,YY1			2 hits	DAPP1	intronic	0	0	0	0	3	0	0	0	0	0
E4	rs80062446	4_100746346	DAPP1(3.90e-06)	N	4_100738592	A	C	0.916	1.26	0.0504	3.44e-06	4.53e-06	NA	NA	NA	NA	NA	NA	NA	NA	NA	NA	NA	NA	NA	NA	NA	NA	NA	BLD	ESDR, BRST, BLD, SKIN, VAS, PLCNT, GI	BLD,SKIN		Foxm1,GZF1,Mef2			2 hits	DAPP1	intronic	1	0	0	0	7	1	0	0	2	0
E4	rs56212993	4_100749036	DAPP1(3.90e-06)	N	4_100738592	A	G	0.916	1.25	0.0503	3.66e-06	4.81e-06	NA	NA	NA	NA	NA	NA	NA	NA	NA	NA	NA	NA	NA	NA	NA	NA	NA	BLD, SKIN	FAT, BRST, BLD, SKIN, PLCNT	BRST,BLD,SKIN,BLD,BRST		HDAC2,Myc,p300			2 hits	DAPP1	intronic	2	0	0	0	5	1	0	0	5	0
E2	rs33958706	4_121545521	PRDM5(3.30e-05)	Y	4_121545521	D	I	0.874	1.21	0.046	2.63e-05	3.3e-05	NA	NA	NA	2.15411	3.69327	NA	NA	NA	2.66481	NA	NA	NA	NA	NA	NA	NA	NA					HNF4				15kb 5' of RP11-501E14.1		0	0	0	0	0	0	0	0	0	0
E3	rs12646130	4_1330530	MAEA(7.10e-05)	Y	4_1330530	C	G	0.87	1.17	0.0396	5.76e-05	7.1e-05	NA	NA	NA	NA	NA	NA	NA	NA	NA	NA	NA	NA	-2.83895	NA	NA	NA	NA		ESDR, BLD, SPLN			ERalpha-a,LXR,PLAG1,RORalpha1,VDR		2 hits	36 hits	MAEA	intronic	0	0	0	0	3	0	0	0	0	0
E3	rs28477912	4_1331350	MAEA(7.10e-05)	N	4_1330530	C	T	0.135	0.874	0.039	0.000454	0.000534	NA	NA	NA	NA	NA	NA	NA	NA	NA	NA	NA	NA	NA	NA	NA	NA	NA		ESDR, LNG, BRST, BLD, SKIN, CRVX	ESDR,LNG,BLD,BLD,BLD,SKIN,ADRL,GI,MUS,GI,CRVX,LIV,BLD,SKIN,SKIN	CFOS,FOSL2,JUND	ZEB1			33 hits	MAEA	intronic	0	0	0	0	6	0	0	1	15	0
E3	rs10018133	4_1338246	MAEA(7.10e-05)	N	4_1330530	C	T	0.131	0.856	0.0396	6.83e-05	8.38e-05	NA	NA	NA	NA	NA	NA	NA	NA	NA	NA	NA	NA	NA	NA	NA	NA	NA								35 hits	2.8kb 5' of UVSSA		0	0	0	0	0	0	0	0	0	0
E3	rs12639938	4_1343135	MAEA(7.10e-05)	N	4_1330530	C	G	0.869	1.17	0.0395	8.25e-05	0.000101	NA	NA	NA	NA	NA	NA	NA	NA	NA	NA	NA	NA	NA	NA	NA	NA	NA	BLD	ESDR, IPSC, ESC, STRM, BRST, BLD, BRN, SKIN, ADRL, MUS, PLCNT, GI, LNG, PANC, SPLN, LIV			HEY1		2 hits	38 hits	UVSSA	intronic	1	0	0	0	16	1	0	0	0	0
E3	rs142662513	4_1343908	MAEA(7.10e-05)	N	4_1330530	D	I	0.131	0.858	0.0395	8.35e-05	0.000102	NA	NA	NA	NA	NA	NA	NA	NA	NA	NA	NA	NA	NA	NA	NA	NA	NA		ESDR, FAT, BRST, BLD, MUS, SKIN, BRN, ADRL, PLCNT, LNG, SPLN, LIV		EGR1	Hoxa9,Nanog,Nrf1,Pax-4			35 hits	UVSSA	intronic	0	0	0	0	12	1	0	0	0	0
E3	rs10000797	4_1345647	MAEA(7.10e-05)	N	4_1330530	A	G	0.869	1.16	0.0396	8.76e-05	0.000107	NA	NA	NA	NA	NA	NA	NA	NA	NA	NA	NA	NA	NA	NA	NA	NA	NA			ESC,ESC,BLD,BLD,BLD,BLD,BLD,BLD,SKIN,PLCNT,GI,OVRY,LIV,BRST,BLD	ELF1,GABP,CTCF	CAC-binding-protein,Klf4,Klf7,MAZ,MAZR,Myc,PU.1,SP1,TFII-I			35 hits	UVSSA	intronic	0	0	0	0	0	0	0	0	15	1
E3	rs28711287	4_1346682	MAEA(7.10e-05)	N	4_1330530	C	G	0.869	1.16	0.0396	8.72e-05	0.000106	NA	NA	NA	NA	NA	NA	NA	NA	NA	NA	NA	NA	NA	NA	NA	NA	NA		ESDR, IPSC, SKIN, LIV, MUS			Gfi1,Hdx,SREBP			36 hits	UVSSA	intronic	0	0	0	0	5	0	0	0	0	0
E3	rs10025954	4_1351382	MAEA(7.10e-05)	N	4_1330530	C	T	0.131	0.863	0.0394	0.000147	0.000177	NA	NA	NA	NA	NA	NA	NA	NA	NA	NA	NA	NA	NA	NA	NA	NA	NA					Zfx			35 hits	AC078852.1	intronic	0	0	0	0	0	0	0	0	0	0
E3	rs28540746	4_1352954	MAEA(7.10e-05)	N	4_1330530	A	G	0.87	1.16	0.0396	0.00011	0.000133	NA	NA	NA	NA	NA	NA	NA	NA	NA	NA	NA	NA	NA	NA	NA	NA	NA		SKIN, MUS	SKIN,SKIN,MUS,SKIN		Nkx2			37 hits	AC078852.2	intronic	0	0	0	0	2	0	0	0	4	0
E3	rs28437782	4_1355062	MAEA(7.10e-05)	N	4_1330530	A	G	0.13	0.86	0.0396	0.000107	0.00013	NA	NA	NA	NA	NA	NA	NA	NA	NA	NA	NA	NA	NA	NA	NA	NA	NA	SKIN	IPSC, SKIN, BRN, ADRL, GI, OVRY	SKIN,ADRL		GCM,NRSF			37 hits	UVSSA	intronic	1	0	0	0	6	0	1	0	2	0
E3	rs10018627	4_1356358	MAEA(7.10e-05)	N	4_1330530	A	G	0.87	1.16	0.0396	0.000109	0.000133	NA	NA	NA	NA	NA	NA	NA	NA	NA	NA	NA	NA	NA	NA	NA	NA	NA					FXR,NRSF,SIX5			36 hits	UVSSA	intronic	0	0	0	0	0	0	0	0	0	0
E3	rs10000012	4_1357325	MAEA(7.10e-05)	N	4_1330530	C	G	0.131	0.863	0.0394	0.000151	0.000182	NA	NA	NA	NA	NA	NA	NA	NA	NA	NA	NA	NA	NA	NA	NA	NA	NA							12 hits	38 hits	UVSSA	intronic	0	0	0	0	0	0	0	0	0	0
E3	rs28509315	4_1358107	MAEA(7.10e-05)	N	4_1330530	C	T	0.13	0.86	0.0396	0.00011	0.000134	NA	NA	NA	NA	NA	NA	NA	NA	NA	NA	NA	NA	NA	NA	NA	NA	NA		LNG, BRST			CTCF			36 hits	UVSSA	intronic	0	0	0	0	2	0	0	0	0	0
E3	rs10006381	4_1359309	MAEA(7.10e-05)	N	4_1330530	C	T	0.131	0.862	0.0395	0.000131	0.000158	NA	NA	NA	NA	NA	NA	NA	NA	NA	NA	NA	NA	NA	NA	NA	NA	NA			BRST		Myf,NRSF,SRF			35 hits	UVSSA	intronic	0	0	0	0	0	0	0	0	1	0
E3	rs7659916	4_1361013	MAEA(7.10e-05)	N	4_1330530	C	T	0.132	0.863	0.0394	0.000155	0.000186	NA	NA	NA	NA	NA	NA	NA	NA	NA	NA	NA	NA	NA	NA	NA	NA	NA		IPSC						35 hits	UVSSA	intronic	0	0	0	0	1	0	0	0	0	0
E3	rs28649968	4_1362913	MAEA(7.10e-05)	N	4_1330530	A	G	0.869	1.16	0.0395	0.000125	0.000151	NA	NA	NA	NA	NA	NA	NA	NA	NA	NA	NA	NA	NA	NA	NA	NA	NA		ESDR, IPSC, SKIN, LIV, PANC						35 hits	UVSSA	intronic	0	0	0	0	5	0	0	0	0	0
E3	rs58750335	4_1364764	MAEA(7.10e-05)	N	4_1330530	A	G	0.87	1.16	0.0397	0.000117	0.000142	NA	NA	NA	NA	NA	NA	NA	NA	NA	NA	NA	NA	NA	NA	NA	NA	NA		IPSC, LIV, GI, PANC	GI		BCL,ELF1,Hic1,NRSF,Rad21,Sin3Ak-20,Znf143,p300			36 hits	UVSSA	intronic	0	0	0	0	4	0	0	0	1	0
E3	rs28678404	4_1374919	MAEA(7.10e-05)	N	4_1330530	A	G	0.871	1.16	0.0401	0.000124	0.00015	NA	NA	NA	NA	NA	NA	NA	NA	NA	NA	NA	NA	NA	NA	NA	NA	NA					Mrg1__Hoxa9			33 hits	UVSSA	intronic	0	0	0	0	0	0	0	0	0	0
E1	rs11947780	4_14926557	LOC441009(6.39e-05)	Y	4_14926557	A	G	0.97	1.4	0.0874	5.18e-05	6.39e-05	NA	NA	NA	NA	NA	NA	NA	NA	NA	NA	NA	NA	NA	NA	-1.82672	NA	NA		BRST	BLD,BRST		Evi-1,GATA				AC006296.3	intronic	0	0	0	0	1	0	0	0	2	0
A1	rs11728879	4_19830337	SLIT2(1.39e-05)	Y	4_19830337	A	G	0.672	0.888	0.0268	1.09e-05	1.39e-05	NA	NA	NA	NA	NA	1.75726	NA	NA	-1.58989	NA	7.3473	NA	2.76686	NA	NA	NA	NA									RP11-608O21.1		0	0	0	0	0	0	0	0	0	0
A1	rs56036358	4_19833611	SLIT2(1.39e-05)	N	4_19830337	A	G	0.329	1.12	0.0268	1.43e-05	1.83e-05	NA	NA	NA	NA	NA	NA	NA	NA	NA	NA	NA	NA	NA	NA	NA	NA	NA	FAT, LNG	FAT, SKIN, PLCNT, BRN, BONE	LNG,SKIN,SKIN,BRN,SKIN,LNG		Foxa,Irx,YY1,p53				RP11-608O21.1		2	0	0	0	5	1	0	0	6	0
A1	rs10805214	4_19834978	SLIT2(1.39e-05)	N	4_19830337	A	G	0.672	0.889	0.0267	1.28e-05	1.63e-05	NA	NA	NA	NA	NA	NA	NA	NA	NA	NA	NA	NA	NA	NA	NA	NA	NA					E2F,ERalpha-a,GR,TLX1__NFIC				RP11-608O21.1		0	0	0	0	0	0	0	0	0	0
A1	rs10938773	4_19835226	SLIT2(1.39e-05)	N	4_19830337	A	C	0.672	0.89	0.0267	1.32e-05	1.68e-05	NA	NA	NA	NA	NA	NA	NA	NA	NA	NA	NA	NA	NA	NA	NA	NA	NA					Evi-1,Fox				RP11-608O21.1		0	0	0	0	0	0	0	0	0	0
A1	rs61793008	4_19837668	SLIT2(1.39e-05)	N	4_19830337	A	G	0.672	0.889	0.0267	1.31e-05	1.67e-05	NA	NA	NA	NA	NA	NA	NA	NA	NA	NA	NA	NA	NA	NA	NA	NA	NA					Cdc5,Pou3f1,Pou3f2				RP11-608O21.1		0	0	0	0	0	0	0	0	0	0
A1	rs56202244	4_19838033	SLIT2(1.39e-05)	N	4_19830337	A	G	0.672	0.889	0.0267	1.31e-05	1.66e-05	NA	NA	NA	NA	NA	NA	NA	NA	NA	NA	NA	NA	NA	NA	NA	NA	NA					Foxl1,INSM1,Irx,Pou5f1,Sox,TEF				RP11-608O21.1		0	0	0	0	0	0	0	0	0	0
A1	rs11733299	4_19839528	SLIT2(1.39e-05)	N	4_19830337	C	G	0.329	1.12	0.0267	1.31e-05	1.67e-05	NA	NA	NA	NA	NA	NA	NA	NA	NA	NA	NA	NA	NA	NA	NA	NA	NA					AP-3,Foxa,ZEB1		1 hit		RP11-608O21.1		0	0	0	0	0	0	0	0	0	0
B2	rs842998	4_72627797	GC(4.46e-05)	N	4_72634975	C	G	0.151	1.15	0.0346	7.74e-05	9.47e-05	NA	NA	NA	NA	NA	NA	NA	NA	NA	NA	NA	NA	NA	NA	NA	NA	NA					E2A,NF-AT1,TCF12,ZEB1				GC	intronic	0	0	0	0	0	0	0	0	0	0
E1	rs113574864	4_72628003	GC(1.39e-06)	N	4_72628969	C	T	0.0465	1.31	0.0555	2.61e-06	3.46e-06	NA	NA	NA	NA	NA	NA	NA	NA	NA	NA	NA	NA	NA	NA	NA	NA	NA					Ets,INSM1,LF-A1				GC	intronic	0	0	0	0	0	0	0	0	0	0
E1	rs2276461	4_72628969	GC(1.39e-06)	Y	4_72628969	A	G	0.954	0.752	0.0565	1.03e-06	1.39e-06	NA	NA	NA	NA	NA	NA	NA	NA	NA	NA	NA	NA	NA	NA	NA	NA	-1.74895					GATA,HDAC2,Homez,Irf,Mef2,Pax-5,RXRA,p300				GC	intronic	0	0	0	0	0	0	0	0	0	0
E1	rs72607828	4_72632406	GC(1.39e-06)	N	4_72628969	C	T	0.0464	1.3	0.0551	2.96e-06	3.91e-06	NA	NA	NA	NA	NA	NA	NA	NA	NA	NA	NA	NA	NA	NA	NA	NA	NA		ESC, IPSC							GC	intronic	0	0	0	0	2	0	0	0	0	0
E1	rs67573830	4_72633669	GC(1.39e-06)	N	4_72628969	C	T	0.954	0.767	0.0551	2.95e-06	3.89e-06	NA	NA	NA	NA	NA	NA	NA	NA	NA	NA	NA	NA	NA	NA	NA	NA	NA					CDP,FXR,Pdx1				GC	intronic	0	0	0	0	0	0	0	0	0	0
E1	rs4694431	4_72634343	GC(1.39e-06)	N	4_72628969	C	T	0.0463	1.3	0.0551	2.93e-06	3.87e-06	NA	NA	NA	NA	NA	NA	NA	NA	NA	NA	NA	NA	NA	NA	NA	NA	NA					Pax-4				GC	intronic	0	0	0	0	0	0	0	0	0	0
E1	rs4694432	4_72634383	GC(1.39e-06)	N	4_72628969	A	G	0.0463	1.3	0.0551	2.87e-06	3.79e-06	NA	NA	NA	NA	NA	NA	NA	NA	NA	NA	NA	NA	NA	NA	NA	NA	NA					GR				GC	intronic	0	0	0	0	0	0	0	0	0	0
B2	rs222016	4_72634975	GC(4.46e-05)	Y	4_72634975	A	G	0.147	1.15	0.0344	3.58e-05	4.46e-05	NA	NA	NA	2.82641	NA	NA	NA	NA	NA	NA	NA	NA	NA	NA	NA	-1.77276	-1.74669					AP-1,BATF,Bach1,HMGN3,Irf,KAP1,Maf,NF-E2,TCF11__MafG				GC	intronic	0	0	0	0	0	0	0	0	0	0
B2	rs222020	4_72636272	GC(4.46e-05)	N	4_72634975	C	T	0.853	0.866	0.0344	3.59e-05	4.47e-05	NA	NA	NA	NA	NA	NA	NA	NA	NA	NA	NA	NA	NA	NA	NA	NA	NA		LIV			Bbx,Hbp1,NRSF,Pbx3,Sox		1 hit		GC	intronic	0	0	0	0	1	0	0	0	0	0
E1	rs222023	4_72637080	GC(1.39e-06)	N	4_72628969	A	G	0.952	0.765	0.0544	1.86e-06	2.48e-06	NA	NA	NA	NA	NA	NA	NA	NA	NA	NA	NA	NA	NA	NA	NA	NA	NA		PANC			NF-E2				GC	intronic	0	0	0	0	1	0	0	0	0	0
E1	rs59241277	4_72641506	GC(1.39e-06)	N	4_72628969	A	G	0.0464	1.3	0.0551	4.31e-06	5.64e-06	NA	NA	NA	NA	NA	NA	NA	NA	NA	NA	NA	NA	NA	NA	NA	NA	NA	LIV				Evi-1,Mef2,NRSF,PU.1,TFIIA				GC	intronic	1	0	0	0	0	0	0	0	0	0
B2	rs222026	4_72643760	GC(4.46e-05)	N	4_72634975	A	T	0.853	0.867	0.0344	4.05e-05	5.03e-05	NA	NA	NA	NA	NA	NA	NA	NA	NA	NA	NA	NA	NA	NA	NA	NA	NA	LIV			MAFK	Evi-1,Foxj1,Foxo,Foxp1,HDAC2,Pou2f2,Zfp105,p300				GC	intronic	1	0	0	0	0	0	0	0	0	0
B2	rs35503159	4_72644611	GC(4.46e-05)	N	4_72634975	D	I	0.843	0.879	0.0341	0.000193	0.000231	NA	NA	NA	NA	NA	NA	NA	NA	NA	NA	NA	NA	NA	NA	NA	NA	NA									GC	intronic	0	0	0	0	0	0	0	0	0	0
B2	rs222029	4_72644962	GC(4.46e-05)	N	4_72634975	A	G	0.154	1.14	0.0339	0.000155	0.000187	NA	NA	NA	NA	NA	NA	NA	NA	NA	NA	NA	NA	NA	NA	NA	NA	NA					Cart1,Cdx2,DMRT3,DMRT4,Foxl1,Hoxa10,Hoxa9,Hoxb8,Mef2,Nkx6-2,Pou2f2,Sox,TATA,p300				GC	intronic	0	0	0	0	0	0	0	0	0	0
E1	rs72607829	4_72645286	GC(1.39e-06)	N	4_72628969	A	G	0.953	0.768	0.0551	3.5e-06	4.6e-06	NA	NA	NA	NA	NA	NA	NA	NA	NA	NA	NA	NA	NA	NA	NA	NA	NA					EWSR1-FLI1,HDAC2,p300				GC	intronic	0	0	0	0	0	0	0	0	0	0
E4	rs2101637	4_72699468	GC(8.21e-05)	N	4_72718167	C	T	0.206	1.13	0.0306	8.46e-05	0.000103	NA	NA	NA	NA	NA	NA	NA	NA	NA	NA	NA	NA	NA	NA	NA	NA	NA		ESC, HRT, BLD	BLD		Mxi1,SREBP,Smad3,Smad				9.8kb 5' of RP11-545L5.1		0	0	0	0	3	0	0	0	1	0
E4	rs72645663	4_72699470	GC(8.21e-05)	N	4_72718167	C	T	0.794	0.886	0.0306	8.45e-05	0.000103	NA	NA	NA	NA	NA	NA	NA	NA	NA	NA	NA	NA	NA	NA	NA	NA	NA		ESC, HRT, BLD	BLD		CTCF,Mxi1,SREBP,Smad3				9.8kb 5' of RP11-545L5.1		0	0	0	0	3	0	0	0	1	0
E4	rs55986203	4_72701742	GC(8.21e-05)	N	4_72718167	A	G	0.206	1.13	0.0306	8.53e-05	0.000104	NA	NA	NA	NA	NA	NA	NA	NA	NA	NA	NA	NA	NA	NA	NA	NA	NA					Cdx,Elf3,Elf5,HDAC2,Irf,NF-AT,STAT,p300				12kb 5' of RP11-545L5.1		0	0	0	0	0	0	0	0	0	0
E4	rs66858268	4_72702603	GC(8.21e-05)	N	4_72718167	C	T	0.794	0.886	0.0306	8.48e-05	0.000104	NA	NA	NA	NA	NA	NA	NA	NA	NA	NA	NA	NA	NA	NA	NA	NA	NA					Nkx2,Nkx3				13kb 5' of RP11-545L5.1		0	0	0	0	0	0	0	0	0	0
E4	rs16847113	4_72704102	GC(8.21e-05)	N	4_72718167	A	T	0.794	0.886	0.0306	9.36e-05	0.000114	NA	NA	NA	NA	NA	NA	NA	NA	NA	NA	NA	NA	NA	NA	NA	NA	NA					XBP-1				14kb 5' of RP11-545L5.1		0	0	0	0	0	0	0	0	0	0
E4	rs66554594	4_72704169	GC(8.21e-05)	N	4_72718167	G	T	0.206	1.13	0.0306	9.11e-05	0.000111	NA	NA	NA	NA	NA	NA	NA	NA	NA	NA	NA	NA	NA	NA	NA	NA	NA					AP-3,HNF1,HNF4,PLZF				14kb 5' of RP11-545L5.1		0	0	0	0	0	0	0	0	0	0
E4	rs68148218	4_72704604	GC(8.21e-05)	N	4_72718167	C	T	0.206	1.13	0.0306	9.16e-05	0.000112	NA	NA	NA	NA	NA	NA	NA	NA	NA	NA	NA	NA	NA	NA	NA	NA	NA					Dbx1,Fox,Foxa,Foxj2,Hlx1,Hoxa10,Hoxb8,Hoxd8,Lhx3,Ncx				15kb 5' of RP11-545L5.1		0	0	0	0	0	0	0	0	0	0
E4	rs66840565	4_72704966	GC(8.21e-05)	N	4_72718167	C	T	0.794	0.886	0.0306	9.2e-05	0.000112	NA	NA	NA	NA	NA	NA	NA	NA	NA	NA	NA	NA	NA	NA	NA	NA	NA					Barhl1,Bsx,Dbx1,Dbx2,En-1,Gfi1b,HNF6,Hmx,Hoxa5,Hoxa9,Hoxb13,Hoxb4,Hoxb9,Hoxc6,Isl2,Msx-1,Ncx,Nkx2,Nkx6-1,Pax7,Pbx-1,Pou3f4,Sox				15kb 5' of RP11-545L5.1		0	0	0	0	0	0	0	0	0	0
E4	rs67979579	4_72704989	GC(8.21e-05)	N	4_72718167	G	T	0.794	0.886	0.0306	9.2e-05	0.000112	NA	NA	NA	NA	NA	NA	NA	NA	NA	NA	NA	NA	NA	NA	NA	NA	NA									15kb 5' of RP11-545L5.1		0	0	0	0	0	0	0	0	0	0
E4	rs1402156	4_72706801	GC(8.21e-05)	N	4_72718167	A	T	0.206	1.13	0.0306	8.67e-05	0.000106	NA	NA	NA	NA	NA	NA	NA	NA	NA	NA	NA	NA	NA	NA	NA	NA	NA		BRST			RREB-1				17kb 5' of RP11-545L5.1		0	0	0	0	1	0	0	0	0	0
E4	rs6851050	4_72707118	GC(8.21e-05)	N	4_72718167	A	G	0.206	1.13	0.0306	9.24e-05	0.000113	NA	NA	NA	NA	NA	NA	NA	NA	NA	NA	NA	NA	NA	NA	NA	NA	NA		BRST	SKIN		Pax-4,p300				17kb 5' of RP11-545L5.1		0	0	0	0	1	0	0	0	1	0
E4	rs61414873	4_72711085	GC(8.21e-05)	N	4_72718167	C	T	0.206	1.13	0.0306	9.3e-05	0.000113	NA	NA	NA	NA	NA	NA	NA	NA	NA	NA	NA	NA	NA	NA	NA	NA	NA					Zec				21kb 5' of RP11-545L5.1		0	0	0	0	0	0	0	0	0	0
E4	rs55905253	4_72711093	GC(8.21e-05)	N	4_72718167	G	T	0.206	1.13	0.0306	9.3e-05	0.000113	NA	NA	NA	NA	NA	NA	NA	NA	NA	NA	NA	NA	NA	NA	NA	NA	NA					AIRE,Foxa,Foxj2,Zec				21kb 5' of RP11-545L5.1		0	0	0	0	0	0	0	0	0	0
E4	rs67736435	4_72712123	GC(8.21e-05)	N	4_72718167	A	G	0.206	1.13	0.0306	9.34e-05	0.000114	NA	NA	NA	NA	NA	NA	NA	NA	NA	NA	NA	NA	NA	NA	NA	NA	NA					Foxa,Foxd3,Foxj2,Pou2f2				22kb 5' of RP11-545L5.1		0	0	0	0	0	0	0	0	0	0
E4	rs7697624	4_72713207	GC(8.21e-05)	N	4_72718167	A	G	0.206	1.13	0.0306	9.35e-05	0.000114	NA	NA	NA	NA	NA	NA	NA	NA	NA	NA	NA	NA	NA	NA	NA	NA	NA					Sox,XBP-1				24kb 5' of RP11-545L5.1		0	0	0	0	0	0	0	0	0	0
E4	rs7698865	4_72713876	GC(8.21e-05)	N	4_72718167	A	G	0.206	1.13	0.0306	6.88e-05	8.44e-05	NA	NA	NA	NA	NA	NA	NA	NA	NA	NA	NA	NA	NA	NA	NA	NA	NA					Elf3,Evi-1,Fox,Homez,Hoxa13,Pbx-1				24kb 5' of RP11-545L5.1		0	0	0	0	0	0	0	0	0	0
E4	rs68067909	4_72717827	GC(8.21e-05)	N	4_72718167	G	T	0.794	0.884	0.0307	6.7e-05	8.22e-05	NA	NA	NA	NA	NA	NA	NA	NA	NA	NA	NA	NA	NA	NA	NA	NA	NA					Gm397,HNF1				28kb 5' of RP11-545L5.1		0	0	0	0	0	0	0	0	0	0
E4	rs67478970	4_72718167	GC(8.21e-05)	Y	4_72718167	G	T	0.794	0.884	0.0307	6.69e-05	8.21e-05	NA	NA	NA	NA	NA	NA	NA	NA	-2.01672	NA	NA	NA	NA	NA	NA	NA	NA					CTCF,NRSF,Pbx-1,RXRA,STAT,TCF4				28kb 5' of RP11-545L5.1		0	0	0	0	0	0	0	0	0	0
E4	rs76688095	4_72719652	GC(8.21e-05)	N	4_72718167	D	I	0.206	1.13	0.0307	6.72e-05	8.24e-05	NA	NA	NA	NA	NA	NA	NA	NA	NA	NA	NA	NA	NA	NA	NA	NA	NA					Foxa,Foxd3,Maf,NF-I,Pax-4,Pou2f2,Pou3f3				30kb 5' of RP11-545L5.1		0	0	0	0	0	0	0	0	0	0
E4	rs67810072	4_72719784	GC(8.21e-05)	N	4_72718167	G	T	0.206	1.13	0.0307	6.72e-05	8.25e-05	NA	NA	NA	NA	NA	NA	NA	NA	NA	NA	NA	NA	NA	NA	NA	NA	NA									30kb 5' of RP11-545L5.1		0	0	0	0	0	0	0	0	0	0
E4	rs66954678	4_72720358	GC(8.21e-05)	N	4_72718167	C	T	0.794	0.886	0.0307	8.97e-05	0.000109	NA	NA	NA	NA	NA	NA	NA	NA	NA	NA	NA	NA	NA	NA	NA	NA	NA									31kb 5' of RP11-545L5.1		0	0	0	0	0	0	0	0	0	0
E4	rs4589993	4_72720549	GC(8.21e-05)	N	4_72718167	A	T	0.206	1.13	0.0307	8.99e-05	0.00011	NA	NA	NA	NA	NA	NA	NA	NA	NA	NA	NA	NA	NA	NA	NA	NA	NA					Dbx1,Nanog,Pou2f2,STAT				31kb 5' of RP11-545L5.1		0	0	0	0	0	0	0	0	0	0
E4	rs66832559	4_72721314	GC(8.21e-05)	N	4_72718167	C	G	0.794	0.884	0.0307	6.7e-05	8.22e-05	NA	NA	NA	NA	NA	NA	NA	NA	NA	NA	NA	NA	NA	NA	NA	NA	NA					Dobox4,Hoxb13,SIX5,TATA				32kb 5' of RP11-545L5.1		0	0	0	0	0	0	0	0	0	0
E4	rs58467606	4_72722941	GC(8.21e-05)	N	4_72718167	A	G	0.794	0.886	0.0307	9.04e-05	0.00011	NA	NA	NA	NA	NA	NA	NA	NA	NA	NA	NA	NA	NA	NA	NA	NA	NA	ESDR, BLD	ESC, IPSC, SKIN, HRT, GI, PANC			GATA				33kb 5' of RP11-545L5.1		2	0	0	0	6	0	0	0	0	0
E4	rs67061605	4_72723259	GC(8.21e-05)	N	4_72718167	G	T	0.201	1.13	0.0311	0.00015	0.000181	NA	NA	NA	NA	NA	NA	NA	NA	NA	NA	NA	NA	NA	NA	NA	NA	NA	ESDR, ESC, IPSC, BLD	IPSC, ESC, HRT			GR,Hoxa4,Pax-5,Pou2f2,RXRA,Sox				34kb 5' of RP11-545L5.1		4	0	0	0	3	0	0	0	0	0
E4	rs58604075	4_72723499	GC(8.21e-05)	N	4_72718167	C	T	0.201	1.13	0.0311	0.00015	0.000181	NA	NA	NA	NA	NA	NA	NA	NA	NA	NA	NA	NA	NA	NA	NA	NA	NA	ESDR, ESC, IPSC, GI, HRT, BLD	ESC, IPSC, HRT, PANC	ESC,ESDR,ESDR,ESDR,ESC,IPSC,IPSC,HRT,GI,LNG,GI,PANC,BLD	P300,POL24H8,RAD21,BRG1,POL2,ZBTB7A					34kb 5' of RP11-545L5.1		6	0	0	0	4	0	0	0	13	0
E2	rs113199902	5_113473279	KCNN2(1.05e-05)	N	5_113584859	D	I	0.636	1.12	0.0274	5.84e-05	7.19e-05	NA	NA	NA	NA	NA	NA	NA	NA	NA	NA	NA	NA	NA	NA	NA	NA	NA		IPSC, ESC			Foxd3,Foxj1,Foxp1,Mef2,Pax-4,Pou2f2,Pou3f2,Pou3f3,Pou5f1,SIX5,Sox				80kb 3' of RP11-371M22.1		0	0	0	0	2	0	0	0	0	0
E2	rs2954354	5_113479343	KCNN2(1.05e-05)	N	5_113584859	C	G	0.359	0.898	0.0272	6.54e-05	8.04e-05	NA	NA	NA	NA	NA	NA	NA	NA	NA	NA	NA	NA	NA	NA	NA	NA	NA			ESC,MUS		Pax-2				86kb 3' of RP11-371M22.1		0	0	0	0	0	0	0	0	2	0
E2	rs2974477	5_113480989	KCNN2(1.05e-05)	N	5_113584859	A	G	0.641	1.11	0.0272	6.08e-05	7.48e-05	NA	NA	NA	NA	NA	NA	NA	NA	NA	NA	NA	NA	NA	NA	NA	NA	NA					GATA,Hoxa5,Sox				88kb 3' of RP11-371M22.1		0	0	0	0	0	0	0	0	0	0
E2	rs2954357	5_113481273	KCNN2(1.05e-05)	N	5_113584859	A	C	0.641	1.11	0.0272	6.33e-05	7.78e-05	NA	NA	NA	NA	NA	NA	NA	NA	NA	NA	NA	NA	NA	NA	NA	NA	NA									88kb 3' of RP11-371M22.1		0	0	0	0	0	0	0	0	0	0
E2	rs2974480	5_113481732	KCNN2(1.05e-05)	N	5_113584859	C	G	0.359	0.897	0.0272	6.14e-05	7.56e-05	NA	NA	NA	NA	NA	NA	NA	NA	NA	NA	NA	NA	NA	NA	NA	NA	NA					Foxa,HDAC2,TEF-1,p300				89kb 3' of RP11-371M22.1		0	0	0	0	0	0	0	0	0	0
E2	rs59828804	5_113486550	KCNN2(1.05e-05)	N	5_113584859	A	C	0.642	1.12	0.0271	4.96e-05	6.13e-05	NA	NA	NA	NA	NA	NA	NA	NA	NA	NA	NA	NA	NA	NA	NA	NA	NA					GATA,TAL1				94kb 3' of RP11-371M22.1		0	0	0	0	0	0	0	0	0	0
E2	rs10045558	5_113487964	KCNN2(1.05e-05)	N	5_113584859	A	T	0.359	0.897	0.0271	5.68e-05	7e-05	NA	NA	NA	NA	NA	NA	NA	NA	NA	NA	NA	NA	NA	NA	NA	NA	NA					Cphx,HP1-site-factor,Pou2f2,Pou3f2				95kb 3' of RP11-371M22.1		0	0	0	0	0	0	0	0	0	0
E2	rs4615290	5_113488598	KCNN2(1.05e-05)	N	5_113584859	C	T	0.641	1.11	0.027	5.41e-05	6.68e-05	NA	NA	NA	NA	NA	NA	NA	NA	NA	NA	NA	NA	NA	NA	NA	NA	NA		HRT, MUS			Irf,PRDM1,PU.1,STAT,Spz1,p300				96kb 3' of RP11-371M22.1		0	0	0	0	2	0	0	0	0	0
E2	rs4429843	5_113489245	KCNN2(1.05e-05)	N	5_113584859	A	G	0.641	1.12	0.027	5.15e-05	6.36e-05	NA	NA	NA	NA	NA	NA	NA	NA	NA	NA	NA	NA	NA	NA	NA	NA	NA		HRT, MUS			HNF1		1 hit		96kb 3' of RP11-371M22.1		0	0	0	0	2	0	0	0	0	0
E2	rs12652393	5_113489789	KCNN2(1.05e-05)	N	5_113584859	A	T	0.36	0.897	0.027	5.73e-05	7.06e-05	NA	NA	NA	NA	NA	NA	NA	NA	NA	NA	NA	NA	NA	NA	NA	NA	NA		HRT, MUS			HNF1,Mef2,Pou2f2,Sox				97kb 3' of RP11-371M22.1		0	0	0	0	2	0	0	0	0	0
E2	rs7701720	5_113491832	KCNN2(1.05e-05)	N	5_113584859	A	G	0.359	0.897	0.0271	4.94e-05	6.11e-05	NA	NA	NA	NA	NA	NA	NA	NA	NA	NA	NA	NA	NA	NA	NA	NA	NA					Sox				97kb 5' of 7SK		0	0	0	0	0	0	0	0	0	0
E2	rs11241267	5_113492155	KCNN2(1.05e-05)	N	5_113584859	A	T	0.64	1.12	0.0271	4.23e-05	5.25e-05	NA	NA	NA	NA	NA	NA	NA	NA	NA	NA	NA	NA	NA	NA	NA	NA	NA					EBF				97kb 5' of 7SK		0	0	0	0	0	0	0	0	0	0
E2	rs10038304	5_113492508	KCNN2(1.05e-05)	N	5_113584859	A	C	0.359	0.896	0.027	4.55e-05	5.64e-05	NA	NA	NA	NA	NA	NA	NA	NA	NA	NA	NA	NA	NA	NA	NA	NA	NA					E2F,Foxo,Pou5f1,Sox,Zfp105				97kb 5' of 7SK		0	0	0	0	0	0	0	0	0	0
E2	rs10043950	5_113492671	KCNN2(1.05e-05)	N	5_113584859	G	T	0.359	0.896	0.0271	4.41e-05	5.47e-05	NA	NA	NA	NA	NA	NA	NA	NA	NA	NA	NA	NA	NA	NA	NA	NA	NA					Nanog,Pax-4,STAT				97kb 5' of 7SK		0	0	0	0	0	0	0	0	0	0
E2	rs75701951	5_113493324	KCNN2(1.05e-05)	N	5_113584859	A	G	0.359	0.896	0.0271	4.17e-05	5.17e-05	NA	NA	NA	NA	NA	NA	NA	NA	NA	NA	NA	NA	NA	NA	NA	NA	NA					TATA				96kb 5' of 7SK		0	0	0	0	0	0	0	0	0	0
E2	rs143387926	5_113495981	KCNN2(1.05e-05)	N	5_113584859	G	T	0.359	0.895	0.0271	4.09e-05	5.08e-05	NA	NA	NA	NA	NA	NA	NA	NA	NA	NA	NA	NA	NA	NA	NA	NA	NA					CTCF,GR				93kb 5' of 7SK		0	0	0	0	0	0	0	0	0	0
E2	rs189276335	5_113496557	KCNN2(1.05e-05)	N	5_113584859	G	T	0.359	0.897	0.0271	4.95e-05	6.12e-05	NA	NA	NA	NA	NA	NA	NA	NA	NA	NA	NA	NA	NA	NA	NA	NA	NA									93kb 5' of 7SK		0	0	0	0	0	0	0	0	0	0
E2	rs138487676	5_113498132	KCNN2(1.05e-05)	N	5_113584859	C	G	0.641	1.12	0.0271	4.74e-05	5.87e-05	NA	NA	NA	NA	NA	NA	NA	NA	NA	NA	NA	NA	NA	NA	NA	NA	NA									91kb 5' of 7SK		0	0	0	0	0	0	0	0	0	0
E2	rs61415455	5_113502854	KCNN2(1.05e-05)	N	5_113584859	G	T	0.641	1.12	0.0271	4.07e-05	5.05e-05	NA	NA	NA	NA	NA	NA	NA	NA	NA	NA	NA	NA	NA	NA	NA	NA	NA									86kb 5' of 7SK		0	0	0	0	0	0	0	0	0	0
E2	rs6594788	5_113506795	KCNN2(1.05e-05)	N	5_113584859	C	T	0.359	0.895	0.027	3.86e-05	4.8e-05	NA	NA	NA	NA	NA	NA	NA	NA	NA	NA	NA	NA	NA	NA	NA	NA	NA					Foxa,GATA,Nanog,Nrf-2,Pax-4				82kb 5' of 7SK		0	0	0	0	0	0	0	0	0	0
E2	rs6862991	5_113509828	KCNN2(1.05e-05)	N	5_113584859	A	G	0.641	1.12	0.0271	3.34e-05	4.16e-05	NA	NA	NA	NA	NA	NA	NA	NA	NA	NA	NA	NA	NA	NA	NA	NA	NA									79kb 5' of 7SK		0	0	0	0	0	0	0	0	0	0
E2	rs10463657	5_113528555	KCNN2(1.05e-05)	N	5_113584859	G	T	0.359	0.89	0.0271	1.57e-05	1.99e-05	NA	NA	NA	NA	NA	NA	NA	NA	NA	NA	NA	NA	NA	NA	NA	NA	NA					INSM1,VDR				61kb 5' of 7SK		0	0	0	0	0	0	0	0	0	0
E2	rs6875625	5_113529593	KCNN2(1.05e-05)	N	5_113584859	C	G	0.359	0.891	0.0271	1.71e-05	2.17e-05	NA	NA	NA	NA	NA	NA	NA	NA	NA	NA	NA	NA	NA	NA	NA	NA	NA					Pou5f1				60kb 5' of 7SK		0	0	0	0	0	0	0	0	0	0
E2	rs12655646	5_113530200	KCNN2(1.05e-05)	N	5_113584859	A	C	0.359	0.891	0.0271	1.72e-05	2.18e-05	NA	NA	NA	NA	NA	NA	NA	NA	NA	NA	NA	NA	NA	NA	NA	NA	NA									59kb 5' of 7SK		0	0	0	0	0	0	0	0	0	0
E2	rs6594797	5_113536648	KCNN2(1.05e-05)	N	5_113584859	A	C	0.359	0.893	0.0271	2.75e-05	3.45e-05	NA	NA	NA	NA	NA	NA	NA	NA	NA	NA	NA	NA	NA	NA	NA	NA	NA		PANC			CAC-binding-protein,SP1				53kb 5' of 7SK		0	0	0	0	1	0	0	0	0	0
E2	rs4131322	5_113537290	KCNN2(1.05e-05)	N	5_113584859	C	G	0.641	1.12	0.0271	2.76e-05	3.46e-05	NA	NA	NA	NA	NA	NA	NA	NA	NA	NA	NA	NA	NA	NA	NA	NA	NA		HRT, PANC			NRSF,SP1,VDR				52kb 5' of 7SK		0	0	0	0	2	0	0	0	0	0
E2	rs56279413	5_113537397	KCNN2(1.05e-05)	N	5_113584859	C	T	0.359	0.893	0.0271	2.77e-05	3.47e-05	NA	NA	NA	NA	NA	NA	NA	NA	NA	NA	NA	NA	NA	NA	NA	NA	NA		HRT, PANC			Irf,KAP1,Klf7,LXR,RXRA,SP1				52kb 5' of 7SK		0	0	0	0	2	0	0	0	0	0
E2	rs6891422	5_113537940	KCNN2(1.05e-05)	N	5_113584859	A	T	0.359	0.893	0.0271	2.79e-05	3.5e-05	NA	NA	NA	NA	NA	NA	NA	NA	NA	NA	NA	NA	NA	NA	NA	NA	NA		HRT							51kb 5' of 7SK		0	0	0	0	1	0	0	0	0	0
E2	rs6872938	5_113541100	KCNN2(1.05e-05)	N	5_113584859	G	T	0.359	0.893	0.0271	2.62e-05	3.28e-05	NA	NA	NA	NA	NA	NA	NA	NA	NA	NA	NA	NA	NA	NA	NA	NA	NA		ESDR			Evi-1,Foxj1,Foxp1,Foxq1,Hoxa10,Hoxd10,Lhx3				48kb 5' of 7SK		0	0	0	0	1	0	0	0	0	0
E2	rs9326913	5_113542782	KCNN2(1.05e-05)	N	5_113584859	A	G	0.641	1.12	0.027	3.96e-05	4.92e-05	NA	NA	NA	NA	NA	NA	NA	NA	NA	NA	NA	NA	NA	NA	NA	NA	NA		HRT					1 hit	1 hit	46kb 5' of 7SK		0	0	0	0	1	0	0	0	0	0
E2	rs13361954	5_113547095	KCNN2(1.05e-05)	N	5_113584859	A	G	0.359	0.894	0.0271	2.88e-05	3.6e-05	NA	NA	NA	NA	NA	NA	NA	NA	NA	NA	NA	NA	NA	NA	NA	NA	NA					ERalpha-a,Esr2,GCNF,HNF4,NR4A,Nr2f2,RAR,RXRA,T3R				42kb 5' of 7SK		0	0	0	0	0	0	0	0	0	0
E2	rs4437362	5_113551415	KCNN2(1.05e-05)	N	5_113584859	A	G	0.641	1.12	0.0271	2.08e-05	2.63e-05	NA	NA	NA	NA	NA	NA	NA	NA	NA	NA	NA	NA	NA	NA	NA	NA	NA					Myf				38kb 5' of 7SK		0	0	0	0	0	0	0	0	0	0
E2	rs4512129	5_113552328	KCNN2(1.05e-05)	N	5_113584859	G	T	0.641	1.12	0.027	2.6e-05	3.26e-05	NA	NA	NA	NA	NA	NA	NA	NA	NA	NA	NA	NA	NA	NA	NA	NA	NA					Elf5,Hmx,Pax-5,Spz1		1 hit		37kb 5' of 7SK		0	0	0	0	0	0	0	0	0	0
E2	rs4074169	5_113555571	KCNN2(1.05e-05)	N	5_113584859	A	G	0.641	1.12	0.0271	2.89e-05	3.62e-05	NA	NA	NA	NA	NA	NA	NA	NA	NA	NA	NA	NA	NA	NA	NA	NA	NA					Barx1,Ik-2,Msx2,Prrx2				34kb 5' of 7SK		0	0	0	0	0	0	0	0	0	0
E2	rs6594801	5_113560310	KCNN2(1.05e-05)	N	5_113584859	A	G	0.641	1.12	0.0271	1.8e-05	2.28e-05	NA	NA	NA	NA	NA	NA	NA	NA	NA	NA	NA	NA	NA	NA	NA	NA	NA					BDP1,Pou2f2,TBX5				29kb 5' of 7SK		0	0	0	0	0	0	0	0	0	0
E2	rs6892773	5_113562530	KCNN2(1.05e-05)	N	5_113584859	A	G	0.641	1.12	0.0271	1.77e-05	2.24e-05	NA	NA	NA	NA	NA	NA	NA	NA	NA	NA	NA	NA	NA	NA	NA	NA	NA					CTCF,Irf,Myf,RXRA,Rad21,SMC3,SP1,Tel2				27kb 5' of 7SK		0	0	0	0	0	0	0	0	0	0
E2	rs4482897	5_113575313	KCNN2(1.05e-05)	N	5_113584859	C	T	0.641	1.12	0.0271	2.02e-05	2.55e-05	NA	NA	NA	NA	NA	NA	NA	NA	NA	NA	NA	NA	NA	NA	NA	NA	NA					Foxk1,Foxo,GR,Sox,Zfp105				14kb 5' of 7SK		0	0	0	0	0	0	0	0	0	0
E2	rs10041267	5_113575538	KCNN2(1.05e-05)	N	5_113584859	C	T	0.641	1.12	0.0271	1.99e-05	2.51e-05	NA	NA	NA	NA	NA	NA	NA	NA	NA	NA	NA	NA	NA	NA	NA	NA	NA					RXRA,TCF4				14kb 5' of 7SK		0	0	0	0	0	0	0	0	0	0
E2	rs10900693	5_113576317	KCNN2(1.05e-05)	N	5_113584859	C	T	0.359	0.89	0.0271	1.71e-05	2.17e-05	NA	NA	NA	NA	NA	NA	NA	NA	NA	NA	NA	NA	NA	NA	NA	NA	NA					Mef2,PLZF				13kb 5' of 7SK		0	0	0	0	0	0	0	0	0	0
E2	rs12153188	5_113577560	KCNN2(1.05e-05)	N	5_113584859	C	G	0.359	0.89	0.0271	1.63e-05	2.06e-05	NA	NA	NA	NA	NA	NA	NA	NA	NA	NA	NA	NA	NA	NA	NA	NA	NA					GLI,IRC900814,Mef2				12kb 5' of 7SK		0	0	0	0	0	0	0	0	0	0
E2	rs4505938	5_113579485	KCNN2(1.05e-05)	N	5_113584859	C	T	0.359	0.89	0.0271	1.57e-05	1.99e-05	NA	NA	NA	NA	NA	NA	NA	NA	NA	NA	NA	NA	NA	NA	NA	NA	NA	LNG, SKIN, GI	ESDR, BLD, MUS, SKIN	ESDR,LNG,SKIN,SKIN,SKIN,CRVX,BRN,LNG		BCL,Foxo				9.7kb 5' of 7SK		3	0	0	0	4	0	0	0	8	0
E2	rs6894277	5_113580469	KCNN2(1.05e-05)	N	5_113584859	C	T	0.36	0.891	0.0271	1.79e-05	2.27e-05	NA	NA	NA	NA	NA	NA	NA	NA	NA	NA	NA	NA	NA	NA	NA	NA	NA		ESDR, LNG, SKIN			Barx2,Bsx,Cart1,Dbx1,Esx1,Hbp1,Hoxd8,Nkx1-1,Pou2f2,Prrx2				8.7kb 5' of 7SK		0	0	0	0	3	0	0	0	0	0
E2	rs60734263	5_113581375	KCNN2(1.05e-05)	N	5_113584859	D	I	0.359	0.89	0.0271	1.58e-05	2e-05	NA	NA	NA	NA	NA	NA	NA	NA	NA	NA	NA	NA	NA	NA	NA	NA	NA		ESDR, LNG			CIZ,FAC1,Foxo,Foxp1,Irf,Mef2,NF-kappaB				7.8kb 5' of 7SK		0	0	0	0	2	0	0	0	0	0
E2	rs6859418	5_113581435	KCNN2(1.05e-05)	N	5_113584859	A	C	0.641	1.12	0.0271	1.52e-05	1.93e-05	NA	NA	NA	NA	NA	NA	NA	NA	NA	NA	NA	NA	NA	NA	NA	NA	NA		LNG, SKIN			GR				7.8kb 5' of 7SK		0	0	0	0	2	0	0	0	0	0
E2	rs4460133	5_113584859	KCNN2(1.05e-05)	Y	5_113584859	A	T	0.641	1.13	0.0271	8.17e-06	1.05e-05	NA	NA	1.99885	NA	NA	NA	NA	NA	-1.94951	NA	NA	NA	NA	NA	-1.98588	NA	2.33893		LNG, GI			Maf,Sox				4.4kb 5' of 7SK		0	0	0	0	2	0	0	0	0	0
E2	rs12523408	5_113588867	KCNN2(1.05e-05)	N	5_113584859	C	T	0.359	0.89	0.0272	1.73e-05	2.2e-05	NA	NA	NA	NA	NA	NA	NA	NA	NA	NA	NA	NA	NA	NA	NA	NA	NA		ESDR, ESC, LNG			AP-1				342bp 5' of 7SK		0	0	0	0	3	0	0	0	0	0
E2	rs3112751	5_113613455	KCNN2(8.53e-05)	Y	5_113613455	C	T	0.501	0.902	0.026	6.96e-05	8.53e-05	NA	NA	NA	NA	2.26617	NA	NA	NA	1.64687	NA	NA	NA	NA	NA	-1.8949	NA	1.95732					LBP-1,Spz1				24kb 3' of 7SK		0	0	0	0	0	0	0	0	0	0
E3	rs12655597	5_72839024	UTP15(3.31e-05)	N	5_72877579	A	C	0.411	1.11	0.026	3.93e-05	4.88e-05	NA	NA	NA	NA	NA	NA	NA	NA	NA	NA	NA	NA	NA	NA	NA	NA	NA		GI, LIV			STAT			8 hits	9.1kb 3' of ANKRA2		0	0	0	0	2	0	0	0	0	0
E3	rs13173874	5_72840063	UTP15(3.31e-05)	N	5_72877579	C	T	0.411	1.11	0.0259	5.23e-05	6.46e-05	NA	NA	NA	NA	NA	NA	NA	NA	NA	NA	NA	NA	NA	NA	NA	NA	NA	LIV	BRST, SKIN, GI, ADRL, PANC, LNG	LNG		Pbx-1,Pou3f2		2 hits	11 hits	8.1kb 3' of ANKRA2		1	0	0	0	6	0	0	0	1	0
E3	rs1962851	5_72841821	UTP15(3.31e-05)	N	5_72877579	C	G	0.588	0.899	0.0259	3.87e-05	4.81e-05	NA	NA	NA	NA	NA	NA	NA	NA	NA	NA	NA	NA	NA	NA	NA	NA	NA		LIV, BLD			AhR__Arnt,Arnt,MAZR,Rad21,ZNF219,p300			8 hits	6.3kb 3' of ANKRA2		0	0	0	0	2	0	0	0	0	0
E3	rs6879003	5_72842739	UTP15(3.31e-05)	N	5_72877579	A	T	0.588	0.898	0.0259	3.35e-05	4.17e-05	NA	NA	NA	NA	NA	NA	NA	NA	NA	NA	NA	NA	NA	NA	NA	NA	NA								10 hits	5.4kb 3' of ANKRA2		0	0	0	0	0	0	0	0	0	0
E3	rs3060272	5_72843621	UTP15(3.31e-05)	N	5_72877579	D	I	0.589	0.897	0.026	3.06e-05	3.83e-05	NA	NA	NA	NA	NA	NA	NA	NA	NA	NA	NA	NA	NA	NA	NA	NA	NA					Evi-1,Foxj2,HMG-IY,Nr2f2,Pou2f2,TCF4			8 hits	4.5kb 3' of ANKRA2		0	0	0	0	0	0	0	0	0	0
E3	rs4360020	5_72843825	UTP15(3.31e-05)	N	5_72877579	C	T	0.412	1.11	0.0259	3.59e-05	4.47e-05	NA	NA	NA	NA	NA	NA	NA	NA	NA	NA	NA	NA	NA	NA	NA	NA	NA		ESDR						11 hits	4.3kb 3' of ANKRA2		0	0	0	0	1	0	0	0	0	0
E3	rs6864448	5_72844214	UTP15(3.31e-05)	N	5_72877579	C	T	0.412	1.11	0.0259	3.56e-05	4.43e-05	NA	NA	NA	NA	NA	NA	NA	NA	NA	NA	NA	NA	NA	NA	NA	NA	NA					Ahr__Arnt__HIF1,HIF1,Myc,Obox3,Pax-4,TBX5,Zfp161			10 hits	3.9kb 3' of ANKRA2		0	0	0	0	0	0	0	0	0	0
E3	rs6864939	5_72844486	UTP15(3.31e-05)	N	5_72877579	C	T	0.412	1.11	0.0259	2.93e-05	3.67e-05	NA	NA	NA	NA	NA	NA	NA	NA	NA	NA	NA	NA	NA	NA	NA	NA	NA					Foxa,HNF1			10 hits	3.7kb 3' of ANKRA2		0	0	0	0	0	0	0	0	0	0
E3	rs6863810	5_72844500	UTP15(3.31e-05)	N	5_72877579	G	T	0.412	1.11	0.0259	2.93e-05	3.66e-05	NA	NA	NA	NA	NA	NA	NA	NA	NA	NA	NA	NA	NA	NA	NA	NA	NA					Foxp1,HNF1,Pou2f2			10 hits	3.7kb 3' of ANKRA2		0	0	0	0	0	0	0	0	0	0
E3	rs34063717	5_72847081	UTP15(3.31e-05)	N	5_72877579	C	T	0.587	0.897	0.0259	2.82e-05	3.53e-05	NA	NA	NA	NA	NA	NA	NA	NA	NA	NA	NA	NA	NA	NA	NA	NA	NA		LNG, SKIN			Foxp3			10 hits	1.1kb 3' of ANKRA2		0	0	0	0	2	0	0	0	0	0
E1	rs343105	5_72850395	ANKRA2(6.89e-05)	Y	5_72850395	C	T	0.258	0.885	0.0307	5.59e-05	6.89e-05	NA	NA	NA	NA	NA	NA	NA	1.74456	NA	NA	NA	NA	NA	2.13376	NA	NA	NA					Barhl1,Barx2,Dbx2,En-1,Esx1,Gbx2,Hlxb9,Hoxa3,Hoxb3,Hoxb4,Lhx4,Lhx8,Msx-1,Ncx,Nobox,Pax-6,Pax7,Phox2a,Pou2f2,Pou3f2,Pou6f1,Prrx1,Prrx2			4 hits	ANKRA2	intronic	0	0	0	0	0	0	0	0	0	0
E3	rs12659185	5_72854092	UTP15(3.31e-05)	N	5_72877579	C	T	0.413	1.11	0.0258	3.3e-05	4.12e-05	NA	NA	NA	NA	NA	NA	NA	NA	NA	NA	NA	NA	NA	NA	NA	NA	NA		ADRL	ADRL		Bach1,Foxp3,SP1,TATA,YY1			10 hits	ANKRA2	intronic	0	0	0	0	1	0	0	0	1	0
E3	rs2081990	5_72854633	UTP15(3.31e-05)	N	5_72877579	C	T	0.588	0.899	0.0258	3.52e-05	4.38e-05	NA	NA	NA	NA	NA	NA	NA	NA	NA	NA	NA	NA	NA	NA	NA	NA	NA								9 hits	ANKRA2	intronic	0	0	0	0	0	0	0	0	0	0
E3	rs2339698	5_72857346	UTP15(3.31e-05)	N	5_72877579	A	T	0.588	0.899	0.0258	3.62e-05	4.5e-05	NA	NA	NA	NA	NA	NA	NA	NA	NA	NA	NA	NA	NA	NA	NA	NA	NA		BLD			Ik-1,NRSF			9 hits	ANKRA2	intronic	0	0	0	0	1	0	0	0	0	0
E3	rs13172549	5_72860354	UTP15(3.31e-05)	N	5_72877579	C	T	0.588	0.9	0.0258	4.16e-05	5.17e-05	NA	NA	NA	NA	NA	NA	NA	NA	NA	NA	NA	NA	NA	NA	NA	NA	NA	ESC, ESDR, LNG, IPSC, FAT, STRM, BRST, BLD, MUS, BRN, SKIN, VAS, LIV, GI, ADRL, HRT, KID, PANC, PLCNT, THYM, OVRY, CRVX, BONE	BLD, GI			Evi-1,HDAC2,Ik-2,Pou2f2			9 hits	ANKRA2	intronic	23	1	1	1	2	0	0	0	0	0
E3	rs1421654	5_72861967	UTP15(3.31e-05)	N	5_72877579	A	G	0.412	1.11	0.0257	3.33e-05	4.15e-05	NA	NA	NA	NA	NA	NA	NA	NA	NA	NA	NA	NA	NA	NA	NA	NA	NA	ESC, ESDR, LNG, IPSC, FAT, STRM, BRST, BLD, MUS, BRN, SKIN, VAS, LIV, GI, ADRL, HRT, KID, PANC, PLCNT, THYM, OVRY, SPLN, CRVX, BONE		ESDR,ESDR,BLD,BLD,BLD,BLD,BLD,SKIN,SKIN,BRN,HRT,GI,MUS,GI,OVRY,GI,LNG,BLD,CRVX,MUS,BLD					10 hits	UTP15	intronic	24	1	1	1	0	0	0	0	21	0
E3	rs9790949	5_72862190	UTP15(3.31e-05)	N	5_72877579	A	G	0.412	1.11	0.0257	3.35e-05	4.18e-05	NA	NA	NA	NA	NA	NA	NA	NA	NA	NA	NA	NA	NA	NA	NA	NA	NA	ESC, ESDR, LNG, IPSC, FAT, STRM, BRST, BLD, MUS, BRN, SKIN, VAS, LIV, GI, ADRL, HRT, KID, PANC, PLCNT, THYM, OVRY, SPLN, CRVX, BONE		ESDR,BLD,MUS,LNG,BLD					10 hits	UTP15	intronic	24	1	1	1	0	0	0	0	5	0
E3	rs3822452	5_72862314	UTP15(3.31e-05)	N	5_72877579	A	C	0.412	1.11	0.0257	3.07e-05	3.83e-05	NA	NA	NA	NA	NA	NA	NA	NA	NA	NA	NA	NA	NA	NA	NA	NA	NA	ESC, ESDR, LNG, IPSC, FAT, STRM, BRST, BLD, MUS, BRN, SKIN, VAS, LIV, GI, ADRL, HRT, KID, PANC, THYM, OVRY, CRVX, BONE	BLD	BLD		Bbx,DMRT2,Ets,Nanog,Pou2f2,Sox		1 hit	13 hits	UTP15	intronic	22	0	1	1	1	0	0	0	1	0
E3	rs4703607	5_72864940	UTP15(3.31e-05)	N	5_72877579	A	C	0.412	1.11	0.0257	3.6e-05	4.48e-05	NA	NA	NA	NA	NA	NA	NA	NA	NA	NA	NA	NA	NA	NA	NA	NA	NA					HNF1,HP1-site-factor,PLZF			10 hits	UTP15	intronic	0	0	0	0	0	0	0	0	0	0
E3	rs11374170	5_72865103	UTP15(3.31e-05)	N	5_72877579	D	I	0.412	1.11	0.0257	3.63e-05	4.52e-05	NA	NA	NA	NA	NA	NA	NA	NA	NA	NA	NA	NA	NA	NA	NA	NA	NA					Dbx1,Evi-1,HDAC2,HNF1,Zfp105,p300			4 hits	UTP15	intronic	0	0	0	0	0	0	0	0	0	0
E3	rs7701752	5_72869138	UTP15(3.31e-05)	N	5_72877579	A	T	0.588	0.899	0.0257	3.3e-05	4.12e-05	NA	NA	NA	NA	NA	NA	NA	NA	NA	NA	NA	NA	NA	NA	NA	NA	NA					GR			10 hits	UTP15	intronic	0	0	0	0	0	0	0	0	0	0
E3	rs2339697	5_72870517	UTP15(3.31e-05)	N	5_72877579	G	T	0.412	1.11	0.0257	3.09e-05	3.86e-05	NA	NA	NA	NA	NA	NA	NA	NA	NA	NA	NA	NA	NA	NA	NA	NA	NA					RFX5,TATA,YY1			9 hits	UTP15	intronic	0	0	0	0	0	0	0	0	0	0
E3	rs7443182	5_72873925	UTP15(3.31e-05)	N	5_72877579	A	G	0.588	0.899	0.0257	3.47e-05	4.33e-05	NA	NA	NA	NA	NA	NA	NA	NA	NA	NA	NA	NA	NA	NA	NA	NA	NA					ATF3,TFE,p300			12 hits	UTP15	intronic	0	0	0	0	0	0	0	0	0	0
E3	rs10942676	5_72875635	UTP15(3.31e-05)	N	5_72877579	C	T	0.412	1.11	0.0257	2.96e-05	3.71e-05	NA	NA	NA	NA	NA	NA	NA	NA	NA	NA	NA	NA	NA	NA	NA	NA	NA					HDAC2,HP1-site-factor,Irf			12 hits	UTP15	intronic	0	0	0	0	0	0	0	0	0	0
E3	rs13168040	5_72876682	UTP15(3.31e-05)	N	5_72877579	G	T	0.412	1.11	0.0257	3.31e-05	4.14e-05	NA	NA	NA	NA	NA	NA	NA	NA	NA	NA	NA	NA	NA	NA	NA	NA	NA								9 hits	UTP15	3'-UTR	0	0	0	0	0	0	0	0	0	0
E3	rs148784565	5_72877579	UTP15(3.31e-05)	Y	5_72877579	D	I	0.589	0.897	0.0257	2.64e-05	3.31e-05	NA	NA	2.14993	NA	NA	NA	NA	NA	NA	NA	NA	NA	NA	NA	NA	NA	NA					Dbx1,Esx1,Ncx,Nkx3,Nkx6-1,Pou2f2,Pou3f2			5 hits	UTP15	3'-UTR	0	0	0	0	0	0	0	0	0	0
E3	rs13170849	5_72882128	UTP15(3.31e-05)	N	5_72877579	A	G	0.588	0.898	0.0257	3.11e-05	3.88e-05	NA	NA	NA	NA	NA	NA	NA	NA	NA	NA	NA	NA	NA	NA	NA	NA	NA					Foxo,Mef2		1 hit	12 hits	4.3kb 3' of UTP15		0	0	0	0	0	0	0	0	0	0
C1	rs2544642	5_72935015	RGNEF(7.65e-05)	N	5_72983218	C	T	0.715	1.11	0.0289	0.000244	0.00029	NA	NA	NA	NA	NA	NA	NA	NA	NA	NA	NA	NA	NA	NA	NA	NA	NA		STRM, MUS, SKIN, LNG, CRVX, BRST, VAS, BRN, BONE	VAS					4 hits	RP11-428C6.1	intronic	0	0	0	0	9	0	0	1	1	0
C1	rs750019	5_72936117	RGNEF(7.65e-05)	N	5_72983218	A	T	0.714	1.11	0.029	0.000285	0.000338	NA	NA	NA	NA	NA	NA	NA	NA	NA	NA	NA	NA	NA	NA	NA	NA	NA	SKIN	ESDR, FAT, STRM, BRST, MUS, SKIN, OVRY, LNG, CRVX, VAS, BRN	VAS	CEBPB	Maf,Pou1f1			4 hits	RP11-428C6.1	intronic	1	0	0	0	11	0	1	1	1	0
C1	rs970305	5_72942296	RGNEF(7.65e-05)	N	5_72983218	A	G	0.713	1.11	0.029	0.000186	0.000223	NA	NA	NA	NA	NA	NA	NA	NA	NA	NA	NA	NA	NA	NA	NA	NA	NA		IPSC, BRN, SKIN, VAS, GI, PANC, BRST						5 hits	RP11-428C6.1	intronic	0	0	0	0	7	0	0	0	0	0
C1	rs139736938	5_72942732	RGNEF(7.65e-05)	N	5_72983218	D	I	0.289	0.898	0.0289	0.000193	0.000232	NA	NA	NA	NA	NA	NA	NA	NA	NA	NA	NA	NA	NA	NA	NA	NA	NA		SKIN, VAS, GI, PANC, BRST			AP-1,MAZR,MZF1__1-4,TATA,ZBTB7A			3 hits	RP11-428C6.1	intronic	0	0	0	0	5	0	0	0	0	0
C1	rs2134157	5_72944839	RGNEF(7.65e-05)	N	5_72983218	C	T	0.287	0.899	0.0289	0.000205	0.000246	NA	NA	NA	NA	NA	NA	NA	NA	NA	NA	NA	NA	NA	NA	NA	NA	NA		BRST, SKIN, GI	SKIN,GI,BRST,SKIN					5 hits	RP11-428C6.1	intronic	0	0	0	0	3	0	0	0	4	0
C1	rs2544640	5_72946717	RGNEF(7.65e-05)	N	5_72983218	A	G	0.713	1.11	0.0289	0.000238	0.000284	NA	NA	NA	NA	NA	NA	NA	NA	NA	NA	NA	NA	NA	NA	NA	NA	NA		BRST, SKIN, LIV	SKIN		Myc,Sp4			3 hits	RP11-428C6.1	intronic	0	0	0	0	3	0	0	0	1	0
C1	rs2544639	5_72947068	RGNEF(7.65e-05)	N	5_72983218	A	C	0.714	1.11	0.029	0.000231	0.000276	NA	NA	NA	NA	NA	NA	NA	NA	NA	NA	NA	NA	NA	NA	NA	NA	NA		LNG, BRST, SKIN, OVRY, PANC, GI, VAS			Foxc1			3 hits	RP11-428C6.1	intronic	0	0	0	0	7	0	1	0	0	0
C1	rs2652116	5_72947076	RGNEF(7.65e-05)	N	5_72983218	C	G	0.288	0.9	0.0289	0.000266	0.000316	NA	NA	NA	NA	NA	NA	NA	NA	NA	NA	NA	NA	NA	NA	NA	NA	NA		LNG, BRST, SKIN, OVRY, PANC, GI, VAS						3 hits	RP11-428C6.1	intronic	0	0	0	0	7	0	1	0	0	0
C1	rs4703608	5_72950536	RGNEF(7.65e-05)	N	5_72983218	A	G	0.711	1.11	0.0288	0.000155	0.000187	NA	NA	NA	NA	NA	NA	NA	NA	NA	NA	NA	NA	NA	NA	NA	NA	NA	LNG, BLD, LIV	ESDR, LNG, FAT, BRST, BLD, MUS, BRN, SKIN, VAS, LIV, GI, ADRL, OVRY, PANC, SPLN, CRVX, BONE	BRST,SKIN,SKIN,SKIN,SKIN,BRN,BLD,CRVX,LIV,BRST,MUS,SKIN,SKIN,LNG	NFKB,EBF1,PAX5N19,TBP,CFOS,FOSL2,JUND,STAT3	Maf		1 hit	5 hits	RP11-428C6.1	intronic	3	0	0	0	17	0	1	1	14	0
C1	rs16870661	5_72954007	RGNEF(7.65e-05)	N	5_72983218	C	T	0.29	0.899	0.0288	0.000196	0.000235	NA	NA	NA	NA	NA	NA	NA	NA	NA	NA	NA	NA	NA	NA	NA	NA	NA		BRST, SKIN		ZNF263	Nkx2,ZBTB33			5 hits	RP11-428C6.1	intronic	0	0	0	0	2	0	0	0	0	0
C1	rs7730596	5_72957362	RGNEF(7.65e-05)	N	5_72983218	C	T	0.289	0.898	0.0288	0.000165	0.000199	NA	NA	NA	NA	NA	NA	NA	NA	NA	NA	NA	NA	NA	NA	NA	NA	NA		SKIN, LIV, GI, LNG			TCF4			5 hits	RP11-428C6.1	intronic	0	0	0	0	4	0	0	0	0	0
C1	rs7708361	5_72958766	RGNEF(7.65e-05)	N	5_72983218	C	T	0.29	0.898	0.0287	0.000161	0.000194	NA	NA	NA	NA	NA	NA	NA	NA	NA	NA	NA	NA	NA	NA	NA	NA	NA		FAT, BRN, LIV, LNG, BLD			HDAC2,Irf,PLZF			5 hits	RP11-428C6.1	intronic	0	0	0	0	5	0	0	0	0	0
C1	rs10805881	5_72963948	RGNEF(7.65e-05)	N	5_72983218	C	T	0.71	1.11	0.0287	0.000228	0.000272	NA	NA	NA	NA	NA	NA	NA	NA	NA	NA	NA	NA	NA	NA	NA	NA	NA			BLD		Msx-1,Ncx,Nkx3,STAT		1 hit	5 hits	RP11-428C6.1	intronic	0	0	0	0	0	0	0	0	1	0
C1	rs10805882	5_72964226	RGNEF(7.65e-05)	N	5_72983218	A	G	0.71	1.11	0.0287	0.000223	0.000267	NA	NA	NA	NA	NA	NA	NA	NA	NA	NA	NA	NA	NA	NA	NA	NA	NA			BLD		CTCF,GATA			5 hits	RP11-428C6.1	intronic	0	0	0	0	0	0	0	0	1	0
C1	rs36006395	5_72964548	RGNEF(7.65e-05)	N	5_72983218	D	I	0.287	0.899	0.0289	0.000215	0.000257	NA	NA	NA	NA	NA	NA	NA	NA	NA	NA	NA	NA	NA	NA	NA	NA	NA	BLD	BRST, STRM, SKIN	BLD		Cdx,Foxp3,Hoxa10,Hoxd10,Lhx3,Nkx3			3 hits	RP11-428C6.1	intronic	1	0	0	0	3	0	0	0	1	0
C1	rs9800306	5_72965751	RGNEF(7.65e-05)	N	5_72983218	A	G	0.29	0.9	0.0287	0.000214	0.000256	NA	NA	NA	NA	NA	NA	NA	NA	NA	NA	NA	NA	NA	NA	NA	NA	NA					Nkx2			3 hits	RP11-428C6.1	intronic	0	0	0	0	0	0	0	0	0	0
C1	rs4704090	5_72967078	RGNEF(7.65e-05)	N	5_72983218	A	G	0.29	0.9	0.0287	0.000208	0.000249	NA	NA	NA	NA	NA	NA	NA	NA	NA	NA	NA	NA	NA	NA	NA	NA	NA		BRST, BRN, SKIN, HRT, LNG, LIV			CEBPB,Mef2,TEF		2 hits	5 hits	RP11-428C6.1	intronic	0	0	0	0	6	0	0	0	0	0
C1	rs4704091	5_72970638	RGNEF(7.65e-05)	N	5_72983218	C	T	0.29	0.9	0.0287	0.000207	0.000248	NA	NA	NA	NA	NA	NA	NA	NA	NA	NA	NA	NA	NA	NA	NA	NA	NA	LNG	ESDR, LNG, FAT, STRM, BRST, BLD, MUS, BRN, SKIN, VAS, LIV, ADRL, GI, THYM, OVRY, PANC, SPLN, CRVX, BONE	BRST,LNG,CRVX,LIV,BLD,SKIN,SKIN	CFOS,CEBPB,CJUN,JUND,FOSL2,STAT3				3 hits	RP11-428C6.1	intronic	1	0	0	0	19	0	1	1	7	0
C1	rs750344	5_72979436	RGNEF(7.65e-05)	N	5_72983218	A	G	0.29	0.901	0.0288	0.000259	0.000308	NA	NA	NA	NA	NA	NA	NA	NA	NA	NA	NA	NA	NA	NA	NA	NA	NA		ESDR, GI, OVRY			AFP1,Mef2,NF-I,TAL1			5 hits	RP11-428C6.1	intronic	0	0	0	0	3	0	1	0	0	0
C1	rs10755296	5_72980869	RGNEF(7.65e-05)	N	5_72983218	C	G	0.29	0.895	0.0288	0.000103	0.000125	NA	NA	NA	NA	NA	NA	NA	NA	NA	NA	NA	NA	NA	NA	NA	NA	NA							2 hits	5 hits	RP11-428C6.1	intronic	0	0	0	0	0	0	0	0	0	0
C1	rs10626327	5_72983218	RGNEF(7.65e-05)	Y	5_72983218	D	I	0.711	1.12	0.0289	6.22e-05	7.65e-05	NA	NA	NA	NA	NA	-3.97602	NA	NA	NA	NA	NA	NA	-3.22225	NA	NA	NA	NA					DMRT2,Irf,Mef2,Pax-4			3 hits	RP11-428C6.1	intronic	0	0	0	0	0	0	0	0	0	0
E4	rs17614642	6_35621921	FKBP5(4.45e-06)	Y	6_35621921	C	T	0.916	0.809	0.0445	3.38e-06	4.45e-06	NA	NA	NA	NA	NA	NA	NA	NA	NA	NA	NA	NA	1.66456	NA	NA	NA	NA		IPSC, BLD, MUS			Cdc5			2 hits	FKBP5	intronic	0	0	0	0	3	0	0	0	0	0
E3	rs2894729	6_47068187	GPR110(5.80e-05)	Y	6_47068187	A	G	0.645	1.12	0.0271	4.68e-05	5.8e-05	NA	NA	NA	NA	NA	NA	NA	NA	NA	NA	NA	NA	NA	NA	NA	NA	NA		LNG			Nkx2				58kb 5' of GPR110		0	0	0	0	1	0	0	0	0	0
E3	rs4599639	6_47068501	GPR110(5.80e-05)	N	6_47068187	C	T	0.638	1.11	0.027	6.06e-05	7.45e-05	NA	NA	NA	NA	NA	NA	NA	NA	NA	NA	NA	NA	NA	NA	NA	NA	NA					Nkx3				58kb 5' of GPR110		0	0	0	0	0	0	0	0	0	0
E3	rs1387881	6_47075126	GPR110(5.80e-05)	N	6_47068187	A	G	0.362	0.898	0.027	5.78e-05	7.12e-05	NA	NA	NA	NA	NA	NA	NA	NA	NA	NA	NA	NA	NA	NA	NA	NA	NA	ESC, LIV	ESC, ESDR, IPSC, BRST, SKIN, HRT, GI, MUS, PLCNT, CRVX, BLD	ESDR,ESDR,PLCNT,GI,LIV,BLD	TCF4,GATA2,TAL1	Foxa,RXR__LXR,Sox,TCF4				65kb 5' of GPR110		2	0	0	0	11	1	0	1	6	1
E3	rs6926157	6_52209988	PAQR8(1.46e-05)	Y	6_52209988	A	G	0.0563	0.718	0.0784	1.14e-05	1.46e-05	NA	NA	1.73366	NA	NA	-2.24941	NA	NA	NA	NA	NA	NA	NA	NA	NA	NA	NA		GI, BRN			Myc,Nr2f2				16kb 5' of PAQR8		0	0	0	0	2	0	0	0	0	0
E4	rs75729346	6_52517672	LOC730101(1.77e-05)	Y	6_52517672	A	G	0.955	0.768	0.059	1.39e-05	1.77e-05	1.62834	NA	NA	NA	NA	NA	NA	NA	NA	NA	NA	NA	NA	NA	NA	NA	NA		SKIN, LNG			Foxa,Foxd1,Foxf1,Foxq1,Pax-4				18kb 5' of TMEM14A		0	0	0	0	2	0	0	0	0	0
E4	rs114519368	6_52524619	LOC730101(1.77e-05)	N	6_52517672	C	T	0.0452	1.3	0.0588	1.83e-05	2.32e-05	NA	NA	NA	NA	NA	NA	NA	NA	NA	NA	NA	NA	NA	NA	NA	NA	NA		FAT			PU.1				11kb 5' of TMEM14A		0	0	0	0	1	0	0	0	0	0
E4	rs1513355	6_52528988	LOC730101(1.77e-05)	N	6_52517672	A	G	0.0448	1.28	0.0591	4.17e-05	5.17e-05	NA	NA	NA	NA	NA	NA	NA	NA	NA	NA	NA	NA	NA	NA	NA	NA	NA	ESC, ESDR, LNG, IPSC, FAT, STRM, BRST, BLD, MUS, BRN, SKIN, VAS, LIV, GI, ADRL, HRT, KID, PANC, PLCNT, THYM, OVRY, CRVX, BONE		ESC,ESDR,ESDR,ESDR,ESDR,ESC,LNG,IPSC,IPSC,BRST,BLD,BLD,BLD,BLD,BLD,SKIN,SKIN,SKIN,SKIN,BRN,BRN,GI,KID,LNG,MUS,MUS,PLCNT,GI,THYM,PANC,MUS,GI,LNG,BLD,CRVX,LIV,BRST,MUS,VAS,BLD,BRN,SKIN	POL2,CHD2,IRF3,NRSF,HDAC2,HNF4A,SIN3AK20,NFYA,NFYB,ZBTB7A,GATA1,GATA2	RXRA,ZBTB7A				6.9kb 5' of TMEM14A		23	1	1	1	0	0	0	0	42	1
E4	rs79203446	6_52532605	LOC730101(1.77e-05)	N	6_52517672	C	T	0.955	0.779	0.0591	4.28e-05	5.31e-05	NA	NA	NA	NA	NA	NA	NA	NA	NA	NA	NA	NA	NA	NA	NA	NA	NA	BLD	LIV, GI, BLD	BLD,BLD,BLD,BLD	IRF4,MEF2A,PU1,NFKB	NF-kappaB				3.3kb 5' of TMEM14A		1	0	0	0	3	0	0	0	4	0
E4	rs75972004	6_52534496	LOC730101(1.77e-05)	N	6_52517672	A	G	0.955	0.781	0.0592	5.02e-05	6.21e-05	NA	NA	NA	NA	NA	NA	NA	NA	NA	NA	NA	NA	NA	NA	NA	NA	NA		LIV			CAC-binding-protein,Egr-1,SP1,STAT,VDR				1.4kb 5' of TMEM14A		0	0	0	0	1	0	0	0	0	0
E4	rs767309	6_52534703	LOC730101(1.77e-05)	N	6_52517672	C	T	0.0447	1.28	0.0592	5.07e-05	6.26e-05	NA	NA	NA	NA	NA	NA	NA	NA	NA	NA	NA	NA	NA	NA	NA	NA	NA		LIV, BLD			Sox,TATA,Zfp187				1.2kb 5' of TMEM14A		0	0	0	0	2	0	0	0	0	0
E4	rs77352008	6_52541355	LOC730101(1.77e-05)	N	6_52517672	C	T	0.955	0.779	0.0592	4.14e-05	5.14e-05	NA	NA	NA	NA	NA	NA	NA	NA	NA	NA	NA	NA	NA	NA	NA	NA	NA					PRDM1,PU.1				TMEM14A	intronic	0	0	0	0	0	0	0	0	0	0
E4	rs112527805	6_52543966	LOC730101(1.77e-05)	N	6_52517672	G	T	0.0449	1.29	0.0597	4.53e-05	5.61e-05	NA	NA	NA	NA	NA	NA	NA	NA	NA	NA	NA	NA	NA	NA	NA	NA	NA					Hoxa9,Pbx-1				TMEM14A	intronic	0	0	0	0	0	0	0	0	0	0
E4	rs77954403	6_52547488	LOC730101(1.77e-05)	N	6_52517672	A	G	0.956	0.778	0.0607	5.81e-05	7.15e-05	NA	NA	NA	NA	NA	NA	NA	NA	NA	NA	NA	NA	NA	NA	NA	NA	NA					Arid5a,Foxp1,Hoxb13,Hoxb9,Mef2,Sox				TMEM14A	intronic	0	0	0	0	0	0	0	0	0	0
E2	rs35981966	6_56288238	DST(1.29e-05)	Y	6_56288238	A	G	0.981	1.67	0.124	1.01e-05	1.29e-05	NA	NA	NA	NA	NA	NA	NA	NA	NA	NA	NA	NA	NA	NA	NA	NA	1.86933		OVRY			CEBPB				8.9kb 3' of AL137008.1		0	0	0	0	1	0	1	0	0	0
E1	rs10953804	7_115715094	TFEC(6.60e-05)	Y	7_115715094	A	C	0.15	0.86	0.0379	5.35e-05	6.6e-05	NA	NA	NA	NA	NA	2.54428	NA	NA	NA	NA	NA	NA	1.72373	NA	NA	NA	NA					GCM,Gcm1			2 hits	TFEC		0	0	0	0	0	0	0	0	0	0
E1	rs12154748	7_115717553	TFEC(6.60e-05)	N	7_115715094	C	T	0.15	0.86	0.0379	5.52e-05	6.8e-05	NA	NA	NA	NA	NA	NA	NA	NA	NA	NA	NA	NA	NA	NA	NA	NA	NA			SKIN		NF-Y			2 hits	TFEC		0	0	0	0	0	0	0	0	1	0
E1	rs59852369	7_115728606	TFEC(6.60e-05)	N	7_115715094	A	T	0.15	0.862	0.0379	6.6e-05	8.1e-05	NA	NA	NA	NA	NA	NA	NA	NA	NA	NA	NA	NA	NA	NA	NA	NA	NA					Foxd3,TATA				TFEC		0	0	0	0	0	0	0	0	0	0
E1	rs11766400	7_115728881	TFEC(6.60e-05)	N	7_115715094	C	T	0.149	0.861	0.0379	6.19e-05	7.61e-05	NA	NA	NA	NA	NA	NA	NA	NA	NA	NA	NA	NA	NA	NA	NA	NA	NA			KID		Cdx,Foxf1,Foxi1,Foxj1,Foxj2,Foxk1,Foxl1,Foxp1,Nanog,RREB-1				TFEC		0	0	0	0	0	0	0	0	1	0
E1	rs12672307	7_115732922	TFEC(6.60e-05)	N	7_115715094	C	T	0.149	0.862	0.0378	6.53e-05	8.02e-05	NA	NA	NA	NA	NA	NA	NA	NA	NA	NA	NA	NA	NA	NA	NA	NA	NA								2 hits	TFEC		0	0	0	0	0	0	0	0	0	0
E1	rs4557634	7_115736195	TFEC(6.60e-05)	N	7_115715094	A	G	0.851	1.16	0.0379	5.84e-05	7.19e-05	NA	NA	NA	NA	NA	NA	NA	NA	NA	NA	NA	NA	NA	NA	NA	NA	NA		BLD, CRVX			HNF1,Hdx,LUN-1,Mef2			2 hits	TFEC		0	0	0	0	2	0	0	1	0	0
E1	rs73719109	7_115742884	TFEC(6.60e-05)	N	7_115715094	G	T	0.143	0.865	0.0387	0.000135	0.000163	NA	NA	NA	NA	NA	NA	NA	NA	NA	NA	NA	NA	NA	NA	NA	NA	NA		IPSC, SKIN							TFEC		0	0	0	0	2	0	0	0	0	0
E1	rs10953807	7_115745446	TFEC(6.60e-05)	N	7_115715094	A	C	0.147	0.865	0.0379	0.000102	0.000124	NA	NA	NA	NA	NA	NA	NA	NA	NA	NA	NA	NA	NA	NA	NA	NA	NA					Egr-1,Ets,SETDB1,Znf143			2 hits	TFEC		0	0	0	0	0	0	0	0	0	0
E1	rs12374699	7_115747757	TFEC(6.60e-05)	N	7_115715094	C	T	0.147	0.865	0.0379	0.000102	0.000125	NA	NA	NA	NA	NA	NA	NA	NA	NA	NA	NA	NA	NA	NA	NA	NA	NA					Foxo,HNF1,Hoxa5,Maf		1 hit	2 hits	TFEC		0	0	0	0	0	0	0	0	0	0
E1	rs73719111	7_115752949	TFEC(6.60e-05)	N	7_115715094	C	T	0.853	1.16	0.0379	0.000111	0.000134	NA	NA	NA	NA	NA	NA	NA	NA	NA	NA	NA	NA	NA	NA	NA	NA	NA		SKIN			CEBPG,DMRT5,Dbx1,Hoxb13,Mef2,Nkx6-1,Pou2f2,Pou4f3				TFEC		0	0	0	0	1	0	0	0	0	0
E1	rs189389680	7_115754451	TFEC(6.60e-05)	N	7_115715094	A	G	0.147	0.865	0.0379	0.000105	0.000127	NA	NA	NA	NA	NA	NA	NA	NA	NA	NA	NA	NA	NA	NA	NA	NA	NA					DMRT7,Evi-1,Foxa,Foxd1,Foxd3,Foxf2,Foxj2,Foxk1,Foxl1,Foxp1,HNF1,Irf,Mef2,Sox,Zfp105,p300				TFEC		0	0	0	0	0	0	0	0	0	0
E1	rs67469672	7_115756888	TFEC(6.60e-05)	N	7_115715094	D	I	0.853	1.15	0.0379	0.000115	0.00014	NA	NA	NA	NA	NA	NA	NA	NA	NA	NA	NA	NA	NA	NA	NA	NA	NA					GATA,Nrf-2				TFEC		0	0	0	0	0	0	0	0	0	0
E1	rs17138320	7_115758839	TFEC(6.60e-05)	N	7_115715094	A	C	0.853	1.15	0.0379	0.000118	0.000143	NA	NA	NA	NA	NA	NA	NA	NA	NA	NA	NA	NA	NA	NA	NA	NA	NA		HRT, BRST						2 hits	TFEC		0	0	0	0	2	0	0	0	0	0
E1	rs2402033	7_115760815	TFEC(6.60e-05)	N	7_115715094	A	G	0.146	0.866	0.0379	0.00012	0.000145	NA	NA	NA	NA	NA	NA	NA	NA	NA	NA	NA	NA	NA	NA	NA	NA	NA		FAT	SKIN		GR,MAZ,TR4			2 hits	TFEC		0	0	0	0	1	0	0	0	1	0
E1	rs12673957	7_115764258	TFEC(6.60e-05)	N	7_115715094	A	G	0.146	0.866	0.0379	0.000122	0.000148	NA	NA	NA	NA	NA	NA	NA	NA	NA	NA	NA	NA	NA	NA	NA	NA	NA								2 hits	TFEC		0	0	0	0	0	0	0	0	0	0
E1	rs12154994	7_115766049	TFEC(6.60e-05)	N	7_115715094	A	G	0.854	1.15	0.038	0.000138	0.000167	NA	NA	NA	NA	NA	NA	NA	NA	NA	NA	NA	NA	NA	NA	NA	NA	NA					Foxo,Mef2			2 hits	TFEC		0	0	0	0	0	0	0	0	0	0
E1	rs12666956	7_115778916	TFEC(6.60e-05)	N	7_115715094	C	T	0.146	0.867	0.0379	0.000126	0.000152	NA	NA	NA	NA	NA	NA	NA	NA	NA	NA	NA	NA	NA	NA	NA	NA	NA	ESDR	ESDR, IPSC, FAT, BRST, SKIN, BRN, GI, HRT, LNG, BLD	LNG		SREBP		1 hit	2 hits	TFEC		1	0	0	0	10	0	0	0	1	0
E1	rs12113047	7_115783939	TFEC(6.60e-05)	N	7_115715094	A	G	0.146	0.866	0.0379	0.000122	0.000148	NA	NA	NA	NA	NA	NA	NA	NA	NA	NA	NA	NA	NA	NA	NA	NA	NA	BLD				Foxc1,Foxd1,Foxf1,Foxj1,Foxk1,Foxl1,Foxo,Foxq1,Mef2,TATA,TCF12			2 hits	TFEC		1	0	0	0	0	0	0	0	0	0
E1	rs73719117	7_115786614	TFEC(6.60e-05)	N	7_115715094	C	T	0.854	1.15	0.0379	0.00012	0.000145	NA	NA	NA	NA	NA	NA	NA	NA	NA	NA	NA	NA	NA	NA	NA	NA	NA	BLD	BLD			GATA,Maf,Nanog,Obox6,Pou2f2,Pou3f2,SIX5				TFEC		1	0	0	0	1	0	0	0	0	0
E1	rs73719121	7_115796568	TFEC(6.60e-05)	N	7_115715094	A	C	0.854	1.16	0.0379	0.00011	0.000134	NA	NA	NA	NA	NA	NA	NA	NA	NA	NA	NA	NA	NA	NA	NA	NA	NA		BLD			NF-kappaB				TFEC		0	0	0	0	1	0	0	0	0	0
E1	rs73719122	7_115796577	TFEC(6.60e-05)	N	7_115715094	A	T	0.146	0.866	0.0379	0.000111	0.000134	NA	NA	NA	NA	NA	NA	NA	NA	NA	NA	NA	NA	NA	NA	NA	NA	NA		BLD			Hoxa5				TFEC		0	0	0	0	1	0	0	0	0	0
E3	rs34002943	7_134381509	BPGM(5.67e-05)	N	7_134388518	A	C	0.499	0.903	0.0261	0.000101	0.000123	NA	NA	NA	NA	NA	NA	NA	NA	NA	NA	NA	NA	NA	NA	NA	NA	NA		FAT, SKIN, PLCNT			BCL,ERalpha-a,HNF4,NRSF,RXRA,ZBRK1				8.8kb 3' of AC009276.4		0	0	0	0	3	1	0	0	0	0
E3	rs35106682	7_134383407	BPGM(5.67e-05)	N	7_134388518	A	C	0.501	0.901	0.026	6.32e-05	7.76e-05	NA	NA	NA	NA	NA	NA	NA	NA	NA	NA	NA	NA	NA	NA	NA	NA	NA		ESC, STRM, BRST			Hlx1,Pou3f2,TATA				11kb 3' of AC009276.4		0	0	0	0	3	0	0	0	0	0
E3	rs12707169	7_134384117	BPGM(5.67e-05)	N	7_134388518	C	T	0.497	1.11	0.026	8.16e-05	9.97e-05	NA	NA	NA	NA	NA	NA	NA	NA	NA	NA	NA	NA	NA	NA	NA	NA	NA		ESC, ESDR, IPSC, FAT, STRM, BRST, SKIN, BRN, PLCNT, OVRY	ESC,THYM		VDR				11kb 3' of AC009276.4		0	0	0	0	10	1	1	0	2	0
E3	rs6972896	7_134388518	BPGM(5.67e-05)	Y	7_134388518	A	G	0.504	0.9	0.0258	4.58e-05	5.67e-05	NA	NA	NA	NA	NA	NA	NA	NA	NA	NA	NA	NA	-1.59278	NA	NA	NA	NA	FAT	ESC, ESDR, IPSC, FAT, STRM, MUS, BRN, SKIN, LIV, GI, ADRL, KID, PLCNT, OVRY, LNG, VAS, BONE	ESC,ESDR,ESDR,SKIN,PLCNT,OVRY,MUS,BRN,LNG		HMG-IY,Hsf				16kb 3' of AC009276.4		1	0	0	0	17	1	1	0	9	1
E3	rs4269477	7_134389334	BPGM(5.67e-05)	N	7_134388518	G	T	0.499	1.11	0.0257	6.89e-05	8.46e-05	NA	NA	NA	NA	NA	NA	NA	NA	NA	NA	NA	NA	NA	NA	NA	NA	NA		ESDR, FAT, STRM, SKIN, LIV, BRN, ADRL, MUS, GI, OVRY, LNG	OVRY		CIZ				17kb 3' of AC009276.4		0	0	0	0	11	0	1	0	1	0
E3	rs6467552	7_134390473	BPGM(5.67e-05)	N	7_134388518	C	T	0.496	0.903	0.0256	7.3e-05	8.95e-05	NA	NA	NA	NA	NA	NA	NA	NA	NA	NA	NA	NA	NA	NA	NA	NA	NA		FAT, STRM, LIV, BRN, PLCNT, OVRY, GI, SKIN	IPSC,OVRY						18kb 3' of AC009276.4		0	0	0	0	8	1	1	0	2	0
E4	rs788727	7_46076841	IGFBP3(2.40e-05)	N	7_46117498	C	T	0.45	1.12	0.0258	2.36e-05	2.96e-05	NA	NA	NA	NA	NA	NA	NA	NA	NA	NA	NA	NA	NA	NA	NA	NA	NA		ESDR, IPSC, STRM, SKIN, HRT, MUS, GI, PLCNT	ESDR,SKIN,HRT	CTCF	BATF			1 hit	36kb 3' of AC073115.7		0	0	0	0	8	1	0	0	3	0
E4	rs2462688	7_46084085	IGFBP3(2.40e-05)	N	7_46117498	C	T	0.449	1.11	0.0258	2.92e-05	3.65e-05	NA	NA	NA	NA	NA	NA	NA	NA	NA	NA	NA	NA	NA	NA	NA	NA	NA					Hand1,LBP-1,Pax-4,RXRA				44kb 3' of AC073115.7		0	0	0	0	0	0	0	0	0	0
E4	rs2248227	7_46085280	IGFBP3(2.40e-05)	N	7_46117498	C	G	0.55	0.897	0.0257	2.48e-05	3.11e-05	NA	NA	NA	NA	NA	NA	NA	NA	NA	NA	NA	NA	NA	NA	NA	NA	NA									45kb 3' of AC073115.7		0	0	0	0	0	0	0	0	0	0
E4	rs788776	7_46102025	IGFBP3(2.40e-05)	N	7_46117498	G	T	0.449	1.12	0.0257	2.05e-05	2.58e-05	NA	NA	NA	NA	NA	NA	NA	NA	NA	NA	NA	NA	NA	NA	NA	NA	NA			IPSC		AP-1				62kb 3' of AC073115.7		0	0	0	0	0	0	0	0	1	0
E4	rs1404161	7_46117498	IGFBP3(2.40e-05)	Y	7_46117498	A	C	0.552	0.896	0.0256	1.9e-05	2.4e-05	2.29485	NA	NA	NA	NA	NA	NA	-2.05784	-1.55212	NA	NA	NA	NA	NA	NA	NA	NA					AIRE,Fox,SIX5				77kb 3' of AC073115.7		0	0	0	0	0	0	0	0	0	0
E4	rs2949306	7_46118831	IGFBP3(2.40e-05)	N	7_46117498	C	T	0.448	1.12	0.0256	2.04e-05	2.57e-05	NA	NA	NA	NA	NA	NA	NA	NA	NA	NA	NA	NA	NA	NA	NA	NA	NA		SKIN, HRT	SKIN,HRT		TAL1				78kb 3' of AC073115.7		0	0	0	0	2	0	0	0	2	0
E4	rs788715	7_46120478	IGFBP3(2.40e-05)	N	7_46117498	C	T	0.552	0.897	0.0256	2.2e-05	2.77e-05	NA	NA	NA	NA	NA	NA	NA	NA	NA	NA	NA	NA	NA	NA	NA	NA	NA		SKIN, LNG, BRST	ESDR,SKIN,CRVX	JUND,P300	Barx2,CDP,Dbx2,Duxl,En-1,Esx1,Gbx1,HNF6,Hlxb9,Hoxa3,Hoxb3,Hoxb4,Hoxb7,Hoxc6,Hoxd8,Isl2,Isx,Lhx4,Msx-1,Ncx,Nkx6-1,Nkx6-2,Pax-6,Pax7,Phox2a,Pou2f2,Pou3f2,Pou3f4,Pou4f3,Pou6f1,Prrx1,Prrx2,RORalpha1,Sox,Vax2				80kb 3' of AC073115.7		0	0	0	0	3	0	0	0	3	0
E4	rs788714	7_46120720	IGFBP3(2.40e-05)	N	7_46117498	C	T	0.532	0.913	0.0256	0.000358	0.000422	NA	NA	NA	NA	NA	NA	NA	NA	NA	NA	NA	NA	NA	NA	NA	NA	NA		SKIN	SKIN,SKIN,CRVX,SKIN	JUND,P300					80kb 3' of AC073115.7		0	0	0	0	1	0	0	0	4	0
E4	rs12334243	7_46127862	IGFBP3(2.40e-05)	N	7_46117498	A	G	0.553	0.899	0.0257	3.24e-05	4.04e-05	NA	NA	NA	NA	NA	NA	NA	NA	NA	NA	NA	NA	NA	NA	NA	NA	NA		ESDR			GR,TATA				87kb 3' of AC073115.7		0	0	0	0	1	0	0	0	0	0
E4	rs1723929	7_46128249	IGFBP3(2.40e-05)	N	7_46117498	A	G	0.553	0.899	0.0257	3.42e-05	4.27e-05	NA	NA	NA	NA	NA	NA	NA	NA	NA	NA	NA	NA	NA	NA	NA	NA	NA		ESDR, BONE	MUS		Dobox4,Hand1,Smad				88kb 3' of AC073115.7		0	0	0	0	2	0	0	0	1	0
E4	rs1722132	7_46128514	IGFBP3(2.40e-05)	N	7_46117498	A	T	0.447	1.11	0.0257	3.54e-05	4.41e-05	NA	NA	NA	NA	NA	NA	NA	NA	NA	NA	NA	NA	NA	NA	NA	NA	NA		ESDR, LNG, BONE			Pax-5,SREBP,TBX5				88kb 3' of AC073115.7		0	0	0	0	3	0	0	0	0	0
E4	rs1722131	7_46131446	IGFBP3(2.40e-05)	N	7_46117498	C	T	0.553	0.9	0.0257	4.2e-05	5.21e-05	NA	NA	NA	NA	NA	NA	NA	NA	NA	NA	NA	NA	NA	NA	NA	NA	NA				GATA3	HDAC2,HMG-IY,Irf,p300				91kb 3' of AC073115.7		0	0	0	0	0	0	0	0	0	0
E4	rs788763	7_46143696	IGFBP3(2.40e-05)	N	7_46117498	C	T	0.553	0.906	0.0258	0.000134	0.000161	NA	NA	NA	NA	NA	NA	NA	NA	NA	NA	NA	NA	NA	NA	NA	NA	NA					Foxj1,Foxp1,HMG-IY,HNF1,Pou2f2,SIX5,TATA				103kb 3' of AC073115.7		0	0	0	0	0	0	0	0	0	0
E4	rs788761	7_46144606	IGFBP3(2.40e-05)	N	7_46117498	C	G	0.553	0.906	0.0258	0.000138	0.000166	NA	NA	NA	NA	NA	NA	NA	NA	NA	NA	NA	NA	NA	NA	NA	NA	NA					Nr2e3				104kb 3' of AC073115.7		0	0	0	0	0	0	0	0	0	0
E1	rs6957305	7_72004534	TYW1B(3.12e-05)	Y	7_72004534	C	T	0.401	1.12	0.0277	2.48e-05	3.12e-05	NA	NA	NA	NA	NA	NA	NA	NA	NA	NA	NA	NA	NA	NA	NA	-1.79653	NA		STRM, BRN, SKIN			ATF3,Arnt,BHLHE40,ELF1,Myc,NRSF				92kb 5' of CALN1		0	0	0	0	3	0	0	0	0	0
E1	rs6967390	7_72006308	TYW1B(3.12e-05)	N	7_72004534	A	C	0.608	0.898	0.0281	0.000134	0.000162	NA	NA	NA	NA	NA	NA	NA	NA	NA	NA	NA	NA	NA	NA	NA	NA	NA									94kb 5' of CALN1		0	0	0	0	0	0	0	0	0	0
E1	rs6949592	7_72008031	TYW1B(3.12e-05)	N	7_72004534	A	G	0.609	0.897	0.0282	0.000121	0.000147	NA	NA	NA	NA	NA	NA	NA	NA	NA	NA	NA	NA	NA	NA	NA	NA	NA									96kb 5' of CALN1		0	0	0	0	0	0	0	0	0	0
A3	rs2192651	7_78175862	MAGI2(7.70e-05)	Y	7_78175862	G	T	0.54	1.11	0.0257	6.26e-05	7.7e-05	NA	NA	NA	NA	NA	NA	NA	NA	NA	NA	NA	5.27476	1.53193	NA	NA	NA	NA		FAT, BRN							MAGI2	intronic	0	0	0	0	2	0	0	0	0	0
A4	rs73709587	7_83815372	SEMA3A(7.94e-05)	Y	7_83815372	A	C	0.0587	0.79	0.0608	6.47e-05	7.94e-05	NA	NA	NA	NA	NA	NA	NA	NA	NA	NA	3.23874	NA	NA	3.32544	NA	NA	NA		LNG			AP-1,Hoxa10,Pou6f1,Sox,TATA				SEMA3A	intronic	0	0	0	0	1	0	0	0	0	0
A4	rs73709588	7_83815550	SEMA3A(7.94e-05)	N	7_83815372	A	G	0.0587	0.79	0.0608	6.49e-05	7.97e-05	NA	NA	NA	NA	NA	NA	NA	NA	NA	NA	NA	NA	NA	NA	NA	NA	NA		LNG, GI			ERalpha-a,LUN-1				SEMA3A	intronic	0	0	0	0	2	0	0	0	0	0
A4	rs11971838	7_83818108	SEMA3A(7.94e-05)	N	7_83815372	C	T	0.0586	0.791	0.0607	6.57e-05	8.07e-05	NA	NA	NA	NA	NA	NA	NA	NA	NA	NA	NA	NA	NA	NA	NA	NA	NA		ESC, ESDR, IPSC, FAT, BRST, BLD, SKIN, GI, BRN, HRT, PANC, LNG, CRVX	LNG,BRST,VAS		Arid5a,CEBPB,Foxo,Zfp105				SEMA3A	intronic	0	0	0	0	13	0	0	1	3	0
A4	rs73709589	7_83819123	SEMA3A(7.94e-05)	N	7_83815372	C	T	0.94	1.23	0.0595	0.000418	0.000492	NA	NA	NA	NA	NA	NA	NA	NA	NA	NA	NA	NA	NA	NA	NA	NA	NA		ESDR, ESC, IPSC, FAT, SKIN, LNG			CEBPG				SEMA3A	intronic	0	0	0	0	6	0	0	0	0	0
A4	rs73709590	7_83819143	SEMA3A(7.94e-05)	N	7_83815372	C	T	0.0586	0.791	0.0607	6.59e-05	8.09e-05	NA	NA	NA	NA	NA	NA	NA	NA	NA	NA	NA	NA	NA	NA	NA	NA	NA		ESDR, ESC, IPSC, FAT, SKIN, LNG			CDP,Dlx3,Dobox4,HNF4,LF-A1,RXRA,Sox				SEMA3A	intronic	0	0	0	0	6	0	0	0	0	0
A4	rs11976488	7_83819515	SEMA3A(7.94e-05)	N	7_83815372	A	G	0.0596	0.815	0.0594	0.000419	0.000493	NA	NA	NA	NA	NA	NA	NA	NA	NA	NA	NA	NA	NA	NA	NA	NA	NA	ESDR, LNG, IPSC, GI	ESDR, ESC, FAT, MUS, SKIN, GI, LNG, BRST, BRN, BONE	ESDR,ESDR,LNG,BRST,SKIN,SKIN,SKIN,SKIN,LNG,MUS,LNG,BRST,BRN,SKIN,LNG		NF-kappaB,STAT				SEMA3A	intronic	4	0	0	0	10	0	0	0	15	0
A4	rs76366857	7_83823400	SEMA3A(7.94e-05)	N	7_83815372	C	T	0.942	1.26	0.0612	8.46e-05	0.000103	NA	NA	NA	NA	NA	NA	NA	NA	NA	NA	NA	NA	NA	NA	NA	NA	NA	ESC, ESDR, LNG, IPSC, FAT, STRM, BRST, BLD, MUS, BRN, SKIN, GI, ADRL, HRT, KID, PANC, PLCNT, CRVX, BONE	FAT, BRN, VAS	BRST,SKIN,SKIN,SKIN,BRN,BRN,LNG,MUS,GI,BRST,VAS		CDP,Dlx3,Hoxa5,Hoxa7,Hoxb7,Nkx6-2,Sox				SEMA3A	intronic	19	1	0	1	3	0	0	0	11	0
A4	rs11981143	7_83824208	SEMA3A(7.94e-05)	N	7_83815372	A	C	0.0587	0.792	0.0607	7.46e-05	9.13e-05	NA	NA	NA	NA	NA	NA	NA	NA	NA	NA	NA	NA	NA	NA	NA	NA	NA	ESC, ESDR, LNG, IPSC, FAT, STRM, BRST, BLD, MUS, BRN, SKIN, VAS, LIV, GI, ADRL, HRT, KID, PANC, PLCNT, THYM, OVRY, CRVX, BONE		ESDR,ESDR,ESDR,ESDR,ESC,LNG,IPSC,IPSC,BRST,BLD,BLD,BLD,BLD,SKIN,SKIN,SKIN,SKIN,ADRL,BRN,BRN,HRT,GI,KID,LNG,MUS,MUS,PLCNT,GI,THYM,GI,GI,LNG,CRVX,BRST,MUS,VAS,BLD,BRN,SKIN,LNG	TCF4,KAP1	NRSF,ZBRK1				SEMA3A	5'-UTR	23	1	1	1	0	0	0	0	40	1
A4	rs73709592	7_83824442	SEMA3A(7.94e-05)	N	7_83815372	C	T	0.0587	0.792	0.0607	7.49e-05	9.17e-05	NA	NA	NA	NA	NA	NA	NA	NA	NA	NA	NA	NA	NA	NA	NA	NA	NA	ESC, ESDR, LNG, IPSC, FAT, STRM, BRST, BLD, MUS, BRN, SKIN, VAS, GI, ADRL, HRT, KID, PANC, PLCNT, THYM, OVRY, CRVX, LIV, BONE		ESC,ESDR,ESDR,ESDR,ESDR,ESC,LNG,IPSC,IPSC,BRST,BLD,BLD,BLD,BLD,BLD,BLD,SKIN,SKIN,SKIN,SKIN,ADRL,BRN,BRN,HRT,GI,GI,KID,LNG,MUS,MUS,PLCNT,GI,THYM,GI,OVRY,PANC,MUS,LNG,CRVX,LIV,BRST,MUS,MUS,VAS,BLD,BRN,SKIN,SKIN,LNG	POL2,ZZZ3,TAF1,CTCF,SIN3AK20,TCF4,KAP1,JUND,P300					SEMA3A		23	1	1	1	0	0	0	0	49	1
A4	rs75563050	7_83827031	SEMA3A(7.94e-05)	N	7_83815372	A	C	0.941	1.26	0.0606	8.01e-05	9.79e-05	NA	NA	NA	NA	NA	NA	NA	NA	NA	NA	NA	NA	NA	NA	NA	NA	NA					Obox3,Obox6				SEMA3A		0	0	0	0	0	0	0	0	0	0
A4	rs73709595	7_83829803	SEMA3A(7.94e-05)	N	7_83815372	A	C	0.941	1.26	0.0607	8.83e-05	0.000108	NA	NA	NA	NA	NA	NA	NA	NA	NA	NA	NA	NA	NA	NA	NA	NA	NA	ESC, ESDR, IPSC	ESDR, ESC, IPSC, BRST, BRN, SKIN, LNG			Evi-1,PRDM1				SEMA3A		3	0	0	0	7	0	0	0	0	0
A4	rs28631483	7_83831938	SEMA3A(7.94e-05)	N	7_83815372	A	G	0.0589	0.794	0.0608	9.06e-05	0.00011	NA	NA	NA	NA	NA	NA	NA	NA	NA	NA	NA	NA	NA	NA	NA	NA	NA		ESC, ESDR, IPSC, BRN			E2F,Pax-4				SEMA3A		0	0	0	0	4	0	0	0	0	0
A4	rs61194772	7_83832525	SEMA3A(7.94e-05)	N	7_83815372	G	T	0.941	1.26	0.0608	9.05e-05	0.00011	NA	NA	NA	NA	NA	NA	NA	NA	NA	NA	NA	NA	NA	NA	NA	NA	NA		ESC, ESDR, IPSC, BRN			Hsf				SEMA3A		0	0	0	0	4	0	0	0	0	0
A4	rs58513095	7_83832616	SEMA3A(7.94e-05)	N	7_83815372	C	T	0.059	0.794	0.0608	9.04e-05	0.00011	NA	NA	NA	NA	NA	NA	NA	NA	NA	NA	NA	NA	NA	NA	NA	NA	NA									SEMA3A		0	0	0	0	0	0	0	0	0	0
A4	rs140157517	7_83833255	SEMA3A(7.94e-05)	N	7_83815372	D	I	0.059	0.794	0.0608	9.16e-05	0.000112	NA	NA	NA	NA	NA	NA	NA	NA	NA	NA	NA	NA	NA	NA	NA	NA	NA					DMRT2,Foxl1				SEMA3A		0	0	0	0	0	0	0	0	0	0
A4	rs73709602	7_83833731	SEMA3A(7.94e-05)	N	7_83815372	A	G	0.059	0.794	0.0608	9.26e-05	0.000113	NA	NA	NA	NA	NA	NA	NA	NA	NA	NA	NA	NA	NA	NA	NA	NA	NA		ESC, FAT, SKIN	ESDR,IPSC,IPSC		Znf143				SEMA3A		0	0	0	0	3	0	0	0	3	0
A4	rs73712705	7_83835219	SEMA3A(7.94e-05)	N	7_83815372	A	G	0.941	1.26	0.0608	9.35e-05	0.000114	NA	NA	NA	NA	NA	NA	NA	NA	NA	NA	NA	NA	NA	NA	NA	NA	NA		ESC, IPSC			HNF4,RXR__LXR,RXRA				SEMA3A		0	0	0	0	2	0	0	0	0	0
A4	rs11982456	7_83836044	SEMA3A(7.94e-05)	N	7_83815372	A	G	0.0591	0.794	0.0608	9.55e-05	0.000116	NA	NA	NA	NA	NA	NA	NA	NA	NA	NA	NA	NA	NA	NA	NA	NA	NA		ESC, ESDR, IPSC, BRST	ESC,IPSC		LXR,Smad4,YY1				SEMA3A		0	0	0	0	4	0	0	0	2	0
E2	rs2514616	8_102092673	FLJ42969(6.54e-05)	Y	8_102092673	A	G	0.547	0.899	0.0263	5.3e-05	6.54e-05	NA	NA	NA	NA	NA	1.92894	NA	NA	NA	NA	NA	NA	NA	NA	NA	NA	NA	ESC, IPSC, BRST, BLD, BRN, SKIN, GI, THYM, LNG, CRVX	ESC, ESDR, LNG, IPSC, BRST, BLD, BRN, SKIN, FAT, GI, ADRL, HRT, MUS, PLCNT, THYM, PANC, SPLN, LIV	ESC,ESDR,ESDR,ESC,IPSC,IPSC,BLD,ADRL,GI,GI,GI,THYM,GI,CRVX,BLD		Foxa,Foxd1,Foxf2,TATA,p300				4.2kb 3' of RP11-302J23.1		10	0	0	1	18	1	0	0	15	0
E1	rs74590132	8_142079848	DENND3(8.67e-05)	N	8_142091589	A	G	0.0202	0.679	0.105	0.000101	0.000123	NA	NA	NA	NA	NA	NA	NA	NA	NA	NA	NA	NA	NA	NA	NA	NA	NA		BRST, PLCNT	PLCNT		Elf3,Pax-4				9.2kb 3' of RP11-128L5.1		0	0	0	0	2	1	0	0	1	1
E1	rs117378176	8_142081358	DENND3(8.67e-05)	N	8_142091589	A	G	0.98	1.48	0.105	8.15e-05	9.96e-05	NA	NA	NA	NA	NA	NA	NA	NA	NA	NA	NA	NA	NA	NA	NA	NA	NA					CACD,Ets,NRSF				11kb 3' of RP11-128L5.1		0	0	0	0	0	0	0	0	0	0
E1	rs145951211	8_142082129	DENND3(8.67e-05)	N	8_142091589	A	G	0.98	1.48	0.105	8.65e-05	0.000106	NA	NA	NA	NA	NA	NA	NA	NA	NA	NA	NA	NA	NA	NA	NA	NA	NA		PLCNT	SKIN		TCF12				11kb 3' of RP11-128L5.1		0	0	0	0	1	1	0	0	1	0
E1	rs139811253	8_142082134	DENND3(8.67e-05)	N	8_142091589	C	T	0.98	1.48	0.105	8.68e-05	0.000106	NA	NA	NA	NA	NA	NA	NA	NA	NA	NA	NA	NA	NA	NA	NA	NA	NA		PLCNT	SKIN		Hic1,SRF				11kb 3' of RP11-128L5.1		0	0	0	0	1	1	0	0	1	0
E1	rs112472438	8_142082199	DENND3(8.67e-05)	N	8_142091589	C	T	0.979	1.46	0.104	0.00013	0.000157	NA	NA	NA	NA	NA	NA	NA	NA	NA	NA	NA	NA	NA	NA	NA	NA	NA		PLCNT	BLD,BLD,MUS,OVRY,SKIN		CACD,PEBP				12kb 3' of RP11-128L5.1		0	0	0	0	1	1	0	0	5	0
E1	rs112482616	8_142082291	DENND3(8.67e-05)	N	8_142091589	C	T	0.979	1.46	0.104	0.00013	0.000157	NA	NA	NA	NA	NA	NA	NA	NA	NA	NA	NA	NA	NA	NA	NA	NA	NA		PLCNT	BLD		DMRT7,Foxd3,Foxo,Foxp1,NRSF,Pax-4,RREB-1,Zfp105,p300				12kb 3' of RP11-128L5.1		0	0	0	0	1	1	0	0	1	0
E1	rs111388332	8_142082471	DENND3(8.67e-05)	N	8_142091589	C	T	0.0202	0.678	0.105	9.23e-05	0.000112	NA	NA	NA	NA	NA	NA	NA	NA	NA	NA	NA	NA	NA	NA	NA	NA	NA		BLD, MUS, PLCNT			NRSF,Znf143,p53				12kb 3' of RP11-128L5.1		0	0	0	0	3	1	0	0	0	0
E1	rs112411432	8_142084533	DENND3(8.67e-05)	N	8_142091589	C	T	0.0212	0.682	0.103	8.72e-05	0.000106	NA	NA	NA	NA	NA	NA	NA	NA	NA	NA	NA	NA	NA	NA	NA	NA	NA	SKIN, CRVX, LIV, BRST	ESC, ESDR, LNG, IPSC, FAT, STRM, BRST, BLD, MUS, BRN, SKIN, GI, ADRL, PLCNT, THYM, HRT, OVRY, PANC	ESDR,ESDR,LNG,IPSC,BRST,SKIN,SKIN,SKIN,SKIN,ADRL,GI,KID,LNG,PLCNT,OVRY,PANC,CRVX,LIV,BRST,MUS,BRN,LNG		AP-4,LBP-1,LBP-9,NRSF,RREB-1,Rad21,SMC3,Sin3Ak-20,Znf143,p300				14kb 3' of RP11-128L5.1		4	0	0	1	18	1	1	0	22	1
E1	rs112589773	8_142086166	DENND3(8.67e-05)	N	8_142091589	C	G	0.0203	0.678	0.105	8.69e-05	0.000106	NA	NA	NA	NA	NA	NA	NA	NA	NA	NA	NA	NA	NA	NA	NA	NA	NA	SKIN, GI, LNG, CRVX, LIV, BONE	ESC, ESDR, LNG, IPSC, FAT, STRM, BRST, BLD, MUS, BRN, SKIN, GI, ADRL, PLCNT, THYM, OVRY, PANC, HRT, SPLN, VAS	ESC,ESDR,ESDR,ESDR,ESC,LNG,IPSC,BRST,BLD,BLD,BLD,BLD,SKIN,SKIN,SKIN,SKIN,MUS,PLCNT,GI,LNG,BLD,CRVX,LIV,BRST,MUS,MUS,VAS,BLD,BLD,BRN,SKIN,SKIN,LNG	CFOS,AP2ALPHA,AP2GAMMA,CEBPB,CJUN,CMYC,CTCF,E2F6,GTF2F1,JUND,MAX,MXI1,POL2,RAD21,RFX5,SMC3,STAT3,TBP,HAE2F1,FOXA1,GATA3,P300	AP-2,CTCF,EBF,Egr-1,GCM,Rad21,SMC3,SP1,TATA				15kb 3' of RP11-128L5.1		6	0	0	1	20	1	1	0	33	1
E1	rs111282747	8_142086323	DENND3(8.67e-05)	N	8_142091589	C	T	0.0203	0.677	0.105	8.65e-05	0.000106	NA	NA	NA	NA	NA	NA	NA	NA	NA	NA	NA	NA	NA	NA	NA	NA	NA	LNG, CRVX	ESC, ESDR, LNG, IPSC, FAT, STRM, BRST, BLD, MUS, SKIN, GI, PLCNT, SPLN, LIV, VAS, BRN, BONE	ESDR,LNG,BRST,BLD,SKIN,SKIN,SKIN,SKIN,PLCNT,PANC,LNG,CRVX,BRST,MUS,MUS,VAS,BLD,BRN,SKIN,SKIN,LNG	GR,CFOS,CEBPB,JUND,RFX5,STAT1,STAT3,TBP,HAE2F1,FOXA1,P300	AIRE,GATA,NF-kappaB,Pbx-1				16kb 3' of RP11-128L5.1		2	0	0	1	17	1	0	0	21	1
E1	rs112399370	8_142091589	DENND3(8.67e-05)	Y	8_142091589	A	G	0.98	1.49	0.106	7.07e-05	8.67e-05	NA	1.72888	NA	NA	NA	NA	NA	NA	NA	NA	NA	NA	NA	NA	NA	-1.62747	NA									21kb 3' of RP11-128L5.1		0	0	0	0	0	0	0	0	0	0
E3	rs78793192	8_714755	ERICH1(1.54e-05)	Y	8_714755	A	T	0.959	1.35	0.0717	1.2e-05	1.54e-05	NA	NA	NA	NA	NA	-1.51918	NA	NA	NA	NA	NA	NA	-2.88026	NA	NA	1.53763	NA		BLD	BLD		CEBPA,Hsf,SP1				ERICH1-AS1		0	0	0	0	1	0	0	0	1	0
C1	rs144323251	9_14399542	NFIB(3.59e-05)	Y	9_14399542	C	T	0.0109	1.68	0.117	2.87e-05	3.59e-05	NA	NA	NA	NA	NA	-4.07662	NA	NA	NA	NA	NA	NA	NA	NA	NA	NA	NA	FAT	BRN, LNG							559bp 5' of NFIB		1	0	0	0	2	0	0	0	0	0
B2	rs10869027	9_74095206	TMEM2(6.63e-05)	N	9_74103422	A	G	0.93	1.21	0.0536	0.000292	0.000346	NA	NA	NA	NA	NA	NA	NA	NA	NA	NA	NA	NA	NA	NA	NA	NA	NA			MUS		Cart1,Foxj2,Pou2f2,Sox				33kb 5' of TRPM3		0	0	0	0	0	0	0	0	1	0
B2	rs33943507	9_74095653	TMEM2(6.63e-05)	N	9_74103422	D	I	0.0726	0.832	0.0529	0.000355	0.000419	NA	NA	NA	NA	NA	NA	NA	NA	NA	NA	NA	NA	NA	NA	NA	NA	NA					RXRA,SIX5				34kb 5' of TRPM3		0	0	0	0	0	0	0	0	0	0
B2	rs7865205	9_74100057	TMEM2(6.63e-05)	N	9_74103422	A	T	0.929	1.23	0.0536	5.97e-05	7.35e-05	NA	NA	NA	NA	NA	NA	NA	NA	NA	NA	NA	NA	NA	NA	NA	NA	NA		HRT			EBF,HMG-IY,RREB-1,Sin3Ak-20				38kb 5' of TRPM3		0	0	0	0	1	0	0	0	0	0
B2	rs7850295	9_74100086	TMEM2(6.63e-05)	N	9_74103422	C	G	0.929	1.23	0.0536	6.08e-05	7.48e-05	NA	NA	NA	NA	NA	NA	NA	NA	NA	NA	NA	NA	NA	NA	NA	NA	NA		HRT			YY1				38kb 5' of TRPM3		0	0	0	0	1	0	0	0	0	0
B2	rs10869028	9_74101337	TMEM2(6.63e-05)	N	9_74103422	C	T	0.93	1.22	0.0536	0.000102	0.000124	NA	NA	NA	NA	NA	NA	NA	NA	NA	NA	NA	NA	NA	NA	NA	NA	NA					Sox,p300				40kb 5' of TRPM3		0	0	0	0	0	0	0	0	0	0
B2	rs7873132	9_74101466	TMEM2(6.63e-05)	N	9_74103422	C	T	0.0706	0.811	0.0535	5.63e-05	6.94e-05	NA	NA	NA	NA	NA	NA	NA	NA	NA	NA	NA	NA	NA	NA	NA	NA	NA		FAT, BRST			Hoxd10,Mef2,TATA,TFIIA				40kb 5' of TRPM3		0	0	0	0	2	0	0	0	0	0
B2	rs2309932	9_74103422	TMEM2(6.63e-05)	Y	9_74103422	C	T	0.0707	0.81	0.0536	5.38e-05	6.63e-05	NA	NA	NA	2.90247	3.81068	NA	1.59836	NA	NA	1.78102	NA	NA	NA	NA	NA	-1.65457	-2.01729					Osr				42kb 5' of TRPM3		0	0	0	0	0	0	0	0	0	0
B2	rs9792574	9_74108505	TMEM2(6.63e-05)	N	9_74103422	A	C	0.932	1.21	0.0547	0.000312	0.00037	NA	NA	NA	NA	NA	NA	NA	NA	NA	NA	NA	NA	NA	NA	NA	NA	NA									47kb 5' of TRPM3		0	0	0	0	0	0	0	0	0	0
[truncated: 43 more columns]

## Sheet: Sheet2
gwas_snp	lead_snp	great_genes			Position of Lead Variant (hg19)
1_163557314	1_163576136	NUF2,PBX1	1		1_163576136
1_163576136	1_163576136	NUF2,PBX1	1		1_180143112
1_180143112	1_180143112	QSOX1,LHX4	2		1_183672732
1_183617266	1_183672732	RGL1,APOBEC4	3		1_201266271
1_183672732	1_183672732	APOBEC4,COLGALT2	3		1_22470451
1_201283171	1_201266271	PKP1,TNNT2	4		1_34296426
1_201275703	1_201266271	PKP1,TNNT2	4		1_58701557
1_201272447	1_201266271	PKP1,TNNT2	4		1_65668481
1_201284110	1_201266271	PKP1,TNNT2	4		1_92240753
1_201289545	1_201266271	PKP1,TNNT2	4		1_96414960
1_201285399	1_201266271	PKP1,TNNT2	4		10_126751600
1_201285712	1_201266271	PKP1,TNNT2	4		10_131939729
1_201291700	1_201266271	PKP1,TNNT2	4		10_28312450
1_201286189	1_201266271	PKP1,TNNT2	4		10_28337017
1_201292092	1_201266271	PKP1,TNNT2	4		10_5591553
1_201292473	1_201266271	PKP1,TNNT2	4		10_68582161
1_201293254	1_201266271	PKP1,TNNT2	4		10_82463258
1_201294418	1_201266271	PKP1,TNNT2	4		11_134275636
1_201294489	1_201266271	PKP1,TNNT2	4		11_34226614
1_201294622	1_201266271	PKP1,TNNT2	4		11_70116632
1_201295107	1_201266271	PKP1,TNNT2	4		12_110203175
1_201298668	1_201266271	PKP1,TNNT2	4		12_123155263
1_201273456	1_201266271	PKP1,TNNT2	4		12_61442467
1_201276627	1_201266271	PKP1,TNNT2	4		12_81879183
1_201283065	1_201266271	PKP1,TNNT2	4		12_96062399
1_201266271	1_201266271	PKP1,TNNT2	4		13_106318819
1_201277691	1_201266271	PKP1,TNNT2	4		13_34951107
1_201274008	1_201266271	PKP1,TNNT2	4		13_46819792
1_22468215	1_22470451	CDC42,WNT4	5		13_96036967
1_22470407	1_22470451	WNT4	5		14_34423678
1_22470451	1_22470451	WNT4	5		14_46339929
1_22462111	1_22470451	CDC42,WNT4	5		14_58111640
1_22465820	1_22470451	CDC42,WNT4	5		14_87635715
1_34269374	1_34296426	ZSCAN20,CSMD2	6		14_87733502
1_34269930	1_34296426	ZSCAN20,CSMD2	6		15_100601198
1_34273244	1_34296426	ZSCAN20,CSMD2	6		15_91281211
1_34285874	1_34296426	ZSCAN20,CSMD2	6		16_27098684
1_34286986	1_34296426	ZSCAN20,CSMD2	6		16_29906342
1_34288935	1_34296426	ZSCAN20,CSMD2	6		16_67784405
1_34294726	1_34296426	ZSCAN20,CSMD2	6		16_74188300
1_34296426	1_34296426	ZSCAN20,CSMD2	6		16_81834977
1_34303956	1_34296426	ZSCAN20,CSMD2	6		17_21157126
1_34308080	1_34296426	ZSCAN20,CSMD2	6		17_32044278
1_58701557	1_58701557	DAB1,OMA1	7		17_38089973
1_65667802	1_65668481	AK4,DNAJC6	8		17_38216933
1_65668481	1_65668481	AK4,DNAJC6	8		17_51649471
1_65668543	1_65668481	AK4,DNAJC6	8		17_76229723
1_65673646	1_65668481	AK4,DNAJC6	8		18_22377567
1_92240753	1_92240753	CDC7,TGFBR3	9		18_35622077
1_96414960	1_96414960	RWDD3,PTBP2	10		18_35996659
10_126751600	10_126751600	CTBP2,C10orf137	11		18_36020174
10_131939729	10_131939729	GLRX3	12		18_36160017
10_28312824	10_28312450	MKX,MPP7	13		18_53749596
10_28311523	10_28312450	MKX,MPP7	13		18_5737088
10_28313000	10_28312450	MKX,MPP7	13		18_5751941
10_28311172	10_28312450	MKX,MPP7	13		18_73900094
10_28313025	10_28312450	MKX,MPP7	13		19_33000175
10_28312450	10_28312450	MKX,MPP7	13		19_33028014
10_28337017	10_28337017	MKX,MPP7	14		2_138709808
10_5591553	10_5591553	CALML3,ASB13	15		2_14053471
10_68582161	10_68582161	CTNNA3	16		2_174857536
10_68587558	10_68582161	CTNNA3	16		2_184344438
10_82463258	10_82463258	TSPAN14	17		2_184358796
11_134264729	11_134275636	B3GAT1	18		2_216577373
11_134265723	11_134275636	B3GAT1	18		2_219191569
11_134264227	11_134275636	B3GAT1	18		2_233841300
11_134268110	11_134275636	B3GAT1	18		2_30875580
11_134269120	11_134275636	B3GAT1	18		2_74334790
11_134270003	11_134275636	B3GAT1	18		20_62711459
11_134270721	11_134275636	B3GAT1	18		21_39955226
11_134271645	11_134275636	B3GAT1	18		22_26781429
11_134271771	11_134275636	B3GAT1	18		22_37310269
11_134271805	11_134275636	B3GAT1	18		22_47765729
11_134264255	11_134275636	B3GAT1	18		3_123047666
11_134272451	11_134275636	B3GAT1	18		3_123065511
11_134263728	11_134275636	B3GAT1	18		3_123068820
11_134263734	11_134275636	B3GAT1	18		3_123097988
11_134271893	11_134275636	B3GAT1	18		3_125962554
11_134264213	11_134275636	B3GAT1	18		3_127988219
11_134264529	11_134275636	B3GAT1	18		3_128058617
11_134267092	11_134275636	B3GAT1	18		3_128085090
11_134264506	11_134275636	B3GAT1	18		3_128059610
11_134281332	11_134275636	B3GAT1	18		3_155354340
11_134275636	11_134275636	B3GAT1	18		3_155339805
11_134272144	11_134275636	B3GAT1	18		3_155408594
11_34226614	11_34226614	NAT10,ABTB2	19		3_155534372
11_70110808	11_70116632	FADD,PPFIA1	20		3_155992509
11_70233179	11_70116632	PPFIA1,CTTN	20		3_36007391
11_70136092	11_70116632	PPFIA1,CTTN	20		3_4721377
11_70136323	11_70116632	PPFIA1,CTTN	20		3_53692980
11_70203743	11_70116632	PPFIA1,CTTN	20		3_73232449
11_70133051	11_70116632	PPFIA1,CTTN	20		4_100738592
11_70133282	11_70116632	PPFIA1,CTTN	20		4_121545521
11_70134204	11_70116632	PPFIA1,CTTN	20		4_1330530
11_70134766	11_70116632	PPFIA1,CTTN	20		4_14926557
11_70134016	11_70116632	PPFIA1,CTTN	20		4_19830337
11_70134528	11_70116632	PPFIA1,CTTN	20		4_72634975
11_70130603	11_70116632	PPFIA1,CTTN	20		4_72628969
11_70131090	11_70116632	PPFIA1,CTTN	20		4_72718167
11_70131198	11_70116632	PPFIA1,CTTN	20		5_113584859
11_70130388	11_70116632	PPFIA1,CTTN	20		5_113613455
11_70129221	11_70116632	PPFIA1,CTTN	20		5_72877579
11_70146919	11_70116632	PPFIA1,CTTN	20		5_72850395
11_70154176	11_70116632	PPFIA1,CTTN	20		5_72983218
11_70149472	11_70116632	PPFIA1,CTTN	20		6_35621921
11_70152457	11_70116632	PPFIA1,CTTN	20		6_47068187
11_70232131	11_70116632	PPFIA1,CTTN	20		6_52209988
11_70142922	11_70116632	PPFIA1,CTTN	20		6_52517672
11_70141106	11_70116632	PPFIA1,CTTN	20		6_56288238
11_70156631	11_70116632	PPFIA1,CTTN	20		7_115715094
11_70150122	11_70116632	PPFIA1,CTTN	20		7_134388518
11_70141262	11_70116632	PPFIA1,CTTN	20		7_46117498
11_70141852	11_70116632	PPFIA1,CTTN	20		7_72004534
11_70141907	11_70116632	PPFIA1,CTTN	20		7_78175862
11_70217695	11_70116632	PPFIA1,CTTN	20		7_83815372
11_70113901	11_70116632	PPFIA1	20		8_102092673
11_70145489	11_70116632	PPFIA1,CTTN	20		8_142091589
11_70152612	11_70116632	PPFIA1,CTTN	20		8_714755
11_70128735	11_70116632	PPFIA1,CTTN	20		9_14399542
11_70144254	11_70116632	PPFIA1,CTTN	20		9_74103422
11_70134819	11_70116632	PPFIA1,CTTN	20
11_70206046	11_70116632	PPFIA1,CTTN	20
11_70162468	11_70116632	PPFIA1,CTTN	20
11_70126326	11_70116632	PPFIA1,CTTN	20
11_70210067	11_70116632	PPFIA1,CTTN	20
11_70116632	11_70116632	PPFIA1	20
11_70116683	11_70116632	PPFIA1	20
11_70221204	11_70116632	PPFIA1,CTTN	20
11_70223831	11_70116632	PPFIA1,CTTN	20
11_70209169	11_70116632	PPFIA1,CTTN	20
11_70215637	11_70116632	PPFIA1,CTTN	20
11_70209142	11_70116632	PPFIA1,CTTN	20
11_70219070	11_70116632	PPFIA1,CTTN	20
11_70117473	11_70116632	PPFIA1	20
11_70118973	11_70116632	PPFIA1,CTTN	20
11_70190374	11_70116632	PPFIA1,CTTN	20
11_70190058	11_70116632	PPFIA1,CTTN	20
11_70227824	11_70116632	PPFIA1,CTTN	20
11_70123351	11_70116632	PPFIA1,CTTN	20
11_70122426	11_70116632	PPFIA1,CTTN	20
11_70121604	11_70116632	PPFIA1,CTTN	20
11_70190375	11_70116632	PPFIA1,CTTN	20
11_70121610	11_70116632	PPFIA1,CTTN	20
11_70131462	11_70116632	PPFIA1,CTTN	20
11_70190956	11_70116632	PPFIA1,CTTN	20
11_70189491	11_70116632	PPFIA1,CTTN	20
11_70207773	11_70116632	PPFIA1,CTTN	20
11_70122009	11_70116632	PPFIA1,CTTN	20
11_70162513	11_70116632	PPFIA1,CTTN	20
11_70226575	11_70116632	PPFIA1,CTTN	20
11_70217708	11_70116632	PPFIA1,CTTN	20
11_70230030	11_70116632	PPFIA1,CTTN	20
11_70231759	11_70116632	PPFIA1,CTTN	20
11_70114386	11_70116632	PPFIA1	20
11_70203754	11_70116632	PPFIA1,CTTN	20
11_70193208	11_70116632	PPFIA1,CTTN	20
11_70159690	11_70116632	PPFIA1,CTTN	20
11_70186769	11_70116632	PPFIA1,CTTN	20
11_70202127	11_70116632	PPFIA1,CTTN	20
11_70204328	11_70116632	PPFIA1,CTTN	20
11_70192344	11_70116632	PPFIA1,CTTN	20
11_70107650	11_70116632	FADD,PPFIA1	20
11_70122369	11_70116632	PPFIA1,CTTN	20
11_70191691	11_70116632	PPFIA1,CTTN	20
11_70193861	11_70116632	PPFIA1,CTTN	20
11_70194175	11_70116632	PPFIA1,CTTN	20
11_70162055	11_70116632	PPFIA1,CTTN	20
11_70165749	11_70116632	PPFIA1,CTTN	20
11_70162590	11_70116632	PPFIA1,CTTN	20
11_70166059	11_70116632	PPFIA1,CTTN	20
11_70131471	11_70116632	PPFIA1,CTTN	20
11_70171837	11_70116632	PPFIA1,CTTN	20
11_70172204	11_70116632	PPFIA1,CTTN	20
11_70163723	11_70116632	PPFIA1,CTTN	20
11_70108555	11_70116632	FADD,PPFIA1	20
11_70201203	11_70116632	PPFIA1,CTTN	20
11_70201172	11_70116632	PPFIA1,CTTN	20
11_70128271	11_70116632	PPFIA1,CTTN	20
11_70172975	11_70116632	PPFIA1,CTTN	20
11_70205017	11_70116632	PPFIA1,CTTN	20
11_70197431	11_70116632	PPFIA1,CTTN	20
11_70160010	11_70116632	PPFIA1,CTTN	20
11_70160060	11_70116632	PPFIA1,CTTN	20
11_70168006	11_70116632	PPFIA1,CTTN	20
11_70168248	11_70116632	PPFIA1,CTTN	20
11_70173615	11_70116632	PPFIA1,CTTN	20
11_70131717	11_70116632	PPFIA1,CTTN	20
11_70195161	11_70116632	PPFIA1,CTTN	20
11_70196302	11_70116632	PPFIA1,CTTN	20
11_70114885	11_70116632	PPFIA1	20
11_70232857	11_70116632	PPFIA1,CTTN	20
11_70114673	11_70116632	PPFIA1	20
11_70159781	11_70116632	PPFIA1,CTTN	20
11_70127750	11_70116632	PPFIA1,CTTN	20
11_70213455	11_70116632	PPFIA1,CTTN	20
11_70194945	11_70116632	PPFIA1,CTTN	20
11_70104097	11_70116632	FADD,PPFIA1	20
11_70190019	11_70116632	PPFIA1,CTTN	20
11_70210675	11_70116632	PPFIA1,CTTN	20
11_70226040	11_70116632	PPFIA1,CTTN	20
11_70180381	11_70116632	PPFIA1,CTTN	20
11_70177656	11_70116632	PPFIA1,CTTN	20
11_70223992	11_70116632	PPFIA1,CTTN	20
11_70131882	11_70116632	PPFIA1,CTTN	20
11_70128786	11_70116632	PPFIA1,CTTN	20
11_70128874	11_70116632	PPFIA1,CTTN	20
11_70214421	11_70116632	PPFIA1,CTTN	20
11_70181560	11_70116632	PPFIA1,CTTN	20
11_70228032	11_70116632	PPFIA1,CTTN	20
11_70209760	11_70116632	PPFIA1,CTTN	20
11_70183737	11_70116632	PPFIA1,CTTN	20
11_70201430	11_70116632	PPFIA1,CTTN	20
11_70138621	11_70116632	PPFIA1,CTTN	20
11_70162145	11_70116632	PPFIA1,CTTN	20
11_70183336	11_70116632	PPFIA1,CTTN	20
11_70200529	11_70116632	PPFIA1,CTTN	20
11_70184937	11_70116632	PPFIA1,CTTN	20
11_70199036	11_70116632	PPFIA1,CTTN	20
11_70218548	11_70116632	PPFIA1,CTTN	20
11_70197542	11_70116632	PPFIA1,CTTN	20
11_70198999	11_70116632	PPFIA1,CTTN	20
11_70211384	11_70116632	PPFIA1,CTTN	20
11_70210001	11_70116632	PPFIA1,CTTN	20
11_70111016	11_70116632	FADD,PPFIA1	20
11_70140296	11_70116632	PPFIA1,CTTN	20
11_70129534	11_70116632	PPFIA1,CTTN	20
11_70186099	11_70116632	PPFIA1,CTTN	20
11_70158876	11_70116632	PPFIA1,CTTN	20
11_70186614	11_70116632	PPFIA1,CTTN	20
11_70140997	11_70116632	PPFIA1,CTTN	20
11_70185325	11_70116632	PPFIA1,CTTN	20
11_70135742	11_70116632	PPFIA1,CTTN	20
11_70187574	11_70116632	PPFIA1,CTTN	20
11_70216561	11_70116632	PPFIA1,CTTN	20
11_70157182	11_70116632	PPFIA1,CTTN	20
11_70131956	11_70116632	PPFIA1,CTTN	20
11_70132204	11_70116632	PPFIA1,CTTN	20
11_70132780	11_70116632	PPFIA1,CTTN	20
11_70213182	11_70116632	PPFIA1,CTTN	20
11_70132902	11_70116632	PPFIA1,CTTN	20
11_70129165	11_70116632	PPFIA1,CTTN	20
11_70212755	11_70116632	PPFIA1,CTTN	20
11_70230972	11_70116632	PPFIA1,CTTN	20
12_110203175	12_110203175	MVK,TRPV4	21
12_123155263	12_123155263	KNTC1,HCAR2	22
12_81917493	12_81879183	ACSS3,PPFIA2	24
12_81877770	12_81879183	ACSS3,PPFIA2	24
12_81878400	12_81879183	ACSS3,PPFIA2	24
12_81887990	12_81879183	ACSS3,PPFIA2	24
12_81889999	12_81879183	ACSS3,PPFIA2	24
12_81887006	12_81879183	ACSS3,PPFIA2	24
12_81890156	12_81879183	ACSS3,PPFIA2	24
12_81915604	12_81879183	ACSS3,PPFIA2	24
12_81879183	12_81879183	ACSS3,PPFIA2	24
12_81915600	12_81879183	ACSS3,PPFIA2	24
12_81939484	12_81879183	ACSS3,PPFIA2	24
12_81869549	12_81879183	ACSS3,PPFIA2	24
12_81871069	12_81879183	ACSS3,PPFIA2	24
12_81875224	12_81879183	ACSS3,PPFIA2	24
12_81915602	12_81879183	ACSS3,PPFIA2	24
12_81867436	12_81879183	ACSS3,PPFIA2	24
12_81905505	12_81879183	ACSS3,PPFIA2	24
12_81876657	12_81879183	ACSS3,PPFIA2	24
12_81878505	12_81879183	ACSS3,PPFIA2	24
12_81883260	12_81879183	ACSS3,PPFIA2	24
12_81910277	12_81879183	ACSS3,PPFIA2	24
12_81903484	12_81879183	ACSS3,PPFIA2	24
12_81892426	12_81879183	ACSS3,PPFIA2	24
12_96062399	12_96062399	USP44,NTN4	25
13_106318819	13_106318819	DAOA,EFNB2	26
13_34951107	13_34951107	RFC3,NBEA	27
13_46809778	13_46819792	LCP1,ESD	28
13_46802177	13_46819792	LCP1,ESD	28
13_46814676	13_46819792	LCP1,ESD	28
13_46803693	13_46819792	LCP1,ESD	28
13_46812514	13_46819792	LCP1,ESD	28
13_46795917	13_46819792	LCP1,ESD	28
13_46813749	13_46819792	LCP1,ESD	28
13_46816787	13_46819792	LCP1,ESD	28
13_46804188	13_46819792	LCP1,ESD	28
13_46830854	13_46819792	LCP1,ESD	28
13_46807814	13_46819792	LCP1,ESD	28
13_46804327	13_46819792	LCP1,ESD	28
13_46805432	13_46819792	LCP1,ESD	28
13_46819792	13_46819792	LCP1,ESD	28
13_46808516	13_46819792	LCP1,ESD	28
13_46809348	13_46819792	LCP1,ESD	28
13_46801107	13_46819792	LCP1,ESD	28
13_46816230	13_46819792	LCP1,ESD	28
13_46819131	13_46819792	LCP1,ESD	28
13_96035290	13_96036967	CLDN10,ABCC4	29
13_96034516	13_96036967	CLDN10,ABCC4	29
13_96038541	13_96036967	CLDN10,ABCC4	29
13_96036136	13_96036967	CLDN10,ABCC4	29
13_96036634	13_96036967	CLDN10,ABCC4	29
13_96034974	13_96036967	CLDN10,ABCC4	29
13_96033051	13_96036967	CLDN10,ABCC4	29
13_96033175	13_96036967	CLDN10,ABCC4	29
13_96036952	13_96036967	CLDN10,ABCC4	29
13_96036967	13_96036967	CLDN10,ABCC4	29
13_96037026	13_96036967	CLDN10,ABCC4	29
13_96037257	13_96036967	CLDN10,ABCC4	29
13_96036943	13_96036967	CLDN10,ABCC4	29
13_96035230	13_96036967	CLDN10,ABCC4	29
13_96036631	13_96036967	CLDN10,ABCC4	29
13_96032920	13_96036967	CLDN10,ABCC4	29
13_96035733	13_96036967	CLDN10,ABCC4	29
13_96038605	13_96036967	CLDN10,ABCC4	29
13_96039177	13_96036967	CLDN10,ABCC4	29
13_96037791	13_96036967	CLDN10,ABCC4	29
13_96035156	13_96036967	CLDN10,ABCC4	29
13_96037553	13_96036967	CLDN10,ABCC4	29
13_96038090	13_96036967	CLDN10,ABCC4	29
13_96038139	13_96036967	CLDN10,ABCC4	29
14_34423678	14_34423678	EGLN3	30
14_34423927	14_34423678	EGLN3	30
14_34423953	14_34423678	EGLN3	30
14_46341567	14_46339929	MIS18BP1,RPL10L	31
14_46339929	14_46339929	MIS18BP1,RPL10L	31
14_58111640	14_58111640	SLC35F4,C14orf37	32
14_58114717	14_58111640	SLC35F4,C14orf37	32
14_87635715	14_87635715	GALC	33
14_87731055	14_87733502	GALC	34
14_87733502	14_87733502	GALC	34
15_100601198	15_100601198	LYSMD4,ADAMTS17	35
15_91275654	15_91281211	FURIN,BLM	36
15_91279407	15_91281211	FURIN,BLM	36
15_91279986	15_91281211	FURIN,BLM	36
15_91280670	15_91281211	FURIN,BLM	36
15_91281211	15_91281211	FURIN,BLM	36
15_91274575	15_91281211	FURIN,BLM	36
15_91275068	15_91281211	FURIN,BLM	36
15_91274512	15_91281211	FURIN,BLM	36
16_27098684	16_27098684	KDM8	37
16_29906342	16_29906342	CDIPT,SEZ6L2	38
16_67784405	16_67784405	GFOD2,RANBP10	39
16_67988921	16_67784405	LCAT,SLC12A4	39
16_74188300	16_74188300	PSMD7	40
16_81834977	16_81834977	SDR42E1,PLCG2	41
17_21157126	17_21157126	TMEM11,MAP2K3	42
17_32044778	17_32044278	ASIC2,CCL2	43
17_32044278	17_32044278	ASIC2,CCL2	43
17_32046982	17_32044278	ASIC2,CCL2	43
17_38089973	17_38089973	ORMDL3,LRRC3C	44
17_38216933	17_38216933	THRA	45
17_51649471	17_51649471	KIF2B	46
17_76229723	17_76229723	TMEM235,SOCS3	47
18_22377567	18_22377567	HRH4,ZNF521	48
18_35622077	18_35622077	CELF4	49
18_35996659	18_35996659	CELF4	50
18_36020174	18_36020174	CELF4	51
18_36145323	18_36160017	CELF4	52
18_36143767	18_36160017	CELF4	52
18_36144518	18_36160017	CELF4	52
18_36142935	18_36160017	CELF4	52
18_36145999	18_36160017	CELF4	52
18_53760752	18_53749596	TCF4,TXNL1	53
18_53760629	18_53749596	TCF4,TXNL1	53
18_53755524	18_53749596	TCF4,TXNL1	53
18_53749596	18_53749596	TCF4,TXNL1	53
18_53752193	18_53749596	TCF4,TXNL1	53
18_5743066	18_5737088	EPB41L3,TMEM200C	54
18_5736109	18_5737088	EPB41L3,TMEM200C	54
18_5737088	18_5737088	EPB41L3,TMEM200C	54
18_5745074	18_5737088	EPB41L3,TMEM200C	54
18_5751941	18_5751941	EPB41L3,TMEM200C	55
18_5749496	18_5751941	EPB41L3,TMEM200C	55
18_5751853	18_5751941	EPB41L3,TMEM200C	55
18_5751575	18_5751941	EPB41L3,TMEM200C	55
18_5751711	18_5751941	EPB41L3,TMEM200C	55
18_73900094	18_73900094	SMIM21,ZNF516	56
19_33000175	19_33000175	DPY19L3,PDCD5	57
19_33006876	19_33000175	DPY19L3,PDCD5	57
19_33027940	19_33028014	DPY19L3,PDCD5	58
19_33028014	19_33028014	DPY19L3,PDCD5	58
2_138709808	2_138709808	HNMT	59
2_174857536	2_174857536	SP3,OLA1	61
2_184346248	2_184344438	NUP35	62
2_184343421	2_184344438	NUP35	62
2_184343024	2_184344438	NUP35	62
2_184343756	2_184344438	NUP35	62
2_184347520	2_184344438	NUP35	62
2_184343767	2_184344438	NUP35	62
2_184343596	2_184344438	NUP35	62
2_184344438	2_184344438	NUP35	62
2_184345392	2_184344438	NUP35	62
2_184344093	2_184344438	NUP35	62
2_184343935	2_184344438	NUP35	62
2_184344097	2_184344438	NUP35	62
2_184343849	2_184344438	NUP35	62
2_184342570	2_184344438	NUP35	62
2_184344029	2_184344438	NUP35	62
2_184346336	2_184344438	NUP35	62
2_184342579	2_184344438	NUP35	62
2_184343546	2_184344438	NUP35	62
2_184342631	2_184344438	NUP35	62
2_184343592	2_184344438	NUP35	62
2_184346040	2_184344438	NUP35	62
2_184345217	2_184344438	NUP35	62
2_184344937	2_184344438	NUP35	62
2_184343965	2_184344438	NUP35	62
2_184343525	2_184344438	NUP35	62
2_184344268	2_184344438	NUP35	62
2_184345669	2_184344438	NUP35	62
2_184346138	2_184344438	NUP35	62
2_184347111	2_184344438	NUP35	62
2_184344537	2_184344438	NUP35	62
2_184346037	2_184344438	NUP35	62
2_184344853	2_184344438	NUP35	62
2_184358796	2_184358796	NUP35	63
2_216577373	2_216577373	FN1,MREG	64
2_219185545	2_219191569	SLC11A1,TMBIM1	65
2_219186592	2_219191569	SLC11A1,TMBIM1	65
2_219184430	2_219191569	SLC11A1,TMBIM1	65
2_219184398	2_219191569	SLC11A1,TMBIM1	65
2_219184872	2_219191569	SLC11A1,TMBIM1	65
2_219185161	2_219191569	SLC11A1,TMBIM1	65
2_219184492	2_219191569	SLC11A1,TMBIM1	65
2_219184691	2_219191569	SLC11A1,TMBIM1	65
2_219184275	2_219191569	SLC11A1,TMBIM1	65
2_219187698	2_219191569	SLC11A1,TMBIM1	65
2_219187740	2_219191569	SLC11A1,TMBIM1	65
2_219188888	2_219191569	SLC11A1,TMBIM1	65
2_219191256	2_219191569	SLC11A1,TMBIM1	65
2_219191569	2_219191569	SLC11A1,TMBIM1	65
2_219189654	2_219191569	SLC11A1,TMBIM1	65
2_219184617	2_219191569	SLC11A1,TMBIM1	65
2_219184301	2_219191569	SLC11A1,TMBIM1	65
2_219184721	2_219191569	SLC11A1,TMBIM1	65
2_219184288	2_219191569	SLC11A1,TMBIM1	65
2_219184167	2_219191569	SLC11A1,TMBIM1	65
2_219184199	2_219191569	SLC11A1,TMBIM1	65
2_219184432	2_219191569	SLC11A1,TMBIM1	65
2_219187603	2_219191569	SLC11A1,TMBIM1	65
2_219185849	2_219191569	SLC11A1,TMBIM1	65
2_219186462	2_219191569	SLC11A1,TMBIM1	65
2_219184436	2_219191569	SLC11A1,TMBIM1	65
2_219182748	2_219191569	SLC11A1,TMBIM1	65
2_219185033	2_219191569	SLC11A1,TMBIM1	65
2_233840682	2_233841300	C2orf82,NGEF	66
2_233842883	2_233841300	C2orf82,NGEF	66
2_233842049	2_233841300	C2orf82,NGEF	66
2_233840991	2_233841300	C2orf82,NGEF	66
2_233841163	2_233841300	C2orf82,NGEF	66
2_233835654	2_233841300	C2orf82,NGEF	66
2_233842111	2_233841300	C2orf82,NGEF	66
2_233835782	2_233841300	C2orf82,NGEF	66
2_233836251	2_233841300	C2orf82,NGEF	66
2_233836725	2_233841300	C2orf82,NGEF	66
2_233837746	2_233841300	C2orf82,NGEF	66
2_233838296	2_233841300	C2orf82,NGEF	66
2_233841300	2_233841300	C2orf82,NGEF	66
2_233838447	2_233841300	C2orf82,NGEF	66
2_233841366	2_233841300	C2orf82,NGEF	66
2_233841682	2_233841300	C2orf82,NGEF	66
2_233841908	2_233841300	C2orf82,NGEF	66
2_233842190	2_233841300	C2orf82,NGEF	66
2_233842727	2_233841300	C2orf82,NGEF	66
2_233838802	2_233841300	C2orf82,NGEF	66
2_233838818	2_233841300	C2orf82,NGEF	66
2_233839174	2_233841300	C2orf82,NGEF	66
2_233840063	2_233841300	C2orf82,NGEF	66
2_233840527	2_233841300	C2orf82,NGEF	66
2_233841921	2_233841300	C2orf82,NGEF	66
2_30875580	2_30875580	LCLAT1,CAPN13	67
2_30875592	2_30875580	LCLAT1,CAPN13	67
2_30877453	2_30875580	LCLAT1,CAPN13	67
2_74334790	2_74334790	TET3,BOLA3	68
20_62711459	20_62711459	RGS19,OPRL1	69
21_39955226	21_39955226	KCNJ15,ERG	70
22_26781429	22_26781429	ASPHD2,SEZ6L	71
22_37310217	22_37310269	CSF2RB	72
22_37319009	22_37310269	CSF2RB,TST	72
22_37310269	22_37310269	CSF2RB	72
22_37309916	22_37310269	CSF2RB	72
22_47765729	22_47765729	TBC1D22A	73
3_123047666	3_123047666	SEC22A,ADCY5	74
3_123048243	3_123047666	SEC22A,ADCY5	74
3_123065511	3_123065511	SEC22A,ADCY5	75
3_123068820	3_123068820	SEC22A,ADCY5	76
3_123107562	3_123097988	SEC22A,ADCY5	77
3_123108230	3_123097988	SEC22A,ADCY5	77
3_123100223	3_123097988	SEC22A,ADCY5	77
3_123102376	3_123097988	SEC22A,ADCY5	77
3_123109817	3_123097988	SEC22A,ADCY5	77
3_123109371	3_123097988	SEC22A,ADCY5	77
3_123109494	3_123097988	SEC22A,ADCY5	77
3_123108613	3_123097988	SEC22A,ADCY5	77
3_123108759	3_123097988	SEC22A,ADCY5	77
3_123098203	3_123097988	SEC22A,ADCY5	77
3_123108274	3_123097988	SEC22A,ADCY5	77
3_123109586	3_123097988	SEC22A,ADCY5	77
3_123101144	3_123097988	SEC22A,ADCY5	77
3_123098242	3_123097988	SEC22A,ADCY5	77
3_123098421	3_123097988	SEC22A,ADCY5	77
3_123098842	3_123097988	SEC22A,ADCY5	77
3_123097706	3_123097988	SEC22A,ADCY5	77
3_123097710	3_123097988	SEC22A,ADCY5	77
3_123098176	3_123097988	SEC22A,ADCY5	77
3_123101981	3_123097988	SEC22A,ADCY5	77
3_123103410	3_123097988	SEC22A,ADCY5	77
3_123103441	3_123097988	SEC22A,ADCY5	77
3_123101990	3_123097988	SEC22A,ADCY5	77
3_123102044	3_123097988	SEC22A,ADCY5	77
3_123102023	3_123097988	SEC22A,ADCY5	77
3_123103479	3_123097988	SEC22A,ADCY5	77
3_123099807	3_123097988	SEC22A,ADCY5	77
3_123102353	3_123097988	SEC22A,ADCY5	77
3_123103712	3_123097988	SEC22A,ADCY5	77
3_123102862	3_123097988	SEC22A,ADCY5	77
3_123103037	3_123097988	SEC22A,ADCY5	77
3_123099470	3_123097988	SEC22A,ADCY5	77
3_123101250	3_123097988	SEC22A,ADCY5	77
3_123101592	3_123097988	SEC22A,ADCY5	77
3_123101714	3_123097988	SEC22A,ADCY5	77
3_123102950	3_123097988	SEC22A,ADCY5	77
3_123100304	3_123097988	SEC22A,ADCY5	77
3_123103246	3_123097988	SEC22A,ADCY5	77
3_123102551	3_123097988	SEC22A,ADCY5	77
3_123100177	3_123097988	SEC22A,ADCY5	77
3_123103250	3_123097988	SEC22A,ADCY5	77
3_123103289	3_123097988	SEC22A,ADCY5	77
3_123100170	3_123097988	SEC22A,ADCY5	77
3_123104237	3_123097988	SEC22A,ADCY5	77
3_123100606	3_123097988	SEC22A,ADCY5	77
3_123104813	3_123097988	SEC22A,ADCY5	77
3_123104140	3_123097988	SEC22A,ADCY5	77
3_123100463	3_123097988	SEC22A,ADCY5	77
3_123101253	3_123097988	SEC22A,ADCY5	77
3_123099368	3_123097988	SEC22A,ADCY5	77
3_123105074	3_123097988	SEC22A,ADCY5	77
3_123102924	3_123097988	SEC22A,ADCY5	77
3_123105136	3_123097988	SEC22A,ADCY5	77
3_123100196	3_123097988	SEC22A,ADCY5	77
3_123103538	3_123097988	SEC22A,ADCY5	77
3_123097988	3_123097988	SEC22A,ADCY5	77
3_123100976	3_123097988	SEC22A,ADCY5	77
3_123105356	3_123097988	SEC22A,ADCY5	77
3_123105640	3_123097988	SEC22A,ADCY5	77
3_123105839	3_123097988	SEC22A,ADCY5	77
3_123105548	3_123097988	SEC22A,ADCY5	77
3_123106129	3_123097988	SEC22A,ADCY5	77
3_123106287	3_123097988	SEC22A,ADCY5	77
3_123105187	3_123097988	SEC22A,ADCY5	77
3_123105754	3_123097988	SEC22A,ADCY5	77
3_123105437	3_123097988	SEC22A,ADCY5	77
3_123105491	3_123097988	SEC22A,ADCY5	77
3_123105428	3_123097988	SEC22A,ADCY5	77
3_123106652	3_123097988	SEC22A,ADCY5	77
3_123097568	3_123097988	SEC22A,ADCY5	77
3_123107426	3_123097988	SEC22A,ADCY5	77
3_123106924	3_123097988	SEC22A,ADCY5	77
3_123107245	3_123097988	SEC22A,ADCY5	77
3_123106759	3_123097988	SEC22A,ADCY5	77
3_125959532	3_125962554	KLF15,ALDH1L1	78
3_125935921	3_125962554	KLF15,ALDH1L1	78
3_125935186	3_125962554	KLF15,ALDH1L1	78
3_125892950	3_125962554	SLC41A3,ALDH1L1	78
3_125931954	3_125962554	KLF15,ALDH1L1	78
3_125932330	3_125962554	KLF15,ALDH1L1	78
3_125888668	3_125962554	SLC41A3,ALDH1L1	78
3_125890937	3_125962554	SLC41A3,ALDH1L1	78
3_125888822	3_125962554	SLC41A3,ALDH1L1	78
3_125952645	3_125962554	KLF15,ALDH1L1	78
3_125936586	3_125962554	KLF15,ALDH1L1	78
3_125944726	3_125962554	KLF15,ALDH1L1	78
3_125944565	3_125962554	KLF15,ALDH1L1	78
3_125946832	3_125962554	KLF15,ALDH1L1	78
3_125947089	3_125962554	KLF15,ALDH1L1	78
3_125949381	3_125962554	KLF15,ALDH1L1	78
3_125948181	3_125962554	KLF15,ALDH1L1	78
3_125951985	3_125962554	KLF15,ALDH1L1	78
3_125962554	3_125962554	KLF15,ALDH1L1	78
3_125902571	3_125962554	ALDH1L1	78
3_125953738	3_125962554	KLF15,ALDH1L1	78
3_125958240	3_125962554	KLF15,ALDH1L1	78
3_125959494	3_125962554	KLF15,ALDH1L1	78
3_127988219	3_127988219	EEFSEC,DNAJB8	79
3_127867927	3_127988219	EEFSEC	79
3_127857144	3_127988219	RUVBL1,EEFSEC	79
3_127923177	3_127988219	EEFSEC,DNAJB8	79
3_128038373	3_128058617	EEFSEC,DNAJB8	80
3_127878416	3_128058617	EEFSEC,DNAJB8	80
3_127882064	3_128058617	EEFSEC,DNAJB8	80
3_127961396	3_128058617	EEFSEC,DNAJB8	80
3_127958013	3_128058617	EEFSEC,DNAJB8	80
3_127978795	3_128058617	EEFSEC,DNAJB8	80
3_127963448	3_128058617	EEFSEC,DNAJB8	80
3_128046643	3_128058617	EEFSEC,DNAJB8	80
3_128058617	3_128058617	EEFSEC,DNAJB8	80
3_127919046	3_128058617	EEFSEC,DNAJB8	80
3_127933203	3_128058617	EEFSEC,DNAJB8	80
3_127942379	3_128058617	EEFSEC,DNAJB8	80
3_127946788	3_128058617	EEFSEC,DNAJB8	80
3_127888067	3_128058617	EEFSEC,DNAJB8	80
3_127888347	3_128058617	EEFSEC,DNAJB8	80
3_127895986	3_128058617	EEFSEC,DNAJB8	80
3_127904943	3_128058617	EEFSEC,DNAJB8	80
3_127907929	3_128058617	EEFSEC,DNAJB8	80
3_127911820	3_128058617	EEFSEC,DNAJB8	80
3_127918955	3_128058617	EEFSEC,DNAJB8	80
3_127919045	3_128058617	EEFSEC,DNAJB8	80
3_128085090	3_128085090	EEFSEC,DNAJB8	81
3_127953148	3_128085090	EEFSEC,DNAJB8	81
3_128077558	3_128085090	EEFSEC,DNAJB8	81
3_127953969	3_128085090	EEFSEC,DNAJB8	81
3_127988075	3_128085090	EEFSEC,DNAJB8	81
3_128038689	3_128059610	EEFSEC,DNAJB8	82
3_128038834	3_128059610	EEFSEC,DNAJB8	82
3_128059610	3_128059610	EEFSEC,DNAJB8	82
3_128036786	3_128059610	EEFSEC,DNAJB8	82
3_155268853	3_155354340	MME,PLCH1	83
3_155268588	3_155354340	MME,PLCH1	83
3_155354340	3_155354340	MME,PLCH1	83
3_155351447	3_155354340	MME,PLCH1	83
3_155328373	3_155339805	MME,PLCH1	84
3_155331858	3_155339805	MME,PLCH1	84
3_155345682	3_155339805	MME,PLCH1	84
3_155332245	3_155339805	MME,PLCH1	84
3_155341262	3_155339805	MME,PLCH1	84
3_155331631	3_155339805	MME,PLCH1	84
3_155336193	3_155339805	MME,PLCH1	84
3_155342632	3_155339805	MME,PLCH1	84
3_155335810	3_155339805	MME,PLCH1	84
3_155297946	3_155339805	MME,PLCH1	84
3_155333920	3_155339805	MME,PLCH1	84
3_155339421	3_155339805	MME,PLCH1	84
3_155328513	3_155339805	MME,PLCH1	84
3_155340631	3_155339805	MME,PLCH1	84
3_155334841	3_155339805	MME,PLCH1	84
3_155338331	3_155339805	MME,PLCH1	84
3_155339733	3_155339805	MME,PLCH1	84
3_155340004	3_155339805	MME,PLCH1	84
3_155336303	3_155339805	MME,PLCH1	84
3_155338269	3_155339805	MME,PLCH1	84
3_155340262	3_155339805	MME,PLCH1	84
3_155337181	3_155339805	MME,PLCH1	84
3_155337427	3_155339805	MME,PLCH1	84
3_155340202	3_155339805	MME,PLCH1	84
3_155338105	3_155339805	MME,PLCH1	84
3_155348477	3_155339805	MME,PLCH1	84
3_155348514	3_155339805	MME,PLCH1	84
3_155347746	3_155339805	MME,PLCH1	84
3_155348216	3_155339805	MME,PLCH1	84
3_155340737	3_155339805	MME,PLCH1	84
3_155339840	3_155339805	MME,PLCH1	84
3_155347526	3_155339805	MME,PLCH1	84
3_155339805	3_155339805	MME,PLCH1	84
3_155340646	3_155339805	MME,PLCH1	84
3_155338818	3_155339805	MME,PLCH1	84
3_155338867	3_155339805	MME,PLCH1	84
3_155348954	3_155339805	MME,PLCH1	84
3_155342941	3_155339805	MME,PLCH1	84
3_155336147	3_155339805	MME,PLCH1	84
3_155343061	3_155339805	MME,PLCH1	84
3_155342952	3_155339805	MME,PLCH1	84
3_155343183	3_155339805	MME,PLCH1	84
3_155348531	3_155339805	MME,PLCH1	84
3_155270299	3_155339805	MME,PLCH1	84
3_155271208	3_155339805	MME,PLCH1	84
3_155271373	3_155339805	MME,PLCH1	84
3_155329144	3_155339805	MME,PLCH1	84
3_155272772	3_155339805	MME,PLCH1	84
3_155348391	3_155339805	MME,PLCH1	84
3_155346687	3_155339805	MME,PLCH1	84
3_155347043	3_155339805	MME,PLCH1	84
3_155347482	3_155339805	MME,PLCH1	84
3_155347487	3_155339805	MME,PLCH1	84
3_155343436	3_155339805	MME,PLCH1	84
3_155345761	3_155339805	MME,PLCH1	84
3_155333874	3_155339805	MME,PLCH1	84
3_155345771	3_155339805	MME,PLCH1	84
3_155345281	3_155339805	MME,PLCH1	84
3_155345255	3_155339805	MME,PLCH1	84
3_155345223	3_155339805	MME,PLCH1	84
3_155331917	3_155339805	MME,PLCH1	84
3_155320834	3_155339805	MME,PLCH1	84
3_155356743	3_155339805	MME,PLCH1	84
3_155327494	3_155339805	MME,PLCH1	84
3_155356989	3_155339805	MME,PLCH1	84
3_155342514	3_155339805	MME,PLCH1	84
3_155342860	3_155339805	MME,PLCH1	84
3_155278160	3_155339805	MME,PLCH1	84
3_155284894	3_155339805	MME,PLCH1	84
3_155300033	3_155339805	MME,PLCH1	84
3_155344119	3_155339805	MME,PLCH1	84
3_155321175	3_155339805	MME,PLCH1	84
3_155366406	3_155339805	MME,PLCH1	84
3_155279962	3_155339805	MME,PLCH1	84
3_155298211	3_155339805	MME,PLCH1	84
3_155284248	3_155339805	MME,PLCH1	84
3_155298936	3_155339805	MME,PLCH1	84
3_155274750	3_155339805	MME,PLCH1	84
3_155301009	3_155339805	MME,PLCH1	84
3_155293232	3_155339805	MME,PLCH1	84
3_155356793	3_155339805	MME,PLCH1	84
3_155332889	3_155339805	MME,PLCH1	84
3_155276952	3_155339805	MME,PLCH1	84
3_155276811	3_155339805	MME,PLCH1	84
3_155299694	3_155339805	MME,PLCH1	84
3_155276857	3_155339805	MME,PLCH1	84
3_155277461	3_155339805	MME,PLCH1	84
3_155302686	3_155339805	MME,PLCH1	84
3_155305535	3_155339805	MME,PLCH1	84
3_155355818	3_155339805	MME,PLCH1	84
3_155357682	3_155339805	MME,PLCH1	84
3_155353311	3_155339805	MME,PLCH1	84
3_155355718	3_155339805	MME,PLCH1	84
3_155357060	3_155339805	MME,PLCH1	84
3_155299765	3_155339805	MME,PLCH1	84
3_155342721	3_155339805	MME,PLCH1	84
3_155327876	3_155339805	MME,PLCH1	84
3_155343756	3_155339805	MME,PLCH1	84
3_155328575	3_155339805	MME,PLCH1	84
3_155328716	3_155339805	MME,PLCH1	84
3_155328016	3_155339805	MME,PLCH1	84
3_155328803	3_155339805	MME,PLCH1	84
3_155271825	3_155339805	MME,PLCH1	84
3_155346383	3_155339805	MME,PLCH1	84
3_155348982	3_155339805	MME,PLCH1	84
3_155329041	3_155339805	MME,PLCH1	84
3_155348442	3_155339805	MME,PLCH1	84
3_155330166	3_155339805	MME,PLCH1	84
3_155329338	3_155339805	MME,PLCH1	84
3_155352674	3_155339805	MME,PLCH1	84
3_155272203	3_155339805	MME,PLCH1	84
3_155336041	3_155339805	MME,PLCH1	84
3_155273018	3_155339805	MME,PLCH1	84
3_155328268	3_155339805	MME,PLCH1	84
3_155330401	3_155339805	MME,PLCH1	84
3_155332010	3_155339805	MME,PLCH1	84
3_155335262	3_155339805	MME,PLCH1	84
3_155335623	3_155339805	MME,PLCH1	84
3_155335217	3_155339805	MME,PLCH1	84
3_155335120	3_155339805	MME,PLCH1	84
3_155335481	3_155339805	MME,PLCH1	84
3_155335357	3_155339805	MME,PLCH1	84
3_155285713	3_155339805	MME,PLCH1	84
3_155270280	3_155339805	MME,PLCH1	84
3_155334869	3_155339805	MME,PLCH1	84
3_155333982	3_155339805	MME,PLCH1	84
3_155333368	3_155339805	MME,PLCH1	84
3_155334472	3_155339805	MME,PLCH1	84
3_155415005	3_155408594	C3orf33,PLCH1	85
3_155415186	3_155408594	C3orf33,PLCH1	85
3_155413177	3_155408594	C3orf33,PLCH1	85
3_155415423	3_155408594	C3orf33,PLCH1	85
3_155417016	3_155408594	C3orf33,PLCH1	85
3_155417971	3_155408594	C3orf33,PLCH1	85
3_155417238	3_155408594	C3orf33,PLCH1	85
3_155416921	3_155408594	C3orf33,PLCH1	85
3_155412277	3_155408594	C3orf33,PLCH1	85
3_155412344	3_155408594	C3orf33,PLCH1	85
3_155413445	3_155408594	C3orf33,PLCH1	85
3_155408594	3_155408594	C3orf33,PLCH1	85
3_155410016	3_155408594	C3orf33,PLCH1	85
3_155410083	3_155408594	C3orf33,PLCH1	85
3_155412086	3_155408594	C3orf33,PLCH1	85
3_155413672	3_155408594	C3orf33,PLCH1	85
3_155409181	3_155408594	C3orf33,PLCH1	85
3_155409813	3_155408594	C3orf33,PLCH1	85
3_155412668	3_155408594	C3orf33,PLCH1	85
3_155414862	3_155408594	C3orf33,PLCH1	85
3_155411545	3_155408594	C3orf33,PLCH1	85
3_155409188	3_155408594	C3orf33,PLCH1	85
3_155409785	3_155408594	C3orf33,PLCH1	85
3_155413206	3_155408594	C3orf33,PLCH1	85
3_155418051	3_155408594	C3orf33,PLCH1	85
3_155418283	3_155408594	C3orf33,PLCH1	85
3_155418348	3_155408594	C3orf33,PLCH1	85
3_155419036	3_155408594	C3orf33,PLCH1	85
3_155419238	3_155408594	C3orf33,PLCH1	85
3_155534372	3_155534372	C3orf33,SLC33A1	86
3_155551990	3_155534372	C3orf33,SLC33A1	86
3_155985339	3_155992509	KCNAB1,SSR3	87
3_155985506	3_155992509	KCNAB1,SSR3	87
3_155992509	3_155992509	KCNAB1,SSR3	87
3_36007114	3_36007391	ARPP21,STAC	88
3_36007391	3_36007391	ARPP21,STAC	88
3_36011456	3_36007391	ARPP21,STAC	88
3_36012236	3_36007391	ARPP21,STAC	88
3_36012621	3_36007391	ARPP21,STAC	88
3_36013756	3_36007391	ARPP21,STAC	88
3_36016433	3_36007391	ARPP21,STAC	88
3_36017789	3_36007391	ARPP21,STAC	88
3_36017887	3_36007391	ARPP21,STAC	88
3_36018767	3_36007391	ARPP21,STAC	88
3_36021077	3_36007391	ARPP21,STAC	88
3_36023595	3_36007391	ARPP21,STAC	88
3_4721377	3_4721377	ITPR1,BHLHE40	89
3_4725619	3_4721377	ITPR1,BHLHE40	89
3_53692980	3_53692980	CHDH,CACNA1D	90
3_73228797	3_73232449	PPP4R2,PDZRN3	91
3_73232449	3_73232449	PPP4R2,PDZRN3	91
3_73239448	3_73232449	PPP4R2,PDZRN3	91
4_100729914	4_100738592	MTTP,DAPP1	92
4_100729996	4_100738592	MTTP,DAPP1	92
4_100731832	4_100738592	MTTP,DAPP1	92
4_100733887	4_100738592	DAPP1	92
4_100734069	4_100738592	DAPP1	92
4_100735349	4_100738592	DAPP1	92
4_100738592	4_100738592	DAPP1	92
4_100745110	4_100738592	LAMTOR3,DAPP1	92
4_100746346	4_100738592	LAMTOR3,DAPP1	92
4_100749036	4_100738592	LAMTOR3,DAPP1	92
4_121545521	4_121545521	MAD2L1,PRDM5	93
4_1330530	4_1330530	MAEA,UVSSA	94
4_1331350	4_1330530	MAEA,UVSSA	94
4_1338246	4_1330530	UVSSA	94
4_1343135	4_1330530	CRIPAK,UVSSA	94
4_1343908	4_1330530	CRIPAK,UVSSA	94
4_1345647	4_1330530	CRIPAK,UVSSA	94
4_1346682	4_1330530	CRIPAK,UVSSA	94
4_1351382	4_1330530	CRIPAK,UVSSA	94
4_1352954	4_1330530	CRIPAK,UVSSA	94
4_1355062	4_1330530	CRIPAK,UVSSA	94
4_1356358	4_1330530	CRIPAK,UVSSA	94
4_1357325	4_1330530	CRIPAK,UVSSA	94
4_1358107	4_1330530	CRIPAK,UVSSA	94
4_1359309	4_1330530	CRIPAK,UVSSA	94
4_1361013	4_1330530	CRIPAK,UVSSA	94
4_1362913	4_1330530	CRIPAK,UVSSA	94
4_1364764	4_1330530	CRIPAK,UVSSA	94
4_1374919	4_1330530	CRIPAK,UVSSA	94
4_14926557	4_14926557	CPEB2	95
4_19830337	4_19830337	SLIT2	96
4_19833611	4_19830337	SLIT2	96
4_19834978	4_19830337	SLIT2	96
4_19835226	4_19830337	SLIT2	96
4_19837668	4_19830337	SLIT2	96
4_19838033	4_19830337	SLIT2	96
4_19839528	4_19830337	SLIT2	96
4_72627797	4_72634975	SLC4A4,GC	97
4_72634975	4_72634975	SLC4A4,GC	97
4_72636272	4_72634975	SLC4A4,GC	97
4_72643760	4_72634975	SLC4A4,GC	97
4_72644611	4_72634975	SLC4A4,GC	97
4_72644962	4_72634975	SLC4A4,GC	97
4_72628003	4_72628969	SLC4A4,GC	98
4_72628969	4_72628969	SLC4A4,GC	98
4_72632406	4_72628969	SLC4A4,GC	98
4_72633669	4_72628969	SLC4A4,GC	98
4_72634343	4_72628969	SLC4A4,GC	98
4_72634383	4_72628969	SLC4A4,GC	98
4_72637080	4_72628969	SLC4A4,GC	98
4_72641506	4_72628969	SLC4A4,GC	98
4_72645286	4_72628969	SLC4A4,GC	98
4_72699468	4_72718167	GC,NPFFR2	99
4_72699470	4_72718167	GC,NPFFR2	99
4_72701742	4_72718167	GC,NPFFR2	99
4_72702603	4_72718167	GC,NPFFR2	99
4_72704102	4_72718167	GC,NPFFR2	99
4_72704169	4_72718167	GC,NPFFR2	99
4_72704604	4_72718167	GC,NPFFR2	99
4_72704966	4_72718167	GC,NPFFR2	99
4_72704989	4_72718167	GC,NPFFR2	99
4_72706801	4_72718167	GC,NPFFR2	99
4_72707118	4_72718167	GC,NPFFR2	99
4_72711085	4_72718167	GC,NPFFR2	99
4_72711093	4_72718167	GC,NPFFR2	99
4_72712123	4_72718167	GC,NPFFR2	99
4_72713207	4_72718167	GC,NPFFR2	99
4_72713876	4_72718167	GC,NPFFR2	99
4_72717827	4_72718167	GC,NPFFR2	99
4_72718167	4_72718167	GC,NPFFR2	99
4_72719652	4_72718167	GC,NPFFR2	99
4_72719784	4_72718167	GC,NPFFR2	99
4_72720358	4_72718167	GC,NPFFR2	99
4_72720549	4_72718167	GC,NPFFR2	99
4_72721314	4_72718167	GC,NPFFR2	99
4_72722941	4_72718167	GC,NPFFR2	99
4_72723259	4_72718167	GC,NPFFR2	99
4_72723499	4_72718167	GC,NPFFR2	99
5_113473279	5_113584859	YTHDC2,KCNN2	100
5_113479343	5_113584859	YTHDC2,KCNN2	100
5_113480989	5_113584859	YTHDC2,KCNN2	100
5_113481273	5_113584859	YTHDC2,KCNN2	100
5_113481732	5_113584859	YTHDC2,KCNN2	100
5_113486550	5_113584859	YTHDC2,KCNN2	100
5_113487964	5_113584859	YTHDC2,KCNN2	100
5_113488598	5_113584859	YTHDC2,KCNN2	100
5_113489245	5_113584859	YTHDC2,KCNN2	100
5_113489789	5_113584859	YTHDC2,KCNN2	100
5_113491832	5_113584859	YTHDC2,KCNN2	100
5_113492155	5_113584859	YTHDC2,KCNN2	100
5_113492508	5_113584859	YTHDC2,KCNN2	100
5_113492671	5_113584859	YTHDC2,KCNN2	100
5_113493324	5_113584859	YTHDC2,KCNN2	100
5_113495981	5_113584859	YTHDC2,KCNN2	100
5_113496557	5_113584859	YTHDC2,KCNN2	100
5_113498132	5_113584859	YTHDC2,KCNN2	100
5_113502854	5_113584859	YTHDC2,KCNN2	100
5_113506795	5_113584859	YTHDC2,KCNN2	100
5_113509828	5_113584859	YTHDC2,KCNN2	100
5_113528555	5_113584859	YTHDC2,KCNN2	100
5_113529593	5_113584859	YTHDC2,KCNN2	100
5_113530200	5_113584859	YTHDC2,KCNN2	100
5_113536648	5_113584859	YTHDC2,KCNN2	100
5_113537290	5_113584859	YTHDC2,KCNN2	100
5_113537397	5_113584859	YTHDC2,KCNN2	100
5_113537940	5_113584859	YTHDC2,KCNN2	100
5_113541100	5_113584859	YTHDC2,KCNN2	100
5_113542782	5_113584859	YTHDC2,KCNN2	100
5_113547095	5_113584859	YTHDC2,KCNN2	100
5_113551415	5_113584859	YTHDC2,KCNN2	100
5_113552328	5_113584859	YTHDC2,KCNN2	100
5_113555571	5_113584859	YTHDC2,KCNN2	100
5_113560310	5_113584859	YTHDC2,KCNN2	100
5_113562530	5_113584859	YTHDC2,KCNN2	100
5_113575313	5_113584859	YTHDC2,KCNN2	100
5_113575538	5_113584859	YTHDC2,KCNN2	100
5_113576317	5_113584859	YTHDC2,KCNN2	100
5_113577560	5_113584859	YTHDC2,KCNN2	100
5_113579485	5_113584859	YTHDC2,KCNN2	100
5_113580469	5_113584859	YTHDC2,KCNN2	100
5_113581375	5_113584859	YTHDC2,KCNN2	100
5_113581435	5_113584859	YTHDC2,KCNN2	100
5_113584859	5_113584859	YTHDC2,KCNN2	100
5_113588867	5_113584859	YTHDC2,KCNN2	100
5_113613455	5_113613455	YTHDC2,KCNN2	101
5_72839024	5_72877579	BTF3,ANKRA2	102
5_72840063	5_72877579	BTF3,ANKRA2	102
5_72841821	5_72877579	BTF3,ANKRA2	102
5_72842739	5_72877579	BTF3,ANKRA2	102
5_72843621	5_72877579	BTF3,ANKRA2	102
5_72843825	5_72877579	BTF3,ANKRA2	102
5_72844214	5_72877579	BTF3,ANKRA2	102
5_72844486	5_72877579	BTF3,ANKRA2	102
5_72844500	5_72877579	BTF3,ANKRA2	102
5_72847081	5_72877579	BTF3,ANKRA2	102
5_72854092	5_72877579	BTF3,ANKRA2	102
5_72854633	5_72877579	BTF3,ANKRA2	102
5_72857346	5_72877579	BTF3,ANKRA2,UTP15	102
5_72860354	5_72877579	BTF3,ANKRA2,UTP15	102
5_72861967	5_72877579	ANKRA2,UTP15	102
5_72862190	5_72877579	ANKRA2,UTP15	102
5_72862314	5_72877579	ANKRA2,UTP15	102
5_72864940	5_72877579	ANKRA2,UTP15,ARHGEF28	102
5_72865103	5_72877579	ANKRA2,UTP15,ARHGEF28	102
5_72869138	5_72877579	UTP15,ARHGEF28	102
5_72870517	5_72877579	UTP15,ARHGEF28	102
5_72873925	5_72877579	UTP15,ARHGEF28	102
5_72875635	5_72877579	UTP15,ARHGEF28	102
5_72876682	5_72877579	UTP15,ARHGEF28	102
5_72877579	5_72877579	UTP15,ARHGEF28	102
5_72882128	5_72877579	UTP15,ARHGEF28	102
5_72850395	5_72850395	BTF3,ANKRA2	103
5_72935015	5_72983218	ARHGEF28	104
5_72936117	5_72983218	ARHGEF28	104
5_72942296	5_72983218	ARHGEF28,ENC1	104
5_72942732	5_72983218	ARHGEF28,ENC1	104
5_72944839	5_72983218	ARHGEF28,ENC1	104
5_72946717	5_72983218	ARHGEF28,ENC1	104
5_72947068	5_72983218	ARHGEF28,ENC1	104
5_72947076	5_72983218	ARHGEF28,ENC1	104
5_72950536	5_72983218	ARHGEF28,ENC1	104
5_72954007	5_72983218	ARHGEF28,ENC1	104
5_72957362	5_72983218	ARHGEF28,ENC1	104
5_72958766	5_72983218	ARHGEF28,ENC1	104
5_72963948	5_72983218	ARHGEF28,ENC1	104
5_72964226	5_72983218	ARHGEF28,ENC1	104
5_72964548	5_72983218	ARHGEF28,ENC1	104
5_72965751	5_72983218	ARHGEF28,ENC1	104
5_72967078	5_72983218	ARHGEF28,ENC1	104
5_72970638	5_72983218	ARHGEF28,ENC1	104
5_72979436	5_72983218	ARHGEF28,ENC1	104
5_72980869	5_72983218	ARHGEF28,ENC1	104
5_72983218	5_72983218	ARHGEF28,ENC1	104
6_35621921	6_35621921	TULP1,FKBP5	105
6_47068187	6_47068187	GPR110,TNFRSF21	106
6_47068501	6_47068187	GPR110,TNFRSF21	106
6_47075126	6_47068187	GPR110,TNFRSF21	106
6_52209988	6_52209988	MCM3,PAQR8	107
6_52517672	6_52517672	TMEM14A,TRAM2	108
6_52524619	6_52517672	TMEM14A,TRAM2	108
6_52528988	6_52517672	TMEM14A,TRAM2	108
6_52532605	6_52517672	TMEM14A	108
6_52534496	6_52517672	TMEM14A	108
6_52534703	6_52517672	TMEM14A	108
6_52541355	6_52517672	TMEM14A,GSTA2	108
6_52543966	6_52517672	TMEM14A,GSTA2	108
6_52547488	6_52517672	TMEM14A,GSTA2	108
6_56288238	6_56288238	COL21A1,DST	109
7_115715094	7_115715094	TES,TFEC	110
7_115717553	7_115715094	TES,TFEC	110
7_115728606	7_115715094	TES,TFEC	110
7_115728881	7_115715094	TES,TFEC	110
7_115732922	7_115715094	TES,TFEC	110
7_115736195	7_115715094	TES,TFEC	110
7_115742884	7_115715094	TES,TFEC	110
7_115745446	7_115715094	TES,TFEC	110
7_115747757	7_115715094	TES,TFEC	110
7_115752949	7_115715094	TES,TFEC	110
7_115754451	7_115715094	TES,TFEC	110
7_115756888	7_115715094	TES,TFEC	110
7_115758839	7_115715094	TES,TFEC	110
7_115760815	7_115715094	TES,TFEC	110
7_115764258	7_115715094	TES,TFEC	110
7_115766049	7_115715094	TES,TFEC	110
7_115778916	7_115715094	TES,TFEC	110
7_115783939	7_115715094	TES,TFEC	110
7_115786614	7_115715094	TES,TFEC	110
7_115796568	7_115715094	TES,TFEC	110
7_115796577	7_115715094	TES,TFEC	110
7_134381509	7_134388518	BPGM,CALD1	111
7_134383407	7_134388518	BPGM,CALD1	111
7_134384117	7_134388518	BPGM,CALD1	111
7_134388518	7_134388518	BPGM,CALD1	111
7_134389334	7_134388518	BPGM,CALD1	111
7_134390473	7_134388518	BPGM,CALD1	111
7_46076841	7_46117498	IGFBP3	112
7_46084085	7_46117498	IGFBP3	112
7_46085280	7_46117498	IGFBP3	112
7_46102025	7_46117498	IGFBP3	112
7_46117498	7_46117498	IGFBP3	112
7_46118831	7_46117498	IGFBP3	112
7_46120478	7_46117498	IGFBP3	112
7_46120720	7_46117498	IGFBP3	112
7_46127862	7_46117498	IGFBP3	112
7_46128249	7_46117498	IGFBP3	112
7_46128514	7_46117498	IGFBP3	112
7_46131446	7_46117498	IGFBP3	112
7_46143696	7_46117498	IGFBP3	112
7_46144606	7_46117498	IGFBP3	112
7_72004534	7_72004534	CALN1,POM121	113
7_72006308	7_72004534	CALN1,POM121	113
7_72008031	7_72004534	CALN1,POM121	113
7_78175862	7_78175862	PHTF2,MAGI2	114
7_83815372	7_83815372	SEMA3E,SEMA3A	115
7_83815550	7_83815372	SEMA3E,SEMA3A	115
7_83818108	7_83815372	SEMA3E,SEMA3A	115
7_83819123	7_83815372	SEMA3E,SEMA3A	115
7_83819143	7_83815372	SEMA3E,SEMA3A	115
7_83819515	7_83815372	SEMA3E,SEMA3A	115
7_83823400	7_83815372	SEMA3A	115
7_83824208	7_83815372	SEMA3A	115
7_83824442	7_83815372	SEMA3A	115
7_83827031	7_83815372	SEMA3A	115
7_83829803	7_83815372	SEMA3A,SEMA3D	115
7_83831938	7_83815372	SEMA3A,SEMA3D	115
7_83832525	7_83815372	SEMA3A,SEMA3D	115
7_83832616	7_83815372	SEMA3A,SEMA3D	115
7_83833255	7_83815372	SEMA3A,SEMA3D	115
7_83833731	7_83815372	SEMA3A,SEMA3D	115
7_83835219	7_83815372	SEMA3A,SEMA3D	115
7_83836044	7_83815372	SEMA3A,SEMA3D	115
8_102092673	8_102092673	YWHAZ,ZNF706	116
8_142079848	8_142091589	PTK2,DENND3	117
8_142081358	8_142091589	PTK2,DENND3	117
8_142082129	8_142091589	PTK2,DENND3	117
8_142082134	8_142091589	PTK2,DENND3	117
8_142082199	8_142091589	PTK2,DENND3	117
8_142082291	8_142091589	PTK2,DENND3	117
8_142082471	8_142091589	PTK2,DENND3	117
8_142084533	8_142091589	PTK2,DENND3	117
8_142086166	8_142091589	PTK2,DENND3	117
8_142086323	8_142091589	PTK2,DENND3	117
8_142091589	8_142091589	PTK2,DENND3	117
8_714755	8_714755	TDRP,DLGAP2	118
9_14399542	9_14399542	NFIB,ZDHHC21	119
9_74095206	9_74103422	TRPM3,TMEM2	120
9_74095653	9_74103422	TRPM3,TMEM2	120
9_74100057	9_74103422	TRPM3,TMEM2	120
9_74100086	9_74103422	TRPM3,TMEM2	120
9_74101337	9_74103422	TRPM3,TMEM2	120
9_74101466	9_74103422	TRPM3,TMEM2	120
9_74103422	9_74103422	TRPM3,TMEM2	120
9_74108505	9_74103422	TRPM3,TMEM2	120
1_180309223	1_180309223	LHX4,ACBD6	#N/A
10_104479385	10_104476292	SFXN2,WBP1L	#N/A
10_104485301	10_104476292	SFXN2,WBP1L	#N/A
10_104480659	10_104476292	SFXN2,WBP1L	#N/A
10_104462187	10_104476292	TRIM8,ARL3	#N/A
10_104467954	10_104476292	TRIM8,ARL3	#N/A
10_104484799	10_104476292	SFXN2,WBP1L	#N/A
10_104462981	10_104476292	TRIM8,ARL3	#N/A
10_104476292	10_104476292	SFXN2,ARL3,WBP1L	#N/A
10_104463840	10_104476292	TRIM8,ARL3	#N/A
10_104464970	10_104476292	TRIM8,ARL3	#N/A
10_104463301	10_104476292	TRIM8,ARL3	#N/A
10_104465374	10_104476292	TRIM8,ARL3	#N/A
10_104453024	10_104476292	TRIM8,ARL3	#N/A
10_104444615	10_104476292	TRIM8,ARL3	#N/A
10_104456310	10_104476292	TRIM8,ARL3	#N/A
10_104454113	10_104476292	TRIM8,ARL3	#N/A
10_104440050	10_104476292	TRIM8,ARL3	#N/A
10_104448939	10_104476292	TRIM8,ARL3	#N/A
10_104459897	10_104476292	TRIM8,ARL3	#N/A
10_104456725	10_104476292	TRIM8,ARL3	#N/A
10_104456838	10_104476292	TRIM8,ARL3	#N/A
10_104479165	10_104476292	SFXN2,WBP1L	#N/A
10_104456794	10_104476292	TRIM8,ARL3	#N/A
10_26455090	10_26378319	GAD2,MYO3A	#N/A
10_26596146	10_26378319	GAD2,APBB1IP	#N/A
10_26368152	10_26378319	GAD2,MYO3A	#N/A
10_26378319	10_26378319	GAD2,MYO3A	#N/A
10_44061360	10_44061360	ZNF487,ZNF239	#N/A
10_44047407	10_44061360	ZNF487,ZNF239	#N/A
10_44049745	10_44061360	ZNF487,ZNF239	#N/A
10_44050715	10_44061360	ZNF487,ZNF239	#N/A
10_44051819	10_44061360	ZNF487,ZNF239	#N/A
10_44063812	10_44061360	ZNF239	#N/A
10_44037177	10_44061360	ZNF487,ZNF239	#N/A
10_44054967	10_44061360	ZNF487,ZNF239	#N/A
10_44057392	10_44061360	ZNF487,ZNF239	#N/A
10_78962910	10_78962152	KCNMA1	#N/A
10_78963079	10_78962152	KCNMA1	#N/A
10_78967952	10_78962152	KCNMA1	#N/A
10_78971012	10_78962152	KCNMA1	#N/A
10_78973986	10_78962152	KCNMA1	#N/A
10_78974650	10_78962152	KCNMA1	#N/A
10_78974872	10_78962152	KCNMA1	#N/A
10_78976028	10_78962152	KCNMA1	#N/A
10_78978222	10_78962152	KCNMA1	#N/A
10_78978242	10_78962152	KCNMA1	#N/A
10_78962152	10_78962152	KCNMA1	#N/A
10_78938337	10_78962152	KCNMA1	#N/A
10_78938880	10_78962152	KCNMA1	#N/A
10_78941290	10_78962152	KCNMA1	#N/A
10_78941628	10_78962152	KCNMA1	#N/A
10_78962815	10_78962152	KCNMA1	#N/A
10_78944796	10_78962152	KCNMA1	#N/A
10_78945205	10_78962152	KCNMA1	#N/A
10_78949281	10_78962152	KCNMA1	#N/A
10_78954008	10_78962152	KCNMA1	#N/A
10_78961173	10_78962152	KCNMA1	#N/A
10_78983092	10_78962152	KCNMA1	#N/A
10_78979307	10_78962152	KCNMA1	#N/A
11_128333016	11_128333016	ETS1	#N/A
11_58748719	11_58748719	GLYATL1,FAM111B	#N/A
11_58803828	11_58748719	GLYATL1,FAM111B	#N/A
11_58783545	11_58748719	GLYATL1,FAM111B	#N/A
11_58804476	11_58748719	GLYATL1,FAM111B	#N/A
11_58819328	11_58748719	GLYATL1,FAM111B	#N/A
11_58794481	11_58748719	GLYATL1,FAM111B	#N/A
11_58789241	11_58748719	GLYATL1,FAM111B	#N/A
11_58754259	11_58748719	GLYATL1,FAM111B	#N/A
11_58786928	11_58748719	GLYATL1,FAM111B	#N/A
11_58808404	11_58748719	GLYATL1,FAM111B	#N/A
11_58784460	11_58748719	GLYATL1,FAM111B	#N/A
11_58769824	11_58748719	GLYATL1,FAM111B	#N/A
11_58794909	11_58748719	GLYATL1,FAM111B	#N/A
11_58781417	11_58748719	GLYATL1,FAM111B	#N/A
11_58749943	11_58748719	GLYATL1,FAM111B	#N/A
11_58761391	11_58748719	GLYATL1,FAM111B	#N/A
11_58769945	11_58748719	GLYATL1,FAM111B	#N/A
11_58814716	11_58748719	GLYATL1,FAM111B	#N/A
11_58799286	11_58748719	GLYATL1,FAM111B	#N/A
11_58785376	11_58748719	GLYATL1,FAM111B	#N/A
11_58807029	11_58748719	GLYATL1,FAM111B	#N/A
11_58758769	11_58748719	GLYATL1,FAM111B	#N/A
11_58750887	11_58748719	GLYATL1,FAM111B	#N/A
11_58756045	11_58748719	GLYATL1,FAM111B	#N/A
11_58763971	11_58748719	GLYATL1,FAM111B	#N/A
11_58850291	11_58850291	GLYATL1,FAM111B	#N/A
12_102037269	12_102044140	MYBPC1,CHPT1	#N/A
12_102041967	12_102044140	MYBPC1,CHPT1	#N/A
12_102047934	12_102044140	MYBPC1,CHPT1	#N/A
12_102065884	12_102044140	MYBPC1,CHPT1	#N/A
12_102071719	12_102044140	MYBPC1,CHPT1	#N/A
12_102065278	12_102044140	MYBPC1,CHPT1	#N/A
12_102046171	12_102044140	MYBPC1,CHPT1	#N/A
12_102064518	12_102044140	MYBPC1,CHPT1	#N/A
12_102052454	12_102044140	MYBPC1,CHPT1	#N/A
12_102051936	12_102044140	MYBPC1,CHPT1	#N/A
12_102044140	12_102044140	MYBPC1,CHPT1	#N/A
12_102051547	12_102044140	MYBPC1,CHPT1	#N/A
12_102073631	12_102044140	MYBPC1,CHPT1	#N/A
12_102044155	12_102044140	MYBPC1,CHPT1	#N/A
12_102050198	12_102044140	MYBPC1,CHPT1	#N/A
12_102038028	12_102044140	MYBPC1,CHPT1	#N/A
12_102075727	12_102044140	MYBPC1,CHPT1	#N/A
12_102051067	12_102044140	MYBPC1,CHPT1	#N/A
12_102040227	12_102044140	MYBPC1,CHPT1	#N/A
12_102062822	12_102044140	MYBPC1,CHPT1	#N/A
12_102040959	12_102044140	MYBPC1,CHPT1	#N/A
12_15836388	12_15825901	PTPRO,EPS8	#N/A
12_15834835	12_15825901	PTPRO,EPS8	#N/A
12_15830483	12_15825901	PTPRO,EPS8	#N/A
12_15830326	12_15825901	PTPRO,EPS8	#N/A
12_15831507	12_15825901	PTPRO,EPS8	#N/A
12_15831730	12_15825901	PTPRO,EPS8	#N/A
12_15825901	12_15825901	PTPRO,EPS8	#N/A
13_37252922	13_37252922	SERTM1,RFXAP	#N/A
15_46056181	15_46056181	SQRDL	#N/A
15_61598417	15_61598417	RORA,C2CD4A	#N/A
15_96917459	15_96917459	NR2F2	#N/A
16_4478322	16_4462897	NMRAL1,DNAJA3	#N/A
16_4497537	16_4462897	NMRAL1,DNAJA3	#N/A
16_4478559	16_4462897	NMRAL1,DNAJA3	#N/A
16_4480598	16_4462897	NMRAL1,DNAJA3	#N/A
16_4479734	16_4462897	NMRAL1,DNAJA3	#N/A
16_4473077	16_4462897	DNAJA3	#N/A
16_4473081	16_4462897	DNAJA3	#N/A
16_4479365	16_4462897	NMRAL1,DNAJA3	#N/A
16_4469400	16_4462897	CORO7,CORO7-PAM16,VASN,DNAJA3	#N/A
16_4469284	16_4462897	CORO7,CORO7-PAM16,VASN,DNAJA3	#N/A
16_4496973	16_4462897	NMRAL1,DNAJA3	#N/A
16_4496408	16_4462897	NMRAL1,DNAJA3	#N/A
16_4497451	16_4462897	NMRAL1,DNAJA3	#N/A
16_4464617	16_4462897	PAM16,CORO7-PAM16,VASN,DNAJA3	#N/A
16_4463846	16_4462897	PAM16,CORO7-PAM16,VASN,DNAJA3	#N/A
16_4462897	16_4462897	PAM16,CORO7-PAM16,VASN,DNAJA3	#N/A
16_4467533	16_4462897	CORO7,CORO7-PAM16,VASN,DNAJA3	#N/A
16_4453319	16_4462897	PAM16,CORO7-PAM16,VASN,DNAJA3	#N/A
16_4462836	16_4462897	PAM16,CORO7-PAM16,VASN,DNAJA3	#N/A
16_70984826	16_70984826	VAC14,HYDIN	#N/A
17_15187946	17_15191024	TEKT3,PMP22	#N/A
17_15191024	17_15191024	TEKT3,PMP22	#N/A
17_15193056	17_15191024	TEKT3,PMP22	#N/A
17_15178007	17_15191024	TEKT3,PMP22	#N/A
17_15247647	17_15248449	TEKT3	#N/A
17_15248449	17_15248449	TEKT3	#N/A
17_15264468	17_15248449	TEKT3,TVP23C-CDRT4	#N/A
17_15261636	17_15248449	TEKT3,TVP23C-CDRT4	#N/A
17_15261881	17_15248449	TEKT3,TVP23C-CDRT4	#N/A
17_15259928	17_15248449	TEKT3,TVP23C-CDRT4	#N/A
17_15261585	17_15248449	TEKT3,TVP23C-CDRT4	#N/A
17_21173498	17_21173498	TMEM11,MAP2K3	#N/A
17_34156491	17_34156491	TAF15,CCL5	#N/A
17_34132149	17_34156491	TAF15	#N/A
17_34129915	17_34156491	MMP28,TAF15	#N/A
17_34140745	17_34156491	TAF15,CCL5	#N/A
17_34096065	17_34156491	MMP28,GAS2L2	#N/A
17_34131998	17_34156491	TAF15	#N/A
17_34133825	17_34156491	TAF15	#N/A
17_34132405	17_34156491	TAF15	#N/A
17_34197273	17_34156491	TAF15,CCL5	#N/A
17_34168340	17_34156491	TAF15,CCL5	#N/A
17_34121610	17_34156491	MMP28,GAS2L2	#N/A
17_34144460	17_34156491	TAF15,CCL5	#N/A
17_34254157	17_34156491	RDM1,CCL5	#N/A
17_34168651	17_34156491	TAF15,CCL5	#N/A
17_34117784	17_34156491	MMP28,GAS2L2	#N/A
17_34199638	17_34156491	TAF15,CCL5	#N/A
17_34202668	17_34156491	TAF15,CCL5	#N/A
17_34204807	17_34156491	TAF15,CCL5	#N/A
17_34208967	17_34156491	CCL5	#N/A
17_34211429	17_34156491	CCL5	#N/A
17_34213611	17_34156491	RDM1,CCL5	#N/A
17_34215847	17_34156491	RDM1,CCL5	#N/A
17_34221161	17_34156491	RDM1,CCL5	#N/A
17_34222612	17_34156491	RDM1,CCL5	#N/A
17_34198593	17_34156491	TAF15,CCL5	#N/A
17_34224360	17_34156491	RDM1,CCL5	#N/A
17_34235408	17_34156491	RDM1,CCL5	#N/A
17_34239178	17_34156491	RDM1,CCL5	#N/A
17_34152691	17_34156491	TAF15,CCL5	#N/A
17_34247987	17_34156491	RDM1,CCL5	#N/A
17_34154197	17_34156491	TAF15,CCL5	#N/A
17_34196878	17_34156491	TAF15,CCL5	#N/A
17_34250212	17_34156491	RDM1,CCL5	#N/A
17_34195028	17_34156491	TAF15,CCL5	#N/A
17_34183905	17_34156491	TAF15,CCL5	#N/A
17_34174507	17_34156491	TAF15,CCL5	#N/A
17_34170553	17_34156491	TAF15,CCL5	#N/A
17_34103861	17_34156491	MMP28,GAS2L2	#N/A
17_34113065	17_34156491	MMP28,GAS2L2	#N/A
17_34149502	17_34156491	TAF15,CCL5	#N/A
17_34089502	17_34156491	MMP28,GAS2L2	#N/A
17_34115588	17_34156491	MMP28,GAS2L2	#N/A
17_34117101	17_34156491	MMP28,GAS2L2	#N/A
17_34242756	17_34156491	RDM1,CCL5	#N/A
17_34241294	17_34156491	RDM1,CCL5	#N/A
17_34113798	17_34156491	MMP28,GAS2L2	#N/A
17_34136264	17_34156491	TAF15	#N/A
17_34112663	17_34156491	MMP28,GAS2L2	#N/A
17_38215117	17_38215117	MED24,THRA	#N/A
18_36015043	18_36021598	CELF4	#N/A
18_36019017	18_36021598	CELF4	#N/A
18_36005536	18_36021598	CELF4	#N/A
18_36000404	18_36021598	CELF4	#N/A
18_36021598	18_36021598	CELF4	#N/A
18_36021822	18_36021598	CELF4	#N/A
18_36021928	18_36021598	CELF4	#N/A
18_36005511	18_36021598	CELF4	#N/A
18_58502421	18_58502421	MC4R,CDH20	#N/A
18_58444130	18_58502421	MC4R,CDH20	#N/A
19_11821915	19_11821915	ZNF627,ZNF823	#N/A
19_41851042	19_41851042	HNRNPUL1,TGFB1	#N/A
19_42110911	19_42103844	CEACAM4,CEACAM21	#N/A
19_42121015	19_42103844	CEACAM4,CEACAM21	#N/A
19_42117966	19_42103844	CEACAM4,CEACAM21	#N/A
19_42128647	19_42103844	CEACAM4,CEACAM21	#N/A
19_42104084	19_42103844	CEACAM4,CEACAM21	#N/A
19_42103844	19_42103844	CEACAM4,CEACAM21	#N/A
19_42127025	19_42103844	CEACAM4,CEACAM21	#N/A
19_42124309	19_42103844	CEACAM4,CEACAM21	#N/A
19_42126683	19_42103844	CEACAM4,CEACAM21	#N/A
19_42127477	19_42103844	CEACAM4,CEACAM21	#N/A
19_42113160	19_42103844	CEACAM4,CEACAM21	#N/A
2_174747541	2_174737584	CDCA7,SP3	#N/A
2_174733001	2_174737584	CDCA7,SP3	#N/A
2_174729993	2_174737584	CDCA7,SP3	#N/A
2_174737584	2_174737584	CDCA7,SP3	#N/A
2_174729833	2_174737584	CDCA7,SP3	#N/A
2_174740080	2_174737584	CDCA7,SP3	#N/A
2_174729601	2_174737584	CDCA7,SP3	#N/A
2_174729832	2_174737584	CDCA7,SP3	#N/A
2_174730305	2_174737584	CDCA7,SP3	#N/A
2_174742626	2_174737584	CDCA7,SP3	#N/A
2_174737360	2_174737584	CDCA7,SP3	#N/A
2_174745230	2_174737584	CDCA7,SP3	#N/A
2_174729704	2_174737584	CDCA7,SP3	#N/A
2_174728274	2_174737584	CDCA7,SP3	#N/A
2_174729706	2_174737584	CDCA7,SP3	#N/A
2_174736931	2_174737584	CDCA7,SP3	#N/A
2_174742265	2_174737584	CDCA7,SP3	#N/A
2_174741769	2_174737584	CDCA7,SP3	#N/A
2_174735566	2_174737584	CDCA7,SP3	#N/A
2_174741180	2_174737584	CDCA7,SP3	#N/A
2_174735315	2_174737584	CDCA7,SP3	#N/A
2_174730072	2_174737584	CDCA7,SP3	#N/A
2_174746543	2_174737584	CDCA7,SP3	#N/A
2_184195617	2_184195617	NUP35	#N/A
2_184211084	2_184211084	NUP35	#N/A
2_4707694	2_4733189	DCDC2C	#N/A
2_4722101	2_4733189	DCDC2C	#N/A
2_4733189	2_4733189	DCDC2C	#N/A
2_50434113	2_50434113	NRXN1	#N/A
2_59061421	2_59061421	FANCL	#N/A
2_59084611	2_59061421	FANCL	#N/A
2_74207357	2_74207357	DGUOK,TET3	#N/A
2_74217283	2_74207357	DGUOK,TET3	#N/A
2_74206685	2_74207357	DGUOK,TET3	#N/A
2_74220035	2_74207357	DGUOK,TET3	#N/A
2_74219886	2_74207357	DGUOK,TET3	#N/A
2_74361290	2_74361290	TET3,BOLA3	#N/A
20_45669123	20_45669123	EYA2,ZMYND8	#N/A
20_62690925	20_62690925	TCEA2	#N/A
20_62960292	20_62960292	PCMTD2	#N/A
21_21862624	21_21862624	NCAM2	#N/A
22_26798266	22_26798266	ASPHD2,SEZ6L	#N/A
22_33337895	22_33337895	FBXO7,SYN3,TIMP3,LARGE	#N/A
3_12108754	3_12194628	TAMM41,TIMP4	#N/A
3_12170251	3_12194628	TAMM41,TIMP4	#N/A
3_12118900	3_12194628	TAMM41,TIMP4	#N/A
3_12111642	3_12194628	TAMM41,TIMP4	#N/A
3_12189456	3_12194628	TAMM41,TIMP4	#N/A
3_12173655	3_12194628	TAMM41,TIMP4	#N/A
3_12184557	3_12194628	TAMM41,TIMP4	#N/A
3_12194628	3_12194628	TAMM41,TIMP4	#N/A
3_12242488	3_12194628	TIMP4,PPARG	#N/A
3_12250846	3_12194628	TIMP4,PPARG	#N/A
3_12250888	3_12194628	TIMP4,PPARG	#N/A
3_12118915	3_12194628	TAMM41,TIMP4	#N/A
3_12119693	3_12194628	TAMM41,TIMP4	#N/A
3_12125041	3_12194628	TAMM41,TIMP4	#N/A
3_12148393	3_12194628	TAMM41,TIMP4	#N/A
3_12154267	3_12194628	TAMM41,TIMP4	#N/A
3_12156316	3_12194628	TAMM41,TIMP4	#N/A
3_12117220	3_12194628	TAMM41,TIMP4	#N/A
3_127171689	3_127171689	PLXNA1,TPRA1	#N/A
3_127710474	3_127710474	MGLL,SEC61A1	#N/A
3_127711997	3_127713448	MGLL,SEC61A1	#N/A
3_127713448	3_127713448	MGLL,SEC61A1	#N/A
3_127713943	3_127713448	MGLL,SEC61A1	#N/A
3_127713993	3_127713448	MGLL,SEC61A1	#N/A
3_127714611	3_127713448	MGLL,SEC61A1	#N/A
3_127715018	3_127713448	MGLL,SEC61A1	#N/A
3_127715049	3_127713448	MGLL,SEC61A1	#N/A
3_127723215	3_127713448	MGLL,SEC61A1	#N/A
3_127724733	3_127713448	MGLL,SEC61A1	#N/A
3_127724751	3_127713448	MGLL,SEC61A1	#N/A
3_127808502	3_127808502	SEC61A1,RUVBL1	#N/A
3_13829962	3_13829962	FBLN2,WNT7A	#N/A
3_13822641	3_13829962	FBLN2,WNT7A	#N/A
3_155188649	3_155188649	MME,PLCH1	#N/A
3_155354548	3_155354548	MME,PLCH1	#N/A
4_112314905	4_112336287	PITX2,C4orf32	#N/A
4_112315860	4_112336287	PITX2,C4orf32	#N/A
4_112336287	4_112336287	PITX2,C4orf32	#N/A
4_71081318	4_71156838	FDCSP,ODAM	#N/A
4_71156838	4_71156838	CSN3,CABS1	#N/A
4_72447704	4_72447704	SLC4A4,GC	#N/A
4_72761985	4_72761985	GC,NPFFR2	#N/A
5_136680656	5_136680656	TRPC7,SPOCK1	#N/A
5_136714779	5_136680656	SPOCK1	#N/A
5_149442548	5_149442548	HMGXB3,CSF1R	#N/A
5_149541421	5_149541421	CDX1	#N/A
5_157624012	5_157685341	CLINT1,EBF1	#N/A
5_157624647	5_157685341	CLINT1,EBF1	#N/A
5_157626854	5_157685341	CLINT1,EBF1	#N/A
5_157631085	5_157685341	CLINT1,EBF1	#N/A
5_157633709	5_157685341	CLINT1,EBF1	#N/A
5_157637185	5_157685341	CLINT1,EBF1	#N/A
5_157654925	5_157685341	CLINT1,EBF1	#N/A
5_157657606	5_157685341	CLINT1,EBF1	#N/A
5_157660413	5_157685341	CLINT1,EBF1	#N/A
5_157666736	5_157685341	CLINT1,EBF1	#N/A
5_157668711	5_157685341	CLINT1,EBF1	#N/A
5_157674514	5_157685341	CLINT1,EBF1	#N/A
5_157675160	5_157685341	CLINT1,EBF1	#N/A
5_157676319	5_157685341	CLINT1,EBF1	#N/A
5_157678735	5_157685341	CLINT1,EBF1	#N/A
5_157679241	5_157685341	CLINT1,EBF1	#N/A
5_157680709	5_157685341	CLINT1,EBF1	#N/A
5_157680915	5_157685341	CLINT1,EBF1	#N/A
5_157683577	5_157685341	CLINT1,EBF1	#N/A
5_157683585	5_157685341	CLINT1,EBF1	#N/A
5_157685341	5_157685341	CLINT1,EBF1	#N/A
5_157686743	5_157685341	CLINT1,EBF1	#N/A
5_157687063	5_157685341	CLINT1,EBF1	#N/A
5_157691214	5_157685341	CLINT1,EBF1	#N/A
5_157691749	5_157685341	CLINT1,EBF1	#N/A
5_157694277	5_157685341	CLINT1,EBF1	#N/A
5_157694278	5_157685341	CLINT1,EBF1	#N/A
5_157695739	5_157685341	CLINT1,EBF1	#N/A
5_157696266	5_157685341	CLINT1,EBF1	#N/A
5_157697232	5_157685341	CLINT1,EBF1	#N/A
5_157701115	5_157685341	CLINT1,EBF1	#N/A
5_157702741	5_157685341	CLINT1,EBF1	#N/A
5_157704423	5_157685341	CLINT1,EBF1	#N/A
5_157705068	5_157685341	CLINT1,EBF1	#N/A
5_157705240	5_157685341	CLINT1,EBF1	#N/A
5_157705714	5_157685341	CLINT1,EBF1	#N/A
5_157707795	5_157685341	CLINT1,EBF1	#N/A
5_157879507	5_157879507	CLINT1,EBF1	#N/A
5_157884706	5_157895049	CLINT1,EBF1	#N/A
5_157886627	5_157895049	CLINT1,EBF1	#N/A
5_157886953	5_157895049	CLINT1,EBF1	#N/A
5_157887966	5_157895049	CLINT1,EBF1	#N/A
5_157888115	5_157895049	CLINT1,EBF1	#N/A
5_157891878	5_157895049	CLINT1,EBF1	#N/A
5_157892530	5_157895049	CLINT1,EBF1	#N/A
5_157894747	5_157895049	CLINT1,EBF1	#N/A
5_157895049	5_157895049	CLINT1,EBF1	#N/A
5_157896786	5_157895049	CLINT1,EBF1	#N/A
5_157897238	5_157895049	CLINT1,EBF1	#N/A
5_157897437	5_157895049	CLINT1,EBF1	#N/A
5_157900829	5_157909469	CLINT1,EBF1	#N/A
5_157904066	5_157909469	CLINT1,EBF1	#N/A
5_157909469	5_157909469	CLINT1,EBF1	#N/A
5_157881647	5_157918528	CLINT1,EBF1	#N/A
5_157884540	5_157918528	CLINT1,EBF1	#N/A
5_157901746	5_157918528	CLINT1,EBF1	#N/A
5_157918528	5_157918528	CLINT1,EBF1	#N/A
5_157928196	5_157968677	CLINT1,EBF1	#N/A
5_157928381	5_157968677	CLINT1,EBF1	#N/A
5_157928415	5_157968677	CLINT1,EBF1	#N/A
5_157928587	5_157968677	CLINT1,EBF1	#N/A
5_157929729	5_157968677	CLINT1,EBF1	#N/A
5_157930333	5_157968677	CLINT1,EBF1	#N/A
5_157930567	5_157968677	CLINT1,EBF1	#N/A
5_157930644	5_157968677	CLINT1,EBF1	#N/A
5_157931998	5_157968677	CLINT1,EBF1	#N/A
5_157932125	5_157968677	CLINT1,EBF1	#N/A
5_157932558	5_157968677	CLINT1,EBF1	#N/A
5_157932881	5_157968677	CLINT1,EBF1	#N/A
5_157933065	5_157968677	CLINT1,EBF1	#N/A
5_157933433	5_157968677	CLINT1,EBF1	#N/A
5_157933592	5_157968677	CLINT1,EBF1	#N/A
5_157933777	5_157968677	CLINT1,EBF1	#N/A
5_157934493	5_157968677	CLINT1,EBF1	#N/A
5_157934530	5_157968677	CLINT1,EBF1	#N/A
5_157938824	5_157968677	CLINT1,EBF1	#N/A
5_157938905	5_157968677	CLINT1,EBF1	#N/A
5_157943967	5_157968677	CLINT1,EBF1	#N/A
5_157961903	5_157968677	CLINT1,EBF1	#N/A
5_157962085	5_157968677	CLINT1,EBF1	#N/A
5_157963617	5_157968677	CLINT1,EBF1	#N/A
5_157964780	5_157968677	CLINT1,EBF1	#N/A
5_157968255	5_157968677	CLINT1,EBF1	#N/A
5_157968677	5_157968677	CLINT1,EBF1	#N/A
5_157977423	5_157968677	CLINT1,EBF1	#N/A
5_157990431	5_157990431	CLINT1,EBF1	#N/A
5_157994762	5_157990431	CLINT1,EBF1	#N/A
5_157989980	5_158027436	CLINT1,EBF1	#N/A
5_157992223	5_158027436	CLINT1,EBF1	#N/A
5_157994544	5_158027436	CLINT1,EBF1	#N/A
5_157994805	5_158027436	CLINT1,EBF1	#N/A
5_157995803	5_158027436	CLINT1,EBF1	#N/A
5_157996026	5_158027436	CLINT1,EBF1	#N/A
5_157996329	5_158027436	CLINT1,EBF1	#N/A
5_157998570	5_158027436	CLINT1,EBF1	#N/A
5_157998764	5_158027436	CLINT1,EBF1	#N/A
5_157999022	5_158027436	CLINT1,EBF1	#N/A
5_157999059	5_158027436	CLINT1,EBF1	#N/A
5_158000226	5_158027436	CLINT1,EBF1	#N/A
5_158005361	5_158027436	CLINT1,EBF1	#N/A
5_158005502	5_158027436	CLINT1,EBF1	#N/A
5_158007264	5_158027436	CLINT1,EBF1	#N/A
5_158008474	5_158027436	CLINT1,EBF1	#N/A
5_158011787	5_158027436	CLINT1,EBF1	#N/A
5_158020790	5_158027436	CLINT1,EBF1	#N/A
5_158022041	5_158027436	CLINT1,EBF1	#N/A
5_158024469	5_158027436	CLINT1,EBF1	#N/A
5_158026727	5_158027436	CLINT1,EBF1	#N/A
5_158026744	5_158027436	CLINT1,EBF1	#N/A
5_158027436	5_158027436	CLINT1,EBF1	#N/A
5_158027437	5_158027436	CLINT1,EBF1	#N/A
5_158027801	5_158027436	CLINT1,EBF1	#N/A
5_158027988	5_158027436	CLINT1,EBF1	#N/A
5_158028562	5_158027436	CLINT1,EBF1	#N/A
5_158028576	5_158027436	CLINT1,EBF1	#N/A
5_158028591	5_158027436	CLINT1,EBF1	#N/A
5_158028900	5_158027436	CLINT1,EBF1	#N/A
5_158029297	5_158027436	CLINT1,EBF1	#N/A
5_158029734	5_158027436	CLINT1,EBF1	#N/A
5_158029768	5_158027436	CLINT1,EBF1	#N/A
5_158029777	5_158027436	CLINT1,EBF1	#N/A
5_158029804	5_158027436	CLINT1,EBF1	#N/A
5_158030813	5_158027436	CLINT1,EBF1	#N/A
5_163840717	5_163840717	MAT2B	#N/A
5_163849330	5_163840717	MAT2B	#N/A
5_166000491	5_166000491	TENM2	#N/A
5_166009017	5_166000491	TENM2	#N/A
5_166010888	5_166000491	TENM2	#N/A
5_166010925	5_166000491	TENM2	#N/A
5_172781420	5_172781420	STC2,BOD1	#N/A
5_172781704	5_172781420	STC2,BOD1	#N/A
5_172782578	5_172781420	STC2,BOD1	#N/A
5_174018266	5_174025864	ENSG00000170091,MSX2	#N/A
5_174020823	5_174025864	ENSG00000170091,MSX2	#N/A
5_174025864	5_174025864	ENSG00000170091,MSX2	#N/A
5_174026875	5_174025864	ENSG00000170091,MSX2	#N/A
5_174026876	5_174025864	ENSG00000170091,MSX2	#N/A
5_174028474	5_174025864	ENSG00000170091,MSX2	#N/A
5_174028849	5_174025864	ENSG00000170091,MSX2	#N/A
5_174031887	5_174025864	ENSG00000170091,MSX2	#N/A
5_174031938	5_174025864	ENSG00000170091,MSX2	#N/A
5_174033032	5_174025864	ENSG00000170091,MSX2	#N/A
5_174034842	5_174025864	ENSG00000170091,MSX2	#N/A
5_174035712	5_174025864	ENSG00000170091,MSX2	#N/A
5_174038255	5_174025864	ENSG00000170091,MSX2	#N/A
6_161237551	6_161251350	PLG,MAP3K4	#N/A
6_161240330	6_161251350	PLG,MAP3K4	#N/A
6_161241864	6_161251350	PLG,MAP3K4	#N/A
6_161243370	6_161251350	PLG,MAP3K4	#N/A
6_161247649	6_161251350	PLG,MAP3K4	#N/A
6_161251350	6_161251350	PLG,MAP3K4	#N/A
6_161252685	6_161251350	PLG,MAP3K4	#N/A
6_161257418	6_161251350	PLG,MAP3K4	#N/A
6_161263039	6_161251350	PLG,MAP3K4	#N/A
6_161263790	6_161251350	PLG,MAP3K4	#N/A
6_161264201	6_161251350	PLG,MAP3K4	#N/A
6_161264940	6_161251350	PLG,MAP3K4	#N/A
6_161265356	6_161251350	PLG,MAP3K4	#N/A
6_161267283	6_161251350	PLG,MAP3K4	#N/A
6_161267556	6_161251350	PLG,MAP3K4	#N/A
6_161268507	6_161251350	PLG,MAP3K4	#N/A
6_161268702	6_161251350	PLG,MAP3K4	#N/A
6_161270505	6_161251350	PLG,MAP3K4	#N/A
6_161271537	6_161251350	PLG,MAP3K4	#N/A
6_161275735	6_161251350	PLG,MAP3K4	#N/A
6_161276847	6_161251350	PLG,MAP3K4	#N/A
6_161276870	6_161251350	PLG,MAP3K4	#N/A
6_161403062	6_161403062	PLG,MAP3K4	#N/A
6_20790808	6_20830665	CDKAL1,SOX4	#N/A
6_20791511	6_20830665	CDKAL1,SOX4	#N/A
6_20793991	6_20830665	CDKAL1,SOX4	#N/A
6_20793993	6_20830665	CDKAL1,SOX4	#N/A
6_20794682	6_20830665	CDKAL1,SOX4	#N/A
6_20795448	6_20830665	CDKAL1,SOX4	#N/A
6_20799425	6_20830665	CDKAL1,SOX4	#N/A
6_20800170	6_20830665	CDKAL1,SOX4	#N/A
6_20801730	6_20830665	CDKAL1,SOX4	#N/A
6_20803099	6_20830665	CDKAL1,SOX4	#N/A
6_20803687	6_20830665	CDKAL1,SOX4	#N/A
6_20805130	6_20830665	CDKAL1,SOX4	#N/A
6_20813013	6_20830665	CDKAL1,SOX4	#N/A
6_20817988	6_20830665	CDKAL1,SOX4	#N/A
6_20826168	6_20830665	CDKAL1,SOX4	#N/A
6_20829772	6_20830665	CDKAL1,SOX4	#N/A
6_20830665	6_20830665	CDKAL1,SOX4	#N/A
6_20830828	6_20830665	CDKAL1,SOX4	#N/A
6_20875582	6_20830665	CDKAL1,SOX4	#N/A
6_20875727	6_20830665	CDKAL1,SOX4	#N/A
6_20893247	6_20830665	CDKAL1,SOX4	#N/A
6_20896553	6_20830665	CDKAL1,SOX4	#N/A
6_25167537	6_25167537	FAM65B,LRRC16A	#N/A
6_25169926	6_25167537	FAM65B,LRRC16A	#N/A
6_3786553	6_3787350	PXDC1,FAM50B	#N/A
6_3787258	6_3787350	PXDC1,FAM50B	#N/A
6_3787350	6_3787350	PXDC1,FAM50B	#N/A
6_3789181	6_3787350	PXDC1,FAM50B	#N/A
6_3808446	6_3808446	PXDC1,FAM50B	#N/A
6_52489792	6_52500122	TMEM14A,TRAM2	#N/A
6_52497553	6_52500122	TMEM14A,TRAM2	#N/A
6_52500122	6_52500122	TMEM14A,TRAM2	#N/A
6_52500843	6_52500122	TMEM14A,TRAM2	#N/A
6_52501233	6_52500122	TMEM14A,TRAM2	#N/A
7_114664605	7_114664605	MDFIC	#N/A
7_114676254	7_114664605	MDFIC,TFEC	#N/A
7_114720531	7_114664605	MDFIC,TFEC	#N/A
7_115853100	7_115876435	TES,CAV2	#N/A
7_115857375	7_115876435	TES,CAV2	#N/A
7_115858735	7_115876435	TES,CAV2	#N/A
7_115859594	7_115876435	TES,CAV2	#N/A
7_115860934	7_115876435	TES,CAV2	#N/A
7_115863394	7_115876435	TES,CAV2	#N/A
7_115864210	7_115876435	TES,CAV2	#N/A
7_115864332	7_115876435	TES,CAV2	#N/A
7_115864396	7_115876435	TES,CAV2	#N/A
7_115866788	7_115876435	TES,CAV2	#N/A
7_115867757	7_115876435	TES,CAV2	#N/A
7_115867893	7_115876435	TES,CAV2	#N/A
7_115868939	7_115876435	TES,CAV2	#N/A
7_115869328	7_115876435	TES,CAV2	#N/A
7_115870842	7_115876435	TES,CAV2	#N/A
7_115874091	7_115876435	TES,CAV2	#N/A
7_115875007	7_115876435	TES,CAV2	#N/A
7_115876138	7_115876435	TES,CAV2	#N/A
7_115876435	7_115876435	TES,CAV2	#N/A
7_115877874	7_115876435	TES,CAV2	#N/A
7_115878533	7_115876435	TES,CAV2	#N/A
7_115879938	7_115876435	TES,CAV2	#N/A
7_115879939	7_115876435	TES,CAV2	#N/A
7_115884629	7_115876435	TES,CAV2	#N/A
7_115885352	7_115876435	TES,CAV2	#N/A
7_115886107	7_115876435	TES,CAV2	#N/A
7_115887070	7_115876435	TES,CAV2	#N/A
7_115887227	7_115876435	TES,CAV2	#N/A
7_115887918	7_115876435	TES,CAV2	#N/A
7_115888199	7_115876435	TES,CAV2	#N/A
7_115889913	7_115876435	TES,CAV2	#N/A
7_115890157	7_115876435	TES,CAV2	#N/A
7_115895515	7_115876435	TES,CAV2	#N/A
7_115896091	7_115876435	TES,CAV2	#N/A
7_115897287	7_115876435	TES,CAV2	#N/A
7_115901421	7_115876435	TES,CAV2	#N/A
7_115901439	7_115876435	TES,CAV2	#N/A
7_115901690	7_115876435	TES,CAV2	#N/A
7_115902705	7_115876435	TES,CAV2	#N/A
7_115902731	7_115876435	TES,CAV2	#N/A
7_138464219	7_138464557	SVOPL,ATP6V0A4	#N/A
7_138464557	7_138464557	SVOPL,ATP6V0A4	#N/A
7_154133742	7_154133742	DPP6,PAXIP1	#N/A
7_154134054	7_154133742	DPP6,PAXIP1	#N/A
7_154134906	7_154133742	DPP6,PAXIP1	#N/A
7_16397642	7_16397642	ISPD,MEOX2	#N/A
7_50487534	7_50487534	FIGNL1,IKZF1	#N/A
7_50509272	7_50487534	FIGNL1,IKZF1	#N/A
7_50509710	7_50487534	FIGNL1,IKZF1	#N/A
7_50620021	7_50487534	FIGNL1,DDC	#N/A
7_62716749	7_62724596	ZNF727	#N/A
7_62717532	7_62724596	ZNF727	#N/A
7_62717893	7_62724596	ZNF727	#N/A
7_62718245	7_62724596	ZNF727	#N/A
7_62720618	7_62724596	ZNF727	#N/A
7_62721011	7_62724596	ZNF727	#N/A
7_62723614	7_62724596	ZNF727	#N/A
7_62724596	7_62724596	ZNF727	#N/A
7_62725924	7_62724596	ZNF727	#N/A
7_62727460	7_62724596	ZNF727	#N/A
7_62728055	7_62724596	ZNF727	#N/A
7_62728380	7_62724596	ZNF727	#N/A
7_62730982	7_62724596	ZNF727	#N/A
7_62731416	7_62724596	ZNF727	#N/A
7_62734545	7_62724596	ZNF727	#N/A
7_62735365	7_62724596	ZNF727	#N/A
7_62736306	7_62724596	ZNF727	#N/A
7_62736908	7_62724596	ZNF727	#N/A
7_62739352	7_62724596	ZNF727	#N/A
7_62739786	7_62724596	ZNF727	#N/A
7_62739802	7_62724596	ZNF727	#N/A
7_62740018	7_62724596	ZNF727	#N/A
7_62740020	7_62724596	ZNF727	#N/A
7_62742784	7_62724596	ZNF727	#N/A
7_62743743	7_62724596	ZNF727	#N/A
7_62744443	7_62724596	ZNF727	#N/A
7_62747209	7_62724596	ZNF727	#N/A
7_62747710	7_62724596	ZNF727	#N/A
7_62750060	7_62724596	ZNF727	#N/A
7_62750567	7_62724596	ZNF727	#N/A
7_62765614	7_62724596	ZNF727	#N/A
7_62770004	7_62724596	ZNF727	#N/A
7_62808572	7_62724596	ZNF727	#N/A
7_62827377	7_62724596	ZNF727	#N/A
7_62828488	7_62724596	ZNF727	#N/A
7_62828736	7_62724596	ZNF727	#N/A
7_62828846	7_62724596	ZNF727	#N/A
7_62834678	7_62724596	ZNF727	#N/A
7_62837660	7_62724596	ZNF727	#N/A
7_62838691	7_62724596	ZNF727	#N/A
7_62841211	7_62724596	ZNF727	#N/A
7_62917554	7_62724596	ZNF727	#N/A
7_62919842	7_62724596	ZNF727	#N/A
7_62921399	7_62724596	ZNF727	#N/A
7_62922350	7_62724596	ZNF727	#N/A
7_62922850	7_62724596	ZNF727	#N/A
7_62925109	7_62724596	ZNF727	#N/A
7_62926892	7_62724596	ZNF727	#N/A
7_62928376	7_62724596	ZNF727	#N/A
7_62928515	7_62724596	ZNF727	#N/A
7_62929591	7_62724596	ZNF727	#N/A
7_62935337	7_62724596	ZNF727	#N/A
7_62936791	7_62724596	ZNF727	#N/A
7_62937911	7_62724596	ZNF727	#N/A
7_62938344	7_62724596	ZNF727	#N/A
7_62940033	7_62724596	ZNF727	#N/A
7_62942053	7_62724596	ZNF727	#N/A
7_62942833	7_62724596	ZNF727	#N/A
7_62942974	7_62724596	ZNF727	#N/A
7_95736998	7_95743918	DYNC1I1,SLC25A13	#N/A
7_95737004	7_95743918	DYNC1I1,SLC25A13	#N/A
7_95737672	7_95743918	DYNC1I1,SLC25A13	#N/A
7_95738148	7_95743918	DYNC1I1,SLC25A13	#N/A
7_95738346	7_95743918	DYNC1I1,SLC25A13	#N/A
7_95738625	7_95743918	DYNC1I1,SLC25A13	#N/A
7_95739431	7_95743918	DYNC1I1,SLC25A13	#N/A
7_95740153	7_95743918	DYNC1I1,SLC25A13	#N/A
7_95740409	7_95743918	DYNC1I1,SLC25A13	#N/A
7_95742412	7_95743918	DYNC1I1,SLC25A13	#N/A
7_95743036	7_95743918	DYNC1I1,SLC25A13	#N/A
7_95743918	7_95743918	DYNC1I1,SLC25A13	#N/A
7_95744793	7_95743918	DYNC1I1,SLC25A13	#N/A
7_95745411	7_95743918	DYNC1I1,SLC25A13	#N/A
8_101937374	8_101946380	YWHAZ,PABPC1	#N/A
8_101937455	8_101946380	YWHAZ,PABPC1	#N/A
8_101946380	8_101946380	YWHAZ,PABPC1	#N/A
8_101947453	8_101946380	YWHAZ,PABPC1	#N/A
8_101950038	8_101946380	YWHAZ,PABPC1	#N/A
8_101958433	8_101946380	YWHAZ,PABPC1	#N/A
8_101961910	8_101946380	YWHAZ,PABPC1	#N/A
8_101962901	8_101946380	YWHAZ,PABPC1	#N/A
8_101967139	8_101946380	YWHAZ	#N/A
8_101969528	8_101946380	YWHAZ	#N/A
8_101970119	8_101946380	YWHAZ	#N/A
8_16541513	8_16541513	MSR1,FGF20	#N/A
8_23507503	8_23507503	SLC25A37,NKX3-1	#N/A
8_74025803	8_74025803	SBSPON,RPL7	#N/A
9_140435981	9_140435981	NSMF,PNPLA7	#N/A
9_16469191	9_16469191	PSIP1,BNC2	#N/A
9_16469202	9_16469191	PSIP1,BNC2	#N/A
9_22779628	9_22857275	DMRTA1	#N/A
9_22834645	9_22857275	DMRTA1,ELAVL2	#N/A
9_22834741	9_22857275	DMRTA1,ELAVL2	#N/A
9_22840683	9_22857275	DMRTA1,ELAVL2	#N/A
9_22842787	9_22857275	DMRTA1,ELAVL2	#N/A
9_22843759	9_22857275	DMRTA1,ELAVL2	#N/A
9_22852256	9_22857275	DMRTA1,ELAVL2	#N/A
9_22852516	9_22857275	DMRTA1,ELAVL2	#N/A
9_22852592	9_22857275	DMRTA1,ELAVL2	#N/A
9_22852953	9_22857275	DMRTA1,ELAVL2	#N/A
9_22857178	9_22857275	DMRTA1,ELAVL2	#N/A
9_22857275	9_22857275	DMRTA1,ELAVL2	#N/A
9_22860886	9_22857275	DMRTA1,ELAVL2	#N/A
9_22861673	9_22857275	DMRTA1,ELAVL2	#N/A
9_22871000	9_22857275	DMRTA1,ELAVL2	#N/A
9_22871211	9_22857275	DMRTA1,ELAVL2	#N/A
9_22880547	9_22857275	DMRTA1,ELAVL2	#N/A
9_22880903	9_22857275	DMRTA1,ELAVL2	#N/A
9_22886752	9_22857275	DMRTA1,ELAVL2	#N/A
9_22864737	9_22864737	DMRTA1,ELAVL2	#N/A
9_5534243	9_5534243	PDCD1LG2,KIAA1432	#N/A
9_5538407	9_5534243	PDCD1LG2,KIAA1432	#N/A
9_5538440	9_5534243	PDCD1LG2,KIAA1432	#N/A
9_5538667	9_5534243	PDCD1LG2,KIAA1432	#N/A
9_5539151	9_5534243	PDCD1LG2,KIAA1432	#N/A
9_5539247	9_5534243	PDCD1LG2,KIAA1432	#N/A
9_5539929	9_5534243	PDCD1LG2,KIAA1432	#N/A
9_5540215	9_5534243	PDCD1LG2,KIAA1432	#N/A
9_5540326	9_5534243	PDCD1LG2,KIAA1432	#N/A
9_5540651	9_5534243	PDCD1LG2,KIAA1432	#N/A
9_5541877	9_5534243	PDCD1LG2,KIAA1432	#N/A
9_5545183	9_5534243	PDCD1LG2,KIAA1432	#N/A
9_5546496	9_5534243	PDCD1LG2,KIAA1432	#N/A
9_5554770	9_5534243	PDCD1LG2,KIAA1432	#N/A
9_91858917	9_91858917	SHC3,CKS2	#N/A
9_91888972	9_91858917	SHC3,CKS2	#N/A
